# Supplementary material for: Multi-Omics Analysis Detects Novel Prognostic Subgroups of Breast Cancer
Source: Front Genet. 2020 Oct 15;11:574661. doi: 10.3389/fgene.2020.574661 (PMC7594512; doi:10.3389/fgene.2020.574661)
Supplement: Supplementary file 1 [file Data_Sheet_1.xlsx]

## Sheet: Supplementary TableS1
TableS1: List of CNAcor (left) and METcor genes (right)
CNAcor Genes	Pearson's Correlation Coefficients	P.value	Fisher's Z-transformation				METcor Genes	Pearson's Correlation Coefficients	P.value	Fisher's Z-transformation
AGRN	0.309908	6.42016e-08	0.640887				HOXD3	0.24302	2.69e-05	0.495963
C1orf159	0.450831	5.04069e-16	0.971486				CPSF3	-0.128317	0.0283545	-0.258057
CCNL2	0.5099	9.94258e-21	1.12519				CCNB1IP1	-0.120812	0.0390997	-0.242809
CPSF3L	0.483027	1.78288e-18	1.05385				KLF3	-0.151182	0.00967569	-0.3047
MMP23B	0.185978	0.00141162	0.376337				PPP2R3C	-0.253268	1.18e-05	-0.517804
MRPL20	0.60446	1.78529e-30	1.40029				PRKCA	-0.136198	0.0199003	-0.274099
NADK	0.374064	3.94977e-11	0.78628				C7orf49	-0.182576	0.00173117	-0.369292
PLEKHN1	0.282691	9.08737e-07	0.58121				EIF2S3	-0.195219	0.00079674	-0.395515
UBE2J2	0.52714	2.77558e-22	1.17235				TULP2	-0.30095	1.58e-07	-0.621129
SKI	0.394492	2.59597e-12	0.834218				ARFGAP3	-0.446439	1.04e-15	-0.960488
KIAA0495	0.298185	2.0791e-07	0.615052				ASTN2	-0.128416	0.028232	-0.258257
DFFB	0.421627	5.16327e-14	0.899337				C1QC	-0.137545	0.0186991	-0.276845
HES2	0.20443	0.000438911	0.414702				MGLL	-0.11774	0.0443977	-0.236578
RPL22	0.559411	1.92111e-25	1.26395				GALNS	-0.163472	0.00510556	-0.329905
TAS1R1	0.142761	0.0146243	0.287485				MAPK11	-0.235991	4.64e-05	-0.481049
VAMP3	0.485398	1.14858e-18	1.06004				ABL1	-0.192647	0.00093668	-0.39017
TNFRSF9	0.138716	0.0177072	0.279232				ARFRP1	-0.219096	0.00016077	-0.445413
PARK7	0.559178	2.03094e-25	1.26327				HOXC5	0.184333	0.00155874	0.372928
RERE	0.572846	7.30461e-27	1.3035				CHST7	-0.289288	4.9e-07	-0.595578
GPR157	0.307217	8.44669e-08	0.634938				ACAA2	-0.470796	1.63e-17	-1.02219
PIK3CD	0.258622	7.57785e-06	0.529262				C14orf68	-0.295551	2.69e-07	-0.609275
NMNAT1	0.55489	5.58631e-25	1.25084				C1orf213	-0.126652	0.0304893	-0.254673
PGD	0.383526	1.1459e-11	0.808374				TSTA3	-0.117775	0.0443353	-0.236648
APITD1	0.385954	8.28794e-12	0.814073				C1orf59	-0.722928	1.76e-48	-1.8275
PEX14	0.654774	3.93058e-37	1.56722				GARNL3	-0.323973	1.46e-08	-0.67216
CASZ1	0.214478	0.000222203	0.435721				RPL34	-0.153895	0.00843378	-0.310255
SRM	0.304948	1.0622e-07	0.629932				C4orf39	-0.335966	3.9e-09	-0.699076
MAD2L2	0.436936	4.82156e-15	0.936874				PPOX	-0.133212	0.022803	-0.268017
MFN2	0.680339	4.99521e-41	1.65949				AGA	-0.120213	0.0400881	-0.241594
TNFRSF8	0.168503	0.00388068	0.34025				STC1	-0.231395	6.57e-05	-0.471326
TNFRSF1B	0.273116	2.16528e-06	0.560455				ZNF619	-0.13233	0.0237274	-0.266222
FHAD1	0.189548	0.00113531	0.383736				ELOVL3	-0.493127	2.68e-19	-1.08037
EFHD2	0.345752	1.27006e-09	0.721222				MGP	-0.345876	1.25e-09	-0.721503
ARHGEF19	0.275957	1.67914e-06	0.566602				CYP2E1	0.1521	0.00923849	0.306579
EPHA2	0.256667	8.92299e-06	0.525075				EMP2	-0.228964	7.87e-05	-0.466193
FBLIM1	0.165097	0.00467652	0.333244				RNF139	-0.150886	0.00982073	-0.304094
C1orf144	0.56613	3.8157e-26	1.28362				ADAMTS1	-0.301355	1.52e-07	-0.622019
ATP13A2	0.390517	4.47531e-12	0.82482				PPEF1	-0.232991	5.83e-05	-0.474699
CROCCL1	0.194244	0.000847362	0.393487				RMND1	-0.241474	3.04e-05	-0.492677
ALDH4A1	0.197837	0.000674353	0.40096				TUBD1	-0.171254	0.00332957	-0.345916
UBR4	0.391958	3.67659e-12	0.828223				FARP2	-0.199428	0.00060872	-0.404273
AKR7A2	0.340198	2.41211e-09	0.708633				DIMT1L	-0.135898	0.020176	-0.273489
NBL1	0.2086	0.000332169	0.423414				CDKAL1	-0.172816	0.00304922	-0.349135
PLA2G2A	0.133289	0.0227235	0.268174				PRKCSH	-0.147512	0.011613	-0.297192
CAMK2N1	0.15691	0.0072219	0.316434				BOK	-0.441872	2.19e-15	-0.949109
KIF17	0.29516	2.79221e-07	0.608418				SMPDL3B	-0.164959	0.00471163	-0.33296
HP1BP3	0.455858	2.17071e-16	0.984139				GTPBP5	-0.146034	0.012485	-0.294171
EIF4G3	0.468037	2.6581e-17	1.01511				TMED7	-0.11628	0.0471217	-0.233616
ALPL	0.228475	8.15928e-05	0.46516				DOPEY2	-0.317017	3.07e-08	-0.656654
C1QC	0.135229	0.0208047	0.272125				FAM89A	-0.395716	2.19e-12	-0.837119
LUZP1	0.380746	1.65505e-11	0.801865				PRPF38B	-0.17679	0.00242981	-0.357334
HNRNPR	0.228477	8.15807e-05	0.465164				DYNLRB2	-0.393889	2.82e-12	-0.83279
C1orf213	0.339479	2.61866e-09	0.707007				NGFRAP1	0.223177	0.00012011	0.453994
TCEA3	0.192021	0.000974036	0.388869				SLC25A1	-0.141374	0.0156232	-0.284656
LYPLA2	0.3668	9.94302e-11	0.76944				FUT4	-0.356898	3.37e-10	-0.746654
GRHL3	0.192324	0.000955766	0.389499				RHOH	-0.693255	3.76e-43	-1.70839
C1orf201	0.477915	4.54772e-18	1.04056				VPS37A	-0.191586	0.00100075	-0.387967
RCAN3	0.369011	7.52548e-11	0.774555				TSC22D4	-0.23118	6.67e-05	-0.470871
CLIC4	0.303055	1.28405e-07	0.625761				IL1A	-0.316417	3.27e-08	-0.655322
SYF2	0.47731	5.07513e-18	1.03899				MAN1A1	-0.193071	0.00091216	-0.39105
TMEM57	0.144447	0.0134852	0.290928				FMNL1	-0.250615	1.47e-05	-0.512138
MAN1C1	0.175956	0.00254938	0.355613				CYB5R2	-0.556473	3.85e-25	-1.25542
CCDC21	0.29968	1.79486e-07	0.618336				PARD6G	-0.139774	0.0168499	-0.281391
ZNF683	0.177542	0.00232638	0.358887				WDR67	-0.268405	3.28e-06	-0.550288
ARID1A	0.470234	1.80391e-17	1.02074				WDR31	-0.140333	0.0164122	-0.282531
GPATCH3	0.571496	1.02144e-26	1.29948				CHL1	-0.139992	0.0166785	-0.281834
C1orf172	0.399719	1.25445e-12	0.846629				PTPN22	-0.501643	5.14e-20	-1.103
FAM46B	0.273351	2.12032e-06	0.560964				PDHB	-0.175057	0.00268427	-0.353758
RPA2	0.628197	1.83203e-33	1.47686				SFRS2	-0.157062	0.00716509	-0.316746
SMPDL3B	0.205358	0.000412713	0.41664				ORM2	-0.287646	5.72e-07	-0.591995
DNAJC8	0.590373	8.13109e-29	1.35648				C13orf31	-0.25807	7.94e-06	-0.528079
RAB42	0.174036	0.00284525	0.351652				TNFRSF1A	-0.206554	0.0003811	-0.419138
YTHDF2	0.404919	6.00747e-13	0.859037				CHST2	-0.331723	6.27e-09	-0.689526
SDC3	0.287445	5.83379e-07	0.591558				TNFAIP6	0.158099	0.0067882	0.318873
TINAGL1	0.196296	0.000744096	0.397755				C9orf46	-0.27724	1.5e-06	-0.569379
PTP4A2	0.205418	0.000411057	0.416766				MR1	-0.176116	0.00252606	-0.355943
IQCC	0.367045	9.64102e-11	0.770008				C16orf70	-0.16449	0.00483293	-0.331995
LCK	0.235437	4.84157e-05	0.479875				KCTD13	-0.122162	0.0369442	-0.245551
HDAC1	0.477799	4.64403e-18	1.04026				ACO1	-0.317109	3.04e-08	-0.656859
BSDC1	0.492109	3.24786e-19	1.07768				FAM58A	-0.18446	0.00154688	-0.373192
TSSK3	0.209193	0.000319117	0.424655				DUSP2	-0.249998	1.54e-05	-0.510821
ZBTB8OS	0.49142	3.7019e-19	1.07586				IQCC	-0.218988	0.00016201	-0.445185
KIAA1522	0.404542	6.33938e-13	0.858136				RPL38	-0.288511	5.28e-07	-0.593882
TMEM54	0.31258	4.876e-08	0.646804				GALNT13	0.291865	3.83e-07	0.601208
RNF19B	0.391574	3.87475e-12	0.827315				HIC1	-0.12035	0.03986	-0.241872
PHC2	0.45823	1.45153e-16	0.990136				USP38	-0.228747	8e-05	-0.465734
ZSCAN20	0.427931	1.97302e-14	0.914723				ZNF710	-0.30644	9.14e-08	-0.633224
SFPQ	0.414979	1.39341e-13	0.883222				TNFSF9	-0.284893	7.41e-07	-0.585999
KIAA0319L	0.135304	0.0207333	0.272278				ASNS	-0.224871	0.00010624	-0.457562
CLSPN	0.282261	9.45543e-07	0.580275				COL2A1	-0.22313	0.00012051	-0.453896
EIF2C3	0.513975	4.34555e-21	1.13624				IGF1	-0.119444	0.0413885	-0.240034
ADPRHL2	0.567275	2.88575e-26	1.28699				AP2A2	0.125081	0.0326298	0.251478
MAP7D1	0.402529	8.44006e-13	0.853327				PTHLH	-0.124661	0.0332229	-0.250625
STK40	0.574313	5.06423e-27	1.30787				C12orf34	0.270341	2.77e-06	0.554463
GRIK3	-0.141636	0.0154304	-0.285189				SOX2	-0.127495	0.0293918	-0.256386
DNALI1	-0.340266	2.39347e-09	-0.708787				BCL7A	-0.241554	3.02e-05	-0.492848
GNL2	0.656864	1.95088e-37	1.57455				WBSCR17	-0.230278	7.14e-05	-0.468965
YRDC	0.569016	1.88358e-26	1.29213				HOXB5	-0.176086	0.00253044	-0.355881
MTF1	0.395905	2.13537e-12	0.837567				PIGA	-0.174141	0.00282828	-0.351869
INPP5B	0.451041	4.86815e-16	0.972012				CRISPLD1	-0.409992	2.89e-13	-0.871204
SF3A3	0.696708	9.74307e-44	1.72175				GPHN	-0.241694	2.99e-05	-0.493144
UTP11L	0.724522	8.68037e-49	1.8342				TMEM97	-0.171097	0.00335896	-0.345593
POU3F1	0.144063	0.0137372	0.290145				TSNAX	-0.196794	0.00072088	-0.398789
RRAGC	0.562834	8.47038e-26	1.27394				TMEM63A	-0.121056	0.0387025	-0.243305
MYCL1	0.140772	0.0160754	0.283427				ITSN1	-0.139585	0.0170006	-0.281005
PPT1	0.155473	0.00777876	0.313488				BRSK2	-0.147498	0.0116211	-0.297163
ZNF642	0.184029	0.00158734	0.3723				C20orf54	-0.432994	8.98e-15	-0.927152
CTPS	0.570034	1.46602e-26	1.29515				FAM86C	-0.127488	0.0294012	-0.256371
LEPRE1	0.309644	6.59597e-08	0.640303				ZFAND2A	-0.123624	0.0347259	-0.24852
ERMAP	0.212146	0.000260961	0.430836				FIG4	-0.390546	4.46e-12	-0.824889
EBNA1BP2	0.607939	6.75129e-31	1.41129				P2RX1	-0.223379	0.00011837	-0.45442
TMEM125	0.242845	2.73e-05	0.495589				ACADS	-0.561614	1.14e-25	-1.27037
CDC20	0.454183	2.87864e-16	0.979915				SLC24A3	-0.234429	5.23e-05	-0.477741
KIAA0467	0.438067	4.02712e-15	0.939673				MEX3B	-0.129556	0.0268501	-0.260576
DPH2	0.667997	4.24344e-39	1.61423				LAMB3	-0.511281	7.52e-21	-1.12893
ATP6V0B	0.352496	5.7304e-10	0.736581				C11orf54	-0.292225	3.71e-07	-0.601994
SLC6A9	0.335041	4.32677e-09	0.696993				CD209	-0.121971	0.037243	-0.245163
KLF17	0.147997	0.0113388	0.298183				ABLIM1	-0.248764	1.7e-05	-0.50819
RPS8	0.503787	3.37061e-20	1.10874				PLD5	-0.159071	0.00645143	-0.320866
EIF2B3	0.463703	5.66697e-17	1.00404				PGBD5	0.353965	4.81e-10	0.739938
HECTD3	0.367784	8.78606e-11	0.771715				TUBA4A	-0.205149	0.00041848	-0.416203
HPDL	0.355594	3.95016e-10	0.743666				GALNT12	-0.282917	8.9e-07	-0.5817
PRDX1	0.430973	1.23158e-14	0.922182				SCAMP3	0.124826	0.0329882	0.250961
MAST2	0.401172	1.02243e-12	0.850091				DCTN1	-0.239594	3.52e-05	-0.488687
UQCRH	0.644958	9.81285e-36	1.53323				CNIH4	-0.266695	3.81e-06	-0.546604
NSUN4	0.503149	3.82351e-20	1.10703				RAD9A	-0.149427	0.0105631	-0.301109
MOBKL2C	0.396671	1.92015e-12	0.839383				SLC25A40	-0.193283	0.0009001	-0.391491
FOXD2	-0.1575	0.00700383	-0.317643				CPA4	-0.211218	0.00027808	-0.428892
SPATA6	0.322129	1.78372e-08	0.668043				SLC35B3	-0.146608	0.0121395	-0.295345
FAF1	0.707808	1.1079e-45	1.76556				MINPP1	-0.180748	0.00192897	-0.365512
RNF11	0.429125	1.64068e-14	0.917648				LAG3	-0.526506	3.18e-22	-1.1706
OSBPL9	0.491407	3.71111e-19	1.07583				KRT8	-0.421493	5.27e-14	-0.899012
TXNDC12	0.483439	1.65214e-18	1.05492				PKP2	-0.246567	2.03e-05	-0.503509
KTI12	0.670934	1.50299e-39	1.62488				STRAP	-0.199926	0.00058942	-0.40531
ZFYVE9	0.200889	0.000553678	0.407318				ABTB2	-0.334317	4.69e-09	-0.695361
CC2D1B	0.470793	1.63356e-17	1.02218				AGBL2	-0.328795	8.66e-09	-0.682953
ZCCHC11	0.397351	1.74669e-12	0.840999				PFN1	-0.16206	0.00550712	-0.327002
ZYG11A	0.199341	0.000612124	0.404093				ZFP36L1	-0.16067	0.00592963	-0.324148
PODN	-0.200133	0.00058156	-0.405742				FBXL16	-0.176832	0.00242388	-0.357422
CPT2	0.357073	3.30276e-10	0.747054				TNK2	-0.285196	7.2e-07	-0.586658
MAGOH	0.39663	1.93113e-12	0.839286				CBR1	-0.577261	2.41e-27	-1.31669
YIPF1	0.213887	0.000231482	0.434482				MED21	-0.118095	0.0437573	-0.237297
C1orf175	0.144847	0.0132263	0.291747				ADHFE1	-0.43778	4.22e-15	-0.938962
PARS2	0.599677	6.66862e-30	1.38529				MPP6	-0.19813	0.0006618	-0.40157
TTC22	0.411957	2.17236e-13	0.875933				ZNF267	-0.167845	0.00402417	-0.338896
TACSTD2	0.246754	2.00278e-05	0.503908				UPK1B	-0.154773	0.00806349	-0.312054
NFIA	0.203059	0.000480435	0.411842				RBL2	-0.211095	0.00028043	-0.428634
PGM1	0.45853	1.37909e-16	0.990897				KRTAP1-1	-0.271293	2.55e-06	-0.556517
RAVER2	0.283517	8.41893e-07	0.583005				CXCL1	-0.282273	9.45e-07	-0.580299
PDE4B	0.172661	0.00307603	0.348816				LASP1	-0.129737	0.0266352	-0.260946
MIER1	0.525592	3.8591e-22	1.16807				SLC6A18	-0.130606	0.0256285	-0.262713
DIRAS3	0.158737	0.00656533	0.320182				ATP7B	-0.214988	0.00021446	-0.436792
LRRC40	0.553313	8.07373e-25	1.24629				CARM1	-0.198595	0.0006423	-0.402539
SFRS11	0.453476	3.24117e-16	0.978136				SYT7	-0.190678	0.00105879	-0.386081
FPGT	0.355163	4.16115e-10	0.742679				CTRL	-0.164458	0.00484126	-0.33193
CRYZ	0.197363	0.000695131	0.399974				HARS2	-0.124699	0.033169	-0.250702
RABGGTB	0.508734	1.25731e-20	1.12204				HIAT1	-0.140947	0.0159431	-0.283783
ST6GALNAC3	0.263279	5.10727e-06	0.539258				DIS3	-0.235169	4.94e-05	-0.479307
PIGK	0.337029	3.45874e-09	0.701473				ATP6V1C1	-0.13393	0.0220731	-0.26948
FUBP1	0.298619	1.9924e-07	0.616005				NEDD4	-0.143692	0.0139849	-0.289388
DNAJB4	0.260452	6.49533e-06	0.533187				MYCN	-0.226228	9.62e-05	-0.460421
SAMD13	0.244717	2.3552e-05	0.49957				LY86	-0.457896	1.54e-16	-0.989291
GNG5	0.469358	2.10606e-17	1.01849				DDAH2	-0.381057	1.59e-11	-0.802592
SYDE2	0.202215	0.000507787	0.410082				ZNF136	-0.129067	0.0274349	-0.259582
C1orf52	0.673715	5.56565e-40	1.63503				DUSP8	-0.277172	1.5e-06	-0.569231
DDAH1	0.336341	3.73813e-09	0.699922				GAS2L1	-0.182624	0.00172623	-0.369392
CYR61	0.164603	0.00480326	0.332229				CHST6	-0.302142	1.41e-07	-0.623749
SH3GLB1	0.628412	1.71638e-33	1.47758				TMOD4	0.202421	0.00050097	0.410512
HS2ST1	0.46437	5.04662e-17	1.00574				INPP5B	-0.161435	0.00569343	-0.32572
GTF2B	0.6668	6.45445e-39	1.60992				C8G	-0.308956	7.08e-08	-0.638782
GBP2	0.130264	0.0260214	0.262016				RTP3	-0.116534	0.0466368	-0.234133
LRRC8D	0.588928	1.19057e-28	1.35205				SCO1	-0.308562	7.37e-08	-0.637911
CDC7	0.450389	5.42521e-16	0.970376				GEFT	-0.199226	0.00061669	-0.403853
GFI1	0.147009	0.0119031	0.296165				CALD1	-0.129147	0.0273386	-0.259745
CCDC18	0.547323	3.21556e-24	1.2291				ANAPC11	0.192023	0.00097388	0.388874
DNTTIP2	0.782341	1.40389e-61	2.10275				CLDN12	-0.206821	0.00037433	-0.419697
ABCD3	0.178185	0.00224114	0.360215				ALX1	-0.16255	0.00536455	-0.32801
ALG14	0.219178	0.00015984	0.445585				ZNF215	-0.245664	2.18e-05	-0.501585
PTBP2	0.458509	1.38395e-16	0.990845				PPM1M	-0.192343	0.00095464	-0.389539
SNX7	0.179389	0.00208916	0.362703				ATP6V1A	-0.161065	0.00580649	-0.32496
LPPR4	0.156478	0.00738527	0.315549				PI3	-0.190184	0.00109161	-0.385057
HIAT1	0.328836	8.61722e-09	0.683046				CDR1	0.198509	0.00064585	0.40236
CCDC76	0.528662	2.00353e-22	1.17657				CHMP4C	-0.247811	1.84e-05	-0.506158
RTCD1	0.47811	4.38906e-18	1.04106				MEST	-0.43767	4.29e-15	-0.93869
EXTL2	0.349975	7.73321e-10	0.73083				SNX3	-0.259366	7.12e-06	-0.530857
DPH5	0.433007	8.96225e-15	0.927183				PKMYT1	-0.154035	0.0083739	-0.310541
AMY2A	0.289053	5.01234e-07	0.595065				NTF3	0.240665	3.24e-05	0.490959
PRMT6	0.333499	5.14256e-09	0.693519				TTC33	-0.191423	0.00101095	-0.387628
SLC25A24	0.239213	3.62342e-05	0.487879				SUMO1	-0.150449	0.010038	-0.3032
C1orf59	0.273642	2.06607e-06	0.561593				PPP3R2	-0.123522	0.0348777	-0.248312
PRPF38B	0.526073	3.48439e-22	1.1694				PRDX1	-0.141182	0.0157668	-0.284262
STXBP3	0.534917	5.15987e-23	1.19402				CCDC92	-0.238368	3.87e-05	-0.486086
WDR47	0.45642	1.97357e-16	0.985561				C5orf30	-0.25418	1.1e-05	-0.519753
GNAI3	0.428994	1.67433e-14	0.917327				UBTD1	-0.229836	7.38e-05	-0.468032
AMPD2	0.4045	6.37779e-13	0.858035				ZNF776	-0.408381	3.65e-13	-0.867332
RBM15	0.406633	4.6995e-13	0.863141				TRAF6	-0.186686	0.00135239	-0.377802
HBXIP	0.574332	5.0407e-27	1.30793				UBE2G2	-0.215477	0.00020729	-0.437816
C1orf103	0.140602	0.016205	0.28308				FAIM	-0.199178	0.00061861	-0.403753
CEPT1	0.368789	7.73916e-11	0.774042				SLC25A5	-0.148824	0.0108842	-0.299875
WDR77	0.60459	1.72223e-30	1.4007				PORCN	-0.129076	0.0274239	-0.259601
CAPZA1	0.430723	1.2804e-14	0.921568				EML1	0.121262	0.0383695	0.243723
ST7L	0.303461	1.23306e-07	0.626654				GPR26	-0.118678	0.0427202	-0.238479
WNT2B	0.134542	0.0214677	0.270725				MRPL4	-0.208925	0.00032496	-0.424093
DCLRE1B	0.370039	6.60635e-11	0.776936				RAB2B	-0.269685	2.93e-06	-0.553048
HIPK1	0.476767	5.60028e-18	1.03758				KIF12	-0.511182	7.67e-21	-1.12866
MAGI3	0.252201	1.28976e-05	0.515523				MBNL2	-0.198643	0.0006403	-0.402639
PTPN22	0.190249	0.00108723	0.385192				HIF3A	-0.265893	4.08e-06	-0.544878
AMPD1	0.127187	0.0297889	0.25576				PARP6	-0.246359	2.07e-05	-0.503065
CSDE1	0.666698	6.68961e-39	1.60955				TBX1	-0.219466	0.00015662	-0.446189
C1orf161	0.142144	0.0150613	0.286227				HIST1H3G	-0.455829	2.18e-16	-0.984067
VANGL1	0.478406	4.15912e-18	1.04183				PDE8A	-0.180954	0.00190574	-0.365937
CD58	0.430924	1.24099e-14	0.922061				TTK	-0.180684	0.00193628	-0.365379
IGSF3	0.322397	1.73328e-08	0.66864				NUDT12	-0.375421	3.32e-11	-0.789438
PTGFRN	0.394403	2.62823e-12	0.834006				NEFH	-0.375098	3.46e-11	-0.788686
TRIM45	0.216142	0.000197907	0.43921				RAC3	-0.254465	1.07e-05	-0.520363
MAN1A2	0.459491	1.17037e-16	0.993332				STAT5A	-0.610067	3.7e-31	-1.41806
GDAP2	0.651404	1.20219e-36	1.55547				CPEB4	-0.565925	4.01e-26	-1.28301
WDR3	0.668292	3.82505e-39	1.6153				AP1G1	-0.251967	1.31e-05	-0.515024
WARS2	0.455715	2.22372e-16	0.983779				STX16	-0.351589	6.38e-10	-0.73451
ZNF697	0.227222	8.94774e-05	0.462517				SFXN5	-0.121684	0.0376951	-0.244581
NOTCH2	0.47847	4.11067e-18	1.042				RARA	-0.276601	1.58e-06	-0.567994
NBPF20	0.213201	0.000242701	0.433045				GPR64	0.177744	0.00229933	0.359304
PIAS3	0.489974	4.86902e-19	1.07205				FAM3B	-0.369524	7.05e-11	-0.775742
CD160	-0.191576	0.00100141	-0.387944				DDB1	-0.144477	0.0134657	-0.29099
GPR89A	0.501336	5.46196e-20	1.10218				DMRT1	-0.221382	0.00013664	-0.450217
FMO5	0.229791	7.40182e-05	0.467937				B3GALNT2	0.120483	0.0396403	0.242141
CHD1L	0.580635	1.0233e-27	1.32684				SEC14L4	-0.299394	1.85e-07	-0.617707
ACP6	0.442353	2.02368e-15	0.950306				ZCCHC6	-0.136862	0.0192997	-0.275453
NBPF15	0.281416	1.02211e-06	0.578438				EIF2B3	-0.151839	0.00936101	-0.306045
MTMR11	0.289103	4.98869e-07	0.595174				GPHA2	-0.228931	7.89e-05	-0.466123
CA14	0.130715	0.0255046	0.262935				COPS8	-0.149847	0.0103442	-0.301969
MRPS21	0.434021	7.64267e-15	0.929681				ARSF	0.209962	0.00030292	0.426262
PRPF3	0.541963	1.08199e-23	1.21386				ZNF614	-0.272751	2.24e-06	-0.559667
MCL1	0.5692	1.80058e-26	1.29268				DGCR6L	-0.140141	0.0165617	-0.282139
ENSA	0.540782	1.40953e-23	1.21052				B3GNT3	-0.416183	1.17e-13	-0.886133
HORMAD1	0.151443	0.0095495	0.305234				ARHGAP26	-0.26496	4.42e-06	-0.54287
LASS2	0.393035	3.17222e-12	0.830769				RASL12	-0.200634	0.00056296	-0.406786
BNIPL	0.193909	0.000865424	0.392791				ANXA5	-0.308735	7.24e-08	-0.638294
CDC42SE1	0.434862	6.69512e-15	0.931753				TRIM9	-0.117679	0.0445098	-0.236453
TMOD4	0.290645	4.30878e-07	0.598542				ECHS1	0.115066	0.049491	0.231155
VPS72	0.718443	1.24252e-47	1.80884				KRR1	-0.199746	0.0005963	-0.404937
ZNF687	0.602644	2.95205e-30	1.39458				ADCK4	-0.178175	0.00224239	-0.360196
PI4KB	0.611097	2.76367e-31	1.42134				NUPL2	-0.300725	1.62e-07	-0.620634
PSMB4	0.626918	2.69452e-33	1.47265				GPR18	0.177382	0.00234805	0.358557
TUFT1	0.416604	1.09528e-13	0.887153				MOBKL2C	-0.122737	0.0360577	-0.246719
THEM4	0.39466	2.53652e-12	0.834616				FAM38B	0.257738	8.16e-06	0.527368
PGLYRP4	0.205224	0.000416409	0.416359				TMEM40	-0.732918	1.95e-50	-1.87001
S100A7	0.125992	0.0313736	0.25333				MAP9	-0.51549	3.19e-21	-1.14036
S100A14	0.129681	0.0267015	0.260831				CPXM2	-0.268795	3.17e-06	-0.551128
DENND4B	0.436956	4.80619e-15	0.936924				NDUFA7	-0.155892	0.00761224	-0.314348
ILF2	0.471435	1.45742e-17	1.02383				WDR6	-0.18425	0.00156645	-0.372758
NUP210L	0.165333	0.00461685	0.33373				IL11RA	-0.199686	0.00059862	-0.404812
AQP10	0.119032	0.0421009	0.239197				FOXD1	-0.314058	4.18e-08	-0.650083
ADAR	0.513568	4.72279e-21	1.13513				GRB7	-0.572037	8.93e-27	-1.30109
CKS1B	0.52677	3.00339e-22	1.17133				C11orf63	-0.175717	0.00258466	-0.355119
DCST2	0.228225	8.31132e-05	0.464632				FOLR1	-0.495886	1.58e-19	-1.08767
PBXIP1	0.416995	1.03357e-13	0.888097				MOCS3	-0.209677	0.00030883	-0.425667
PMVK	0.55094	1.40061e-24	1.23946				ZNF25	-0.132328	0.0237299	-0.266217
PYGO2	0.598135	1.01514e-29	1.38048				ETNK2	-0.241414	3.05e-05	-0.49255
EFNA1	0.493218	2.62897e-19	1.08061				GRTP1	0.173105	0.00299972	0.349731
CLK2	0.584473	3.81019e-28	1.33846				C8orf4	-0.5278	2.41e-22	-1.17418
HCN3	0.48049	2.84289e-18	1.04724				CPO	0.340654	2.29e-09	0.709663
SCAMP3	0.614005	1.20328e-31	1.43065				PTGFRN	-0.291655	3.91e-07	-0.600749
FDPS	0.50742	1.63636e-20	1.1185				ALOX12	-0.180928	0.00190863	-0.365884
ASH1L	0.445734	1.16804e-15	0.958727				ANKDD1A	-0.189099	0.00116706	-0.382806
MSTO1	0.551232	1.30927e-24	1.2403				EPHA4	-0.183782	0.00161104	-0.371788
YY1AP1	0.62633	3.21606e-33	1.47071				BTK	-0.193609	0.0008819	-0.392168
SYT11	-0.120467	0.0396666	-0.242109				PEX7	-0.180734	0.00193057	-0.365483
RIT1	0.464705	4.76129e-17	1.00659				ESPL1	-0.273203	2.15e-06	-0.560644
UBQLN4	0.507694	1.54899e-20	1.11924				C10orf137	-0.120962	0.0388544	-0.243115
PMF1	0.628237	1.8097e-33	1.477				HIST1H2BN	-0.133064	0.0229564	-0.267715
PAQR6	0.253439	1.16533e-05	0.518169				RNF111	-0.145857	0.0125929	-0.29381
CCT3	0.642021	2.51212e-35	1.52321				GRPEL1	-0.119362	0.0415303	-0.239867
C1orf92	0.148377	0.0111278	0.298961				C1orf52	-0.248239	1.78e-05	-0.507071
HDGF	0.437508	4.40237e-15	0.938289				BTBD10	-0.216079	0.00019877	-0.43908
MRPL24	0.626754	2.83144e-33	1.4721				EGFR	-0.333302	5.26e-09	-0.693076
NTRK1	-0.115597	0.0484415	-0.232233				TWF2	-0.132542	0.023503	-0.266652
PRCC	0.699589	3.10949e-44	1.73299				RRAS2	-0.593562	3.48e-29	-1.3663
TAGLN2	0.505069	2.61496e-20	1.11217				GTF2F1	-0.215941	0.0002007	-0.438789
IGSF9	0.432298	1.00151e-14	0.925438				DTL	-0.11993	0.0405627	-0.24102
PIGM	0.530835	1.25456e-22	1.18262				ADCY9	-0.221126	0.00013916	-0.449679
COPA	0.674541	4.13509e-40	1.63806				NR2E1	-0.239305	3.6e-05	-0.488073
KLHDC9	0.278808	1.29743e-06	0.572778				MKRN3	-0.615934	6.9e-32	-1.43685
DEDD	0.755891	2.77064e-55	1.97312				HIST1H4A	-0.165685	0.00452931	-0.334454
PPOX	0.698931	4.04026e-44	1.73042				ZNF540	0.123044	0.0355922	0.247342
ADAMTS4	0.290265	4.46746e-07	0.597712				BCAS3	-0.257703	8.18e-06	-0.527292
NR1I3	0.513423	4.86487e-21	1.13473				LAIR2	-0.162812	0.00528987	-0.328548
HSPA6	0.257554	8.28672e-06	0.526974				POLG2	-0.298612	1.99e-07	-0.61599
NOS1AP	0.273028	2.18215e-06	0.560266				MRPL23	-0.121934	0.0373018	-0.245087
UHMK1	0.356224	3.6606e-10	0.745109				TACC1	-0.17872	0.00217245	-0.36132
NUF2	0.332046	6.04532e-09	0.690253				CD96	-0.205651	0.00040476	-0.417251
ALDH9A1	0.499008	8.60765e-20	1.09597				EDN3	-0.162532	0.00536977	-0.327973
UCK2	0.422129	4.7856e-14	0.90056				MOBKL3	-0.208685	0.00033028	-0.423591
POU2F1	0.174744	0.00273279	0.353111				PTGIR	-0.121215	0.038445	-0.243628
CD247	-0.156323	0.00744468	-0.315231				CACNG6	-0.228866	7.93e-05	-0.465986
MPZL1	0.476657	5.71283e-18	1.0373				DCN	-0.143976	0.0137955	-0.289966
SELL	-0.151262	0.00963675	-0.304864				CD28	-0.266027	4.03e-06	-0.545166
KIFAP3	0.549569	1.92162e-24	1.23553				RAB32	-0.269467	2.99e-06	-0.552579
KLHL20	0.450155	5.63981e-16	0.969789				LINGO2	0.23651	4.46e-05	0.482149
CENPL	0.412277	2.07302e-13	0.876703				CALCOCO2	0.3212	1.97e-08	0.665969
RFWD2	0.674126	4.80162e-40	1.63653				ATP2C1	-0.224319	0.00011059	-0.456399
FAM20B	0.634898	2.35353e-34	1.49916				PIGM	-0.120121	0.0402416	-0.241408
C1orf125	0.140346	0.0164025	0.282557				ART4	-0.521872	8.47e-22	-1.15782
TDRD5	0.252413	1.26753e-05	0.515978				MAP2K6	-0.191717	0.00099261	-0.388239
CEP350	0.559655	1.81283e-25	1.26466				RB1CC1	-0.307718	8.03e-08	-0.636046
STX6	0.536182	3.90877e-23	1.19756				C19orf21	-0.449741	6.04e-16	-0.968751
MR1	0.418329	8.47236e-14	0.891329				PCDHB11	0.390593	4.43e-12	0.825
IER5	0.152493	0.00905665	0.307384				SGSM3	-0.306579	9.01e-08	-0.63353
SMG7	0.558591	2.33449e-25	1.26157				TMEM125	-0.216537	0.00019251	-0.440039
C1orf26	0.587758	1.61898e-28	1.34847				GLRX5	-0.12362	0.0347323	-0.248511
TPR	0.652337	8.83428e-37	1.55871				PPP2R1A	-0.260042	6.72e-06	-0.532307
FAM5C	0.163726	0.00503635	0.330426				ATP5A1	-0.266646	3.82e-06	-0.546499
RGS1	-0.167569	0.00408562	-0.338329				RCN3	-0.265721	4.14e-06	-0.544509
RGS13	-0.174907	0.00270733	-0.353449				NME1	-0.350324	7.42e-10	-0.731627
GLRX2	0.484679	1.31279e-18	1.05816				NIP7	-0.199068	0.00062303	-0.403523
ATP6V1G3	-0.132396	0.0236574	-0.266356				SBNO1	0.188101	0.0012407	0.380735
PTPRC	-0.173534	0.00292763	-0.350616				NMNAT1	-0.23502	5e-05	-0.478992
KIF14	0.230625	6.95654e-05	0.469699				CYP7B1	-0.410889	2.54e-13	-0.87336
LAD1	0.150457	0.0100342	0.303215				CYR61	-0.157061	0.00716546	-0.316744
IPO9	0.523451	6.07287e-22	1.16216				TREML1	-0.116527	0.0466509	-0.234118
ELF3	0.135477	0.0205701	0.27263				SCOC	-0.260973	6.22e-06	-0.534305
PTPN7	-0.121643	0.0377615	-0.244496				GAL	-0.413442	1.75e-13	-0.87951
RABIF	0.594285	2.86989e-29	1.36853				SFXN4	0.197291	0.00069835	0.399824
ADIPOR1	0.662133	3.2519e-38	1.59321				TMEM106A	-0.291661	3.91e-07	-0.600762
PPFIA4	0.21188	0.000265768	0.430278				SLC6A2	-0.187978	0.00125005	-0.38048
BTG2	0.213531	0.000237249	0.433736				EPDR1	-0.137491	0.0187457	-0.276735
SOX13	0.419633	6.97029e-14	0.894492				CAMP	-0.31173	5.32e-08	-0.644921
ETNK2	0.191162	0.00102747	0.387086				DBF4	-0.168844	0.00380804	-0.340954
PIK3C2B	0.275642	1.72738e-06	0.56592				KLF14	-0.292934	3.46e-07	-0.603546
CNTN2	0.169159	0.00374223	0.341601				C14orf50	-0.369332	7.23e-11	-0.775298
TMCC2	-0.118787	0.0425286	-0.238701				LMBRD1	-0.139681	0.0169242	-0.2812
ELK4	0.289973	4.59345e-07	0.597073				PPARG	-0.117095	0.0455854	-0.235268
DYRK3	0.331821	6.19835e-09	0.689747				ARL6IP5	-0.116814	0.0461102	-0.234699
MAPKAPK2	0.475156	7.4901e-18	1.03342				DIRC2	-0.206918	0.00037192	-0.419899
PFKFB2	0.374614	3.67935e-11	0.78756				SLC1A1	-0.219356	0.00015784	-0.445959
CAMK1G	-0.134144	0.02186	-0.269915				DBNDD1	-0.127609	0.0292468	-0.256616
IRF6	0.411334	2.37937e-13	0.874432				DTX3L	-0.128326	0.0283432	-0.258075
C1orf107	0.64017	4.51814e-35	1.51692				SNCAIP	-0.221495	0.00013553	-0.450456
INTS7	0.616193	6.39975e-32	1.43769				SLA2	-0.698656	4.51e-44	-1.72934
DTL	0.375895	3.11837e-11	0.790541				CIRH1A	-0.194461	0.00083586	-0.393938
NENF	0.552263	1.03097e-24	1.24326				SPDYA	-0.18094	0.00190724	-0.365909
TATDN3	0.61048	3.2929e-31	1.41937				ZNF790	-0.276681	1.57e-06	-0.568169
LQK1	0.197323	0.000696912	0.399891				CCHCR1	-0.115064	0.0494945	-0.231151
KCTD3	0.496558	1.38427e-19	1.08945				DUSP13	-0.492389	3.08e-19	-1.07842
MOSC1	0.384381	1.02258e-11	0.810381				FNDC3B	-0.158768	0.00655471	-0.320245
TAF1A	0.60373	2.18666e-30	1.39799				YIPF2	-0.133731	0.0222739	-0.269073
DISP1	0.296082	2.55299e-07	0.61044				EXTL2	-0.232385	6.1e-05	-0.473419
CNIH4	0.515699	3.05177e-21	1.14093				CAPG	-0.472825	1.14e-17	-1.02741
LBR	0.259648	6.9515e-06	0.531462				RASGEF1C	-0.137878	0.0184123	-0.277523
EPHX1	0.218874	0.000163326	0.444945				GSTP1	-0.634217	2.91e-34	-1.49688
TMEM63A	0.30058	1.64223e-07	0.620314				EREG	-0.124487	0.0334703	-0.250273
PYCR2	0.556567	3.76685e-25	1.25569				HUS1B	-0.42381	3.71e-14	-0.904655
H3F3A	0.662057	3.3384e-38	1.59293				PTPN6	-0.27142	2.52e-06	-0.556792
PARP1	0.673311	6.43425e-40	1.63355				HELB	-0.168894	0.00379751	-0.341057
ITPKB	0.423413	3.93943e-14	0.903686				SPTBN2	-0.497546	1.14e-19	-1.09208
CABC1	0.52769	2.46755e-22	1.17388				SLC26A3	0.169832	0.00360481	0.342988
GUK1	0.384418	1.01765e-11	0.810466				NLRP5	0.277042	1.52e-06	0.568951
HIST3H3	0.388165	6.15599e-12	0.819274				CDC7	-0.144477	0.0134656	-0.29099
C1orf96	0.462454	7.0332e-17	1.00086				FAH	-0.118257	0.0434669	-0.237625
C1orf198	0.466745	3.33485e-17	1.0118				SAMD12	-0.146044	0.012479	-0.294191
EXOC8	0.662194	3.1854e-38	1.59342				RAE1	-0.218242	0.00017077	-0.443619
TSNAX	0.605077	1.50409e-30	1.40223				SNCG	-0.535134	4.92e-23	-1.19462
SIPA1L2	0.277853	1.4149e-06	0.570709				PHF21B	-0.140839	0.0160251	-0.283562
KCNK1	0.13168	0.0244294	0.264899				FOXA3	-0.316075	3.39e-08	-0.65456
IRF2BP2	0.540056	1.65743e-23	1.20847				SUPT3H	-0.200538	0.00056647	-0.406586
RBM34	0.755481	3.41816e-55	1.97121				GYG2	-0.276724	1.57e-06	-0.568262
GGPS1	0.668424	3.65127e-39	1.61578				MAGEE2	-0.235877	4.68e-05	-0.480808
TBCE	0.719561	7.65794e-48	1.81347				PPARGC1A	-0.179755	0.00204487	-0.363459
B3GALNT2	0.482443	1.98548e-18	1.05233				RPP30	-0.152877	0.00888232	-0.308169
HEATR1	0.735396	6.19143e-51	1.88076				WNT10B	0.212707	0.0002511	0.43201
OPN3	0.186883	0.0013363	0.378211				SLC29A4	0.16952	0.00366791	0.342345
SDCCAG8	0.678835	8.68158e-41	1.6539				KCNJ11	-0.493894	2.31e-19	-1.0824
FAM36A	0.483094	1.76073e-18	1.05403				ORC4L	-0.20839	0.00033691	-0.422974
SCCPDH	0.232058	6.24946e-05	0.472728				EGR1	-0.236014	4.63e-05	-0.481098
ZNF692	0.545932	4.41466e-24	1.22514				IPMK	-0.129289	0.0271685	-0.260033
PGBD2	0.520866	1.04507e-21	1.15506				FREQ	-0.29162	3.93e-07	-0.600673
TMEM18	0.41914	7.50481e-14	0.893295				RND2	-0.498171	1.01e-19	-1.09374
PXDN	0.273005	2.18661e-06	0.560217				CNOT10	-0.154873	0.00802225	-0.312258
TSSC1	0.536924	3.31926e-23	1.19965				C12orf11	-0.152598	0.00900882	-0.307598
TTC15	0.492735	2.8825e-19	1.07933				STX6	-0.140517	0.0162703	-0.282907
ADI1	0.417732	9.26115e-14	0.889883				C12orf5	-0.279863	1.18e-06	-0.575066
RNASEH1	0.589657	9.82417e-29	1.35428				BBS7	-0.230609	6.96e-05	-0.469665
COLEC11	0.193279	0.000900322	0.391483				JAG2	-0.162123	0.00548847	-0.327133
RNF144A	0.404151	6.70335e-13	0.8572				C13orf1	-0.164048	0.00494977	-0.331087
CPSF3	0.73558	5.68427e-51	1.88156				CALML4	-0.517648	2.04e-21	-1.14624
RRM2	0.269949	2.86473e-06	0.553618				TMEM155	-0.134389	0.021618	-0.270413
ROCK2	0.475025	7.66872e-18	1.03308				PGRMC1	-0.231306	6.61e-05	-0.471138
GREB1	-0.166712	0.00428248	-0.336565				TEX261	-0.232581	6.01e-05	-0.473832
MYCN	0.270773	2.66441e-06	0.555396				CLPTM1	-0.19267	0.00093533	-0.390218
VSNL1	0.22176	0.000132985	0.451013				HIST1H3F	-0.164321	0.00487719	-0.331649
SMC6	0.557466	3.04687e-25	1.2583				SLC10A7	-0.199197	0.00061786	-0.403792
MATN3	-0.158039	0.00680945	-0.318751				KCNE1L	-0.308806	7.19e-08	-0.638449
LAPTM4A	0.37313	4.45349e-11	0.784108				HDAC11	-0.38307	1.22e-11	-0.807305
PUM2	0.472567	1.19119e-17	1.02674				CDC42EP3	-0.25939	7.1e-06	-0.530909
HS1BP3	0.341891	1.98638e-09	0.712465				HIST1H4B	-0.166026	0.00444597	-0.335155
KLHL29	0.305142	1.0417e-07	0.630359				SULT4A1	-0.321554	1.9e-08	-0.666758
ATAD2B	0.481675	2.28709e-18	1.05033				CADM4	-0.299747	1.78e-07	-0.618482
NCOA1	0.233675	5.53365e-05	0.476145				ATP6V0C	0.200907	0.00055303	0.407356
ADCY3	0.31778	2.83245e-08	0.658351				CTNNAL1	-0.174454	0.00277841	-0.352513
DNMT3A	0.4932	2.63779e-19	1.08056				RNF121	-0.28863	5.22e-07	-0.594142
CIB4	0.232052	6.25264e-05	0.472713				PNPLA4	-0.482295	2.04e-18	-1.05194
C2orf18	0.212015	0.000263319	0.430561				ZNF667	-0.706979	1.56e-45	-1.76224
DPYSL5	0.133548	0.0224588	0.268701				HIST1H1D	-0.382316	1.35e-11	-0.805539
MAPRE3	0.194462	0.000835814	0.39394				CCL26	-0.13685	0.0193109	-0.275427
EMILIN1	0.151568	0.00948981	0.305489				TIGD1	-0.136576	0.0195564	-0.27487
KHK	0.223967	0.000113445	0.455657				ARRDC4	-0.202146	0.00051008	-0.409939
C2orf28	0.326418	1.12255e-08	0.677627				C9orf95	-0.1277	0.0291301	-0.256802
SLC30A3	0.302685	1.33242e-07	0.624945				RIPK2	-0.153786	0.00848064	-0.310033
GTF3C2	0.427613	2.07226e-14	0.913944				GMFG	-0.416878	1.05e-13	-0.887815
SNX17	0.153369	0.00866311	0.309177				CRYGC	-0.13686	0.0193016	-0.275449
IFT172	0.383546	1.14279e-11	0.808422				LRRTM3	-0.137173	0.0190243	-0.276086
KRTCAP3	0.117176	0.0454332	0.235434				LIN7A	-0.285884	6.75e-07	-0.588157
FNDC4	0.248716	1.71113e-05	0.508088				IGFBP1	-0.147588	0.0115695	-0.297348
SLC4A1AP	0.613183	1.52323e-31	1.42801				GPD1L	-0.180801	0.00192295	-0.365621
MRPL33	0.502729	4.15408e-20	1.1059				GEMIN8	-0.180442	0.00196404	-0.364879
BRE	0.26201	5.69154e-06	0.53653				C21orf99	-0.176923	0.00241119	-0.357609
FOSL2	0.244419	2.41133e-05	0.498937				UBE2L6	-0.200789	0.0005573	-0.407109
PPP1CB	0.451344	4.62894e-16	0.972772				MAP2K3	-0.157441	0.00702537	-0.317522
SPDYA	0.233014	5.81623e-05	0.474749				PIAS3	-0.179513	0.00207402	-0.36296
CLIP4	0.223747	0.000115264	0.455194				CLPB	-0.262277	5.56e-06	-0.537103
BIRC6	0.424897	3.14246e-14	0.907307				RAB33B	-0.143471	0.0141344	-0.288936
TTC27	0.531832	1.01094e-22	1.18539				ATP13A4	-0.156487	0.00738201	-0.315566
RASGRP3	0.233558	5.58277e-05	0.475898				CCR6	-0.270407	2.75e-06	-0.554606
FEZ2	0.278116	1.38154e-06	0.571279				SMPX	0.134698	0.0213156	0.271043
HEATR5B	0.249005	1.67184e-05	0.508703				THBS1	-0.214192	0.00022665	-0.435122
CCDC75	0.33216	5.96947e-09	0.690508				PRPF8	-0.121031	0.0387424	-0.243255
EIF2AK2	0.299608	1.80758e-07	0.618179				TSPAN3	-0.249994	1.54e-05	-0.510812
CDC42EP3	0.332815	5.55005e-09	0.691981				TP73	-0.233495	5.61e-05	-0.475766
DHX57	0.588104	1.47832e-28	1.34953				PRKAG2	-0.227896	8.52e-05	-0.463938
KCNG3	0.171268	0.00332685	0.345946				ANPEP	-0.158656	0.00659321	-0.320016
LRPPRC	0.45885	1.30585e-16	0.991707				GAMT	-0.259778	6.88e-06	-0.531741
C2orf34	0.392896	3.23314e-12	0.830441				LONRF2	0.328704	8.74e-09	0.682749
SIX2	0.144101	0.0137125	0.290221				TSPAN2	-0.178672	0.00217849	-0.361221
SRBD1	0.339432	2.63281e-09	0.7069				ITGB3	-0.146471	0.0122211	-0.295065
ATP6V1E2	0.502093	4.70771e-20	1.1042				UQCRC1	-0.182538	0.00173507	-0.369214
RHOQ	0.394509	2.58987e-12	0.834258				ATRNL1	-0.142685	0.0146775	-0.28733
SOCS5	0.340343	2.3726e-09	0.70896				KRT34	-0.232095	6.23e-05	-0.472805
CALM2	0.273905	2.01811e-06	0.562162				ENY2	-0.189994	0.00110449	-0.384662
MSH2	0.521168	9.8113e-22	1.15588				MTUS1	-0.33007	7.52e-09	-0.685813
KCNK12	0.305916	9.63485e-08	0.632067				CLSPN	-0.115347	0.048933	-0.231726
FOXN2	0.225447	0.000101885	0.458774				NUDT5	0.183005	0.00168754	0.37018
CHAC2	0.490962	4.03846e-19	1.07465				POLH	-0.130866	0.0253336	-0.263242
GPR75	0.164376	0.00486263	0.331763				NFE2L2	-0.123754	0.0345349	-0.248783
PSME4	0.532999	7.84504e-23	1.18865				KBTBD6	-0.22873	8.01e-05	-0.465698
RPS27A	0.50539	2.45317e-20	1.11304				SERPINB1	-0.287316	5.91e-07	-0.591276
CCDC88A	0.300012	1.73711e-07	0.619065				TNFRSF19	-0.22565	0.00010039	-0.459203
SMEK2	0.586868	2.04341e-28	1.34575				SERPINA3	-0.464451	4.98e-17	-1.00594
CCDC85A	-0.180196	0.00199266	-0.36437				DIRAS3	-0.178066	0.00225674	-0.359969
FANCL	0.453571	3.1902e-16	0.978374				TREM1	-0.144282	0.0135933	-0.290591
PAPOLG	0.507283	1.68201e-20	1.11813				LIX1	0.138702	0.0177182	0.279204
KIAA1841	0.439493	3.2066e-15	0.943205				HBB	0.155624	0.00771852	0.313797
USP34	0.540507	1.49878e-23	1.20974				LAIR1	-0.222446	0.0001266	-0.452455
CCT4	0.56916	1.81803e-26	1.29256				ZSCAN18	-0.500972	5.87e-20	-1.10121
COMMD1	0.526327	3.30069e-22	1.1701				FAM135B	0.278016	1.39e-06	0.571062
EHBP1	0.604733	1.65494e-30	1.40115				GMNN	-0.184543	0.00153917	-0.373364
MDH1	0.600077	5.97816e-30	1.38653				KCNS1	-0.37283	4.63e-11	-0.783413
UGP2	0.539093	2.05365e-23	1.20575				FAM129C	-0.212494	0.0002548	-0.431564
PELI1	0.514532	3.87774e-21	1.13775				TENC1	-0.168048	0.00397934	-0.339314
AFTPH	0.221969	0.000131004	0.451453				MAGEA5	-0.122596	0.0362741	-0.246432
ACTR2	0.579101	1.51345e-27	1.32222				ZMYND12	-0.498661	9.21e-20	-1.09504
MEIS1	0.149212	0.0106768	0.300668				SOSTDC1	-0.54737	3.18e-24	-1.22924
ETAA1	0.360818	2.09027e-10	0.755653				HPGD	-0.183373	0.00165084	-0.370943
FAM136A	0.579606	1.33088e-27	1.32374				ALDOC	-0.572399	8.16e-27	-1.30217
ADD2	0.248747	1.70687e-05	0.508154				CACNA2D1	-0.177376	0.00234888	-0.358544
TEX261	0.404981	5.95481e-13	0.859185				SOCS5	-0.129349	0.0270964	-0.260155
EMX1	-0.240443	3.29381e-05	-0.490488				RHD	-0.143731	0.013959	-0.289466
RAB11FIP5	0.159869	0.00618608	0.322504				PPP2R2A	-0.130199	0.0260965	-0.261884
SMYD5	0.452627	3.7365e-16	0.975999				ABCA5	-0.115442	0.0487456	-0.231918
CCT7	0.62591	3.64885e-33	1.46933				TSPAN6	-0.217864	0.00017538	-0.442826
ALMS1	0.491876	3.39483e-19	1.07706				SNX21	-0.285356	7.1e-07	-0.587006
ACTG2	0.243013	2.69399e-05	0.495948				TMEM140	-0.198393	0.0006507	-0.402118
MOBKL1B	0.397195	1.78509e-12	0.840628				ZNF549	-0.695173	1.78e-43	-1.7158
DCTN1	0.282263	9.45401e-07	0.580279				NDUFS4	-0.150662	0.00993173	-0.303635
HTRA2	0.343188	1.71041e-09	0.715404				RDM1	-0.300813	1.6e-07	-0.620826
SEMA4F	0.275927	1.6837e-06	0.566537				FTSJ1	-0.192719	0.00093249	-0.390319
HK2	0.240022	3.4033e-05	0.489595				MPZL3	-0.286485	6.38e-07	-0.589465
GGCX	0.326488	1.11398e-08	0.677784				TRPA1	-0.212662	0.00025188	-0.431916
GNLY	0.174421	0.00278356	0.352446				KLHL13	-0.218405	0.00016882	-0.443961
RNF181	0.297623	2.19667e-07	0.61382				CYC1	-0.230411	7.07e-05	-0.469247
ST3GAL5	0.224531	0.000108899	0.456845				COL9A3	-0.301942	1.43e-07	-0.623311
POLR1A	0.366086	1.08734e-10	0.767792				DHX32	0.305244	1.03e-07	0.630585
PTCD3	0.495766	1.61264e-19	1.08735				TRIOBP	-0.173152	0.00299176	-0.349828
MRPL35	0.460547	9.76629e-17	0.996012				UBB	-0.228713	8.02e-05	-0.465662
KRCC1	0.126314	0.0309402	0.253984				CPXM1	-0.160737	0.00590849	-0.324286
KCNIP3	0.116984	0.0457916	0.235044				ANKRD10	-0.271558	2.49e-06	-0.55709
MAL	0.197646	0.000682651	0.400563				KCNC3	-0.115938	0.0477777	-0.232924
ZNF2	0.135279	0.0207576	0.272226				SPC25	-0.11719	0.0454081	-0.235462
FAHD2A	0.30358	1.21839e-07	0.626917				ZNF571	-0.15309	0.00878657	-0.308607
ADRA2B	0.157555	0.0069836	0.317757				THOP1	-0.143472	0.014134	-0.288937
DUSP2	0.252791	1.22898e-05	0.516784				ICK	-0.232506	6.04e-05	-0.473674
STARD7	0.363262	1.54587e-10	0.761277				CCT7	0.180984	0.00190237	0.365999
CIAO1	0.563322	7.53239e-26	1.27537				NOTCH3	-0.332816	5.55e-09	-0.691983
LMAN2L	0.242178	2.87659e-05	0.494173				TMLHE	-0.288593	5.24e-07	-0.594061
CNNM3	0.140587	0.0162166	0.283049				IFNAR2	-0.20683	0.00037412	-0.419714
ANKRD36	0.228526	8.12846e-05	0.465268				CSTF2T	-0.244805	2.34e-05	-0.499758
FAHD2B	0.286972	6.09899e-07	0.590527				GRIK3	-0.163452	0.00511117	-0.329863
MGAT4A	0.190421	0.00107572	0.385549				PTGER2	-0.290977	4.17e-07	-0.599267
LIPT1	0.336312	3.75026e-09	0.699857				CBFB	-0.165732	0.00451791	-0.334549
LONRF2	-0.152202	0.00919123	-0.306787				ARHGAP4	-0.60149	4.06e-30	-1.39096
PDCL3	0.542143	1.03906e-23	1.21437				DNAH17	0.14624	0.0123599	0.294592
MAP4K4	0.488909	5.95158e-19	1.06925				CTSF	-0.269835	2.89e-06	-0.553373
IL18RAP	0.172947	0.00302662	0.349406				RASSF1	-0.258819	7.45e-06	-0.529684
MFSD9	0.464563	4.88004e-17	1.00623				C13orf27	-0.21273	0.0002507	-0.432059
TGFBRAP1	0.511676	6.94194e-21	1.12999				HFE	-0.434811	6.75e-15	-0.931628
C2orf49	0.435094	6.45412e-15	0.932326				SPAG6	-0.398168	1.56e-12	-0.842939
GCC2	0.321199	1.97047e-08	0.665966				C9orf125	-0.132515	0.0235311	-0.266598
LIMS1	0.305624	9.92302e-08	0.631422				ASB9	0.146494	0.0122076	0.295111
CCDC138	0.450928	4.96019e-16	0.97173				NAB1	-0.188508	0.00121014	-0.38158
BCL2L11	0.259085	7.28904e-06	0.530254				CHAD	-0.598095	1.03e-29	-1.38035
BUB1	0.322091	1.7911e-08	0.667957				NFATC1	-0.234515	5.19e-05	-0.477924
MALL	0.171513	0.00328144	0.346451				CAPZA1	-0.125757	0.0316928	-0.252854
TMEM87B	0.27048	2.73408e-06	0.554763				ERBB4	-0.266272	3.95e-06	-0.545694
ZC3H8	0.309496	6.69642e-08	0.639977				MAPRE2	0.176921	0.00241151	0.357605
IL1A	0.212304	0.000258155	0.431166				MTF1	-0.137953	0.0183483	-0.277676
IL1F7	0.123726	0.0345766	0.248726				SERP1	-0.130493	0.0257579	-0.262483
IL1RN	0.135721	0.0203409	0.273127				MAML2	-0.182384	0.00175107	-0.368895
PSD4	0.198906	0.000629574	0.403186				TRPC1	-0.125227	0.0324256	-0.251775
DBI	0.201422	0.000534796	0.408429				HDHD1A	-0.182911	0.00169703	-0.369985
MKI67IP	0.450936	4.95352e-16	0.97175				RPL27	-0.143067	0.014411	-0.288112
GYPC	0.334383	4.6582e-09	0.69551				UCP3	-0.312961	4.69e-08	-0.64765
WDR33	0.424906	3.13841e-14	0.907327				TRIB3	-0.267626	3.51e-06	-0.548609
POLR2D	0.540401	1.53459e-23	1.20944				HOXC11	-0.501937	4.85e-20	-1.10378
SAP130	0.549955	1.75796e-24	1.23663				CYLC2	0.14019	0.0165233	0.282239
CCDC115	0.461697	8.01468e-17	0.998932				ERCC5	-0.12511	0.0325889	-0.251538
PLEKHB2	0.403325	7.5392e-13	0.855226				MOSC1	-0.381109	1.58e-11	-0.802714
FAM128A	0.254984	1.02602e-05	0.521472				PDCD1LG2	-0.410383	2.73e-13	-0.872143
LCT	0.121236	0.0384107	0.243671				UPF3A	-0.262159	5.62e-06	-0.536851
HNMT	0.116116	0.0474363	0.233283				ESM1	-0.213751	0.00023366	-0.434198
ORC4L	0.367994	8.55585e-11	0.772203				AMDHD1	0.294237	3.05e-07	0.606398
MBD5	0.317854	2.81039e-08	0.658516				ABO	-0.120468	0.0396649	-0.242111
EPC2	0.408119	3.79403e-13	0.866705				ALPK3	-0.255534	9.8e-06	-0.52265
GALNT13	0.162025	0.00551738	0.326931				LPA	0.148386	0.0111226	0.29898
ACVR1C	0.124893	0.0328939	0.251097				MED31	-0.184847	0.00151131	-0.373993
ACVR1	0.337142	3.41488e-09	0.701728				RAPGEF1	-0.213145	0.00024364	-0.432929
DAPL1	0.142141	0.0150638	0.28622				PIGT	-0.24975	1.57e-05	-0.510292
WDSUB1	0.271007	2.61005e-06	0.5559				TUBB6	-0.163789	0.00501937	-0.330554
BAZ2B	0.339448	2.62791e-09	0.706937				SAP130	-0.205609	0.00040587	-0.417165
LY75	0.165839	0.0044916	0.334769				HYOU1	-0.15885	0.00652656	-0.320414
ITGB6	0.141792	0.0153165	0.285507				RAB33A	-0.184919	0.00150475	-0.374143
TTC21B	0.27854	1.32939e-06	0.572197				ZCCHC11	-0.400621	1.11e-12	-0.848776
SPC25	0.200358	0.000573118	0.406212				SLC44A4	-0.786074	1.54e-62	-2.12214
PPIG	0.513069	5.22932e-21	1.13377				ADCYAP1	-0.243273	2.64e-05	-0.4965
TLK1	0.384247	1.04107e-11	0.810065				CLDN6	-0.209224	0.00031846	-0.424719
METTL8	0.505755	2.28129e-20	1.11402				PGLYRP2	-0.318373	2.66e-08	-0.65967
CDCA7	0.210688	0.000288313	0.427783				S100A3	-0.20254	0.00049709	-0.410759
ATF2	0.477167	5.20807e-18	1.03862				DCBLD2	-0.414344	1.53e-13	-0.881689
MTX2	0.489263	5.56755e-19	1.07018				CDCA3	-0.232679	5.96e-05	-0.47404
NFE2L2	0.373101	4.4699e-11	0.784041				SLC6A8	-0.175908	0.00255641	-0.355514
AGPS	0.143197	0.0143216	0.288377				IFI16	-0.150457	0.0100342	-0.303215
OSBPL6	0.128995	0.0275223	0.259435				COL10A1	-0.155815	0.00764268	-0.31419
ZC3H15	0.550484	1.55613e-24	1.23815				FST	-0.194641	0.0008264	-0.394313
TFPI	0.152202	0.00919084	0.306788				RPS26	0.139255	0.0172657	0.280332
GULP1	0.218242	0.000170774	0.443619				BCAT1	-0.216025	0.00019952	-0.438966
WDR75	0.543105	8.37038e-24	1.2171				RPS8	-0.245186	2.27e-05	-0.500569
ASNSD1	0.517295	2.19606e-21	1.14528				NUP205	-0.230696	6.92e-05	-0.469849
INPP1	0.324087	1.44515e-08	0.672414				PPHLN1	-0.199189	0.00061816	-0.403776
NAB1	0.403343	7.52003e-13	0.855269				API5	-0.22471	0.0001075	-0.457222
GLS	0.288904	5.08347e-07	0.59474				CCDC48	0.179608	0.00206255	0.363155
STAT1	0.157338	0.00706306	0.317312				UFD1L	-0.228947	7.88e-05	-0.466155
OBFC2A	0.21322	0.000242394	0.433084				VPS72	-0.242357	2.84e-05	-0.494554
GTF3C3	0.491924	3.36396e-19	1.07719				LACRT	0.124225	0.0338482	0.24974
PGAP1	0.20916	0.000319829	0.424586				RNF4	-0.341207	2.15e-09	-0.710915
COQ10B	0.34262	1.82638e-09	0.714116				CPNE7	-0.278054	1.39e-06	-0.571143
MOBKL3	0.539161	2.02275e-23	1.20594				SNPH	-0.225239	0.00010344	-0.458338
KCTD18	0.294922	2.85739e-07	0.607896				C9orf167	-0.344592	1.45e-09	-0.718588
NDUFB3	0.311844	5.26138e-08	0.645173				IRF2	-0.200058	0.00058439	-0.405586
TRAK2	0.222679	0.000124496	0.452946				WASF3	-0.484092	1.46e-18	-1.05663
ALS2CR11	0.156026	0.00755992	0.314622				C21orf56	-0.521125	9.9e-22	-1.15577
ALS2CR4	0.438528	3.74146e-15	0.940814				HIST1H1C	-0.168856	0.00380547	-0.340979
SUMO1	0.541139	1.30126e-23	1.21153				JOSD2	-0.231335	6.6e-05	-0.471199
RAPH1	0.374322	3.82049e-11	0.786881				HIVEP1	-0.2238	0.00011483	-0.455305
CREB1	0.320833	2.04893e-08	0.66515				ALDH1L1	-0.145474	0.0128301	-0.293027
FAM119A	0.446169	1.08785e-15	0.959813				SLAMF7	-0.193534	0.00088603	-0.392013
FZD5	0.359669	2.40688e-10	0.753011				COIL	-0.276418	1.61e-06	-0.567599
CRYGD	0.162947	0.00525185	0.328824				B3GAT1	-0.283145	8.71e-07	-0.582196
MAP2	0.215782	0.000202941	0.438455				HSPB8	-0.289965	4.6e-07	-0.597057
LANCL1	0.311913	5.2241e-08	0.645326				MYO10	-0.331152	6.68e-09	-0.688242
IKZF2	0.257543	8.29428e-06	0.526951				GABBR2	-0.316941	3.09e-08	-0.656487
MREG	0.213107	0.000244277	0.432849				KLK2	0.188307	0.00122515	0.381163
PECR	0.195013	0.000807211	0.395086				TNKS	-0.258928	7.39e-06	-0.529918
TMEM169	0.139341	0.0171967	0.280506				CDKN2AIP	-0.229625	7.49e-05	-0.467587
TNS1	0.316762	3.15278e-08	0.656087				C16orf45	-0.213723	0.00023412	-0.434139
USP37	0.482226	2.06657e-18	1.05176				PHF20	0.295524	2.7e-07	0.609217
RQCD1	0.30701	8.62526e-08	0.634483				UNC45A	-0.160523	0.00597588	-0.323847
ZNF142	0.365985	1.10123e-10	0.767558				SOX7	-0.158221	0.00674515	-0.319123
TTLL4	0.265519	4.21348e-06	0.544073				POU4F1	-0.483918	1.51e-18	-1.05618
WNT6	0.186894	0.00133538	0.378234				TM4SF1	-0.42999	1.43e-14	-0.919769
C2orf24	0.341568	2.06162e-09	0.711733				DDX43	-0.76564	1.66e-57	-2.01941
FAM134A	0.32483	1.33362e-08	0.674075				ADD2	-0.223018	0.00012149	-0.453659
ATG9A	0.475924	6.52133e-18	1.0354				KRT6C	-0.122915	0.0357877	-0.24708
ANKZF1	0.354616	4.44451e-10	0.741427				TCP1	-0.137317	0.0188975	-0.276381
TUBA4A	0.165292	0.00462728	0.333644				VANGL1	0.175832	0.00256764	0.355357
SPEG	0.190218	0.00108935	0.385126				ZNF503	-0.250449	1.49e-05	-0.511783
EPHA4	0.298362	2.04334e-07	0.615441				ETV5	-0.283024	8.81e-07	-0.581933
MOGAT1	0.207548	0.000356535	0.421216				PTPLA	-0.216385	0.00019457	-0.43972
AP1S3	0.321971	1.81433e-08	0.667688				ZNF502	-0.604812	1.62e-30	-1.4014
WDFY1	0.470793	1.63353e-17	1.02218				CCL18	0.1359	0.0201746	0.273492
CUL3	0.148457	0.0110838	0.299125				SLC31A1	-0.129927	0.0264126	-0.261331
IRS1	0.134168	0.0218361	0.269964				ADARB1	-0.141328	0.0156579	-0.28456
RHBDD1	0.405078	5.87214e-13	0.859419				SENP6	-0.26215	5.62e-06	-0.536831
COL4A3	0.143488	0.0141231	0.28897				STMN3	-0.375926	3.11e-11	-0.790615
DNER	0.178823	0.00215936	0.361534				PKP3	-0.346714	1.14e-09	-0.723408
FBXO36	0.288247	5.40931e-07	0.593306				BCAM	-0.243958	2.5e-05	-0.497957
SP110	0.218203	0.000171241	0.443538				GPKOW	-0.123521	0.0348786	-0.248311
CAB39	0.407451	4.17769e-13	0.865103				INVS	-0.121027	0.038749	-0.243246
NCL	0.423842	3.69072e-14	0.904732				TMEM176B	-0.150175	0.0101767	-0.302638
PTMA	0.328038	9.40544e-09	0.681256				GPATCH3	-0.257662	8.21e-06	-0.527204
PDE6D	0.415103	1.36812e-13	0.883522				SNRPA	0.137805	0.0184745	0.277375
TIGD1	0.284525	7.66656e-07	0.585198				RIC3	-0.347364	1.05e-09	-0.724886
NGEF	0.126182	0.0311165	0.253717				UPF2	-0.307894	7.89e-08	-0.636435
DGKD	0.303534	1.22409e-07	0.626815				SLCO3A1	-0.229775	7.41e-05	-0.467905
SH3BP4	0.25434	1.08207e-05	0.520095				CCL19	-0.278127	1.38e-06	-0.571303
COPS8	0.454944	2.53245e-16	0.981835				ADCK1	-0.167791	0.0040361	-0.338785
MLPH	0.161758	0.00559646	0.326383				DYX1C1	0.118468	0.043091	0.238054
RAB17	0.214131	0.000227599	0.434995				FMR1	-0.311508	5.45e-08	-0.644429
SCLY	0.407137	4.37132e-13	0.864348				ELMO1	-0.184626	0.00153155	-0.373535
ILKAP	0.481853	2.21375e-18	1.05079				CASP4	-0.244982	2.31e-05	-0.500135
PER2	0.353085	5.34087e-10	0.737926				MEOX1	-0.414753	1.44e-13	-0.882678
MYEOV2	0.298306	2.0546e-07	0.615318				TAS2R8	0.164174	0.00491617	0.331346
ANKMY1	0.288666	5.19917e-07	0.594221				RXFP4	-0.256307	9.19e-06	-0.524304
PASK	0.283634	8.32862e-07	0.583258				ALOX5AP	-0.123989	0.0341903	-0.249261
FARP2	0.354515	4.4985e-10	0.741197				SLC32A1	-0.122413	0.0365551	-0.246061
STK25	0.481601	2.31861e-18	1.05013				ZBTB32	-0.364303	1.36e-10	-0.763676
BOK	0.311212	5.6152e-08	0.643774				ARMC4	-0.149921	0.0103062	-0.30212
THAP4	0.563412	7.36929e-26	1.27564				ACHE	-0.128494	0.0281356	-0.258416
D2HGDH	0.348107	9.63918e-10	0.726577				OXCT1	-0.365778	1.13e-10	-0.767081
SUMF1	0.342849	1.7788e-09	0.714635				SNTB1	-0.19574	0.00077088	-0.396597
ITPR1	0.168155	0.00395588	0.339535				RPRML	-0.215268	0.00021033	-0.437378
SRGAP3	0.158295	0.00671896	0.319276				ZNF57	-0.117993	0.0439406	-0.23709
CAMK1	0.167372	0.00413014	0.337924				RBM28	-0.15012	0.0102043	-0.302527
ARPC4	0.619883	2.18223e-32	1.44963				C9orf102	0.272434	2.3e-06	0.558981
JAGN1	0.667134	5.74226e-39	1.61112				ZFYVE19	0.12912	0.0273712	0.25969
IL17RE	0.298876	1.9428e-07	0.616569				ST6GALNAC2	-0.242307	2.85e-05	-0.494447
PRRT3	0.266078	4.01483e-06	0.545275				RP6-213H19.1	-0.227474	8.78e-05	-0.463049
TMEM111	0.553116	8.45344e-25	1.24572				MST1R	-0.717732	1.69e-47	-1.8059
FANCD2	0.433202	8.69241e-15	0.927663				CDCA7	-0.415791	1.24e-13	-0.885186
GHRL	0.155313	0.00784297	0.31316				IL28RA	-0.29991	1.75e-07	-0.618842
SLC6A11	0.122909	0.0357972	0.247067				SGPP1	-0.459512	1.17e-16	-0.993385
HRH1	0.130527	0.025719	0.262552				WSB1	-0.208075	0.00034412	-0.422317
MKRN2	0.469694	1.98476e-17	1.01935				FUBP1	-0.115916	0.0478211	-0.232879
TMEM40	0.170978	0.00338137	0.345348				AKT1S1	-0.151606	0.00947147	-0.305568
IQSEC1	0.463111	6.27831e-17	1.00253				HIST1H2AG	-0.164095	0.00493724	-0.331183
HDAC11	0.373712	4.13274e-11	0.785461				CMTM6	-0.177182	0.00237539	-0.358144
XPC	0.414745	1.44242e-13	0.882656				PTK7	-0.254684	1.05e-05	-0.520831
CAPN7	0.655673	2.90968e-37	1.57037				SSX3	-0.723009	1.69e-48	-1.82784
COLQ	0.448338	7.61687e-16	0.965236				EIF3J	-0.1604	0.00601503	-0.323594
HACL1	0.457083	1.76394e-16	0.987235				MAS1	-0.174928	0.00270415	-0.353491
BTD	0.293513	3.27366e-07	0.604813				STK33	-0.325313	1.27e-08	-0.675155
ANKRD28	0.518252	1.8016e-21	1.14789				FBXO17	-0.556355	3.96e-25	-1.25508
DPH3	0.48974	5.08817e-19	1.07144				TNFRSF9	-0.159848	0.00619278	-0.322462
RAB5A	0.578108	1.9474e-27	1.31923				MAP4K4	-0.202563	0.00049634	-0.410807
SGOL1	0.215918	0.000201021	0.438741				GCDH	-0.135978	0.0201028	-0.27365
UBE2E2	0.23013	7.21763e-05	0.468653				TRIAP1	-0.157554	0.00698389	-0.317756
NGLY1	0.591156	6.60917e-29	1.35888				CHRDL2	-0.236888	4.33e-05	-0.482948
OXSM	0.636311	1.51691e-34	1.5039				LTBP3	-0.32418	1.43e-08	-0.672621
SLC4A7	0.209058	0.000322039	0.424373				HBE1	-0.12156	0.0378924	-0.244329
STT3B	0.425505	2.8637e-14	0.908791				PGGT1B	-0.123112	0.0354898	-0.24748
GPD1L	0.227393	8.83619e-05	0.462877				DISP2	-0.141763	0.0153372	-0.285449
CMTM6	0.236386	4.50336e-05	0.481886				EMILIN2	-0.228023	8.44e-05	-0.464207
DYNC1LI1	0.405451	5.5676e-13	0.86031				SLC12A5	0.138742	0.0176851	0.279286
CNOT10	0.623082	8.48417e-33	1.46006				SLC1A2	0.1367	0.0194453	0.275121
CRTAP	0.406075	5.09143e-13	0.861804				SPATA18	-0.565747	4.19e-26	-1.28249
UBP1	0.544366	6.29673e-24	1.22068				PANK2	-0.179371	0.00209143	-0.362665
LRRFIP2	0.3754	3.32453e-11	0.789388				ANKRD29	-0.138119	0.0182067	-0.278016
CTDSPL	0.473954	9.29559e-18	1.03031				NDRG1	-0.275298	1.78e-06	-0.565174
MYD88	0.411649	2.27248e-13	0.87519				MAP3K7IP2	-0.130599	0.0256362	-0.262699
RPSA	0.574071	5.38095e-27	1.30715				TGM4	0.165093	0.0046776	0.333235
ZNF619	0.38836	5.99525e-12	0.819736				MALL	-0.441181	2.44e-15	-0.947393
ZNF620	0.311258	5.58898e-08	0.643875				PRTN3	0.201454	0.00053367	0.408496
C3orf39	0.455728	2.21878e-16	0.983812				CPNE4	-0.137942	0.0183572	-0.277655
ABHD5	0.386983	7.21784e-12	0.816495				SLC39A4	-0.253836	1.13e-05	-0.519018
C3orf23	0.464038	5.34624e-17	1.00489				TNFSF13B	-0.317581	2.89e-08	-0.657908
ZDHHC3	0.408503	3.58955e-13	0.867626				C20orf29	0.185128	0.00148601	0.374574
EXOSC7	0.60703	8.71438e-31	1.40841				RAPSN	-0.399476	1.3e-12	-0.846051
CLEC3B	0.144142	0.0136854	0.290305				SEC61G	-0.226927	9.14e-05	-0.461894
FYCO1	0.543355	7.91217e-24	1.21781				NDUFA3	-0.122637	0.0362111	-0.246515
CCDC12	0.609394	4.47904e-31	1.41591				MMP14	-0.182163	0.00177416	-0.368438
SCAP	0.5742	5.20954e-27	1.30753				UTP3	-0.183458	0.00164256	-0.371117
SMARCC1	0.411462	2.33536e-13	0.87474				DCAKD	0.21284	0.00024881	0.432289
MAP4	0.433754	7.97089e-15	0.929022				SKIV2L2	-0.211549	0.00027187	-0.429584
ATRIP	0.5447	5.83885e-24	1.22163				KLHL7	-0.275624	1.73e-06	-0.565881
CCDC51	0.657849	1.39919e-37	1.57803				PIR	-0.145371	0.0128945	-0.292816
CCDC72	0.559162	2.03865e-25	1.26323				CCNDBP1	-0.215741	0.00020351	-0.43837
CELSR3	0.25129	1.38921e-05	0.513579				CCNH	-0.151745	0.0094057	-0.305851
PFKFB4	0.216638	0.000191156	0.440251				HOXB2	-0.611828	2.24e-31	-1.42368
PRKAR2A	0.479634	3.3246e-18	1.04502				DYRK3	-0.241477	3.04e-05	-0.492684
UQCRC1	0.592852	4.20949e-29	1.3641				ZFP2	-0.290233	4.48e-07	-0.597642
ARIH2	0.543364	7.89631e-24	1.21783				TSPAN18	0.259689	6.93e-06	0.53155
WDR6	0.591118	6.67676e-29	1.35876				USF2	-0.164682	0.00478281	-0.332391
QARS	0.553432	7.85432e-25	1.24663				PAWR	-0.190926	0.00104265	-0.386595
USP19	0.529509	1.67007e-22	1.17893				GPR87	-0.152154	0.00921319	-0.30669
USP4	0.588583	1.30361e-28	1.35099				PECI	-0.42274	4.36e-14	-0.902048
TCTA	0.350621	7.16344e-10	0.732302				RABGGTB	-0.187295	0.00130323	-0.379064
AMT	0.312776	4.778e-08	0.647239				FADS1	-0.340454	2.34e-09	-0.709212
DAG1	0.451087	4.83079e-16	0.972129				SLC26A5	-0.186804	0.00134275	-0.378046
TRAIP	0.273345	2.12151e-06	0.560951				ACVR1	-0.314441	4.02e-08	-0.650932
MST1R	0.219246	0.000159078	0.445727				ZNF398	-0.127495	0.0293916	-0.256386
MON1A	0.367169	9.49211e-11	0.770294				GRB2	0.163187	0.00518461	0.329317
RBM6	0.46283	6.59123e-17	1.00181				ETFA	-0.383503	1.15e-11	-0.808322
C3orf18	0.428492	1.80948e-14	0.916096				LRP12	-0.335026	4.33e-09	-0.696958
GNAI2	0.34774	1.0064e-09	0.725742				NTRK2	-0.145672	0.0127073	-0.293431
HEMK1	0.588317	1.398e-28	1.35018				FKRP	-0.138207	0.0181328	-0.278194
HYAL3	0.128089	0.0286386	0.257594				COX11	-0.216673	0.00019069	-0.440325
IFRD2	0.449366	6.42686e-16	0.967812				RPP25	-0.22968	7.46e-05	-0.467703
MAPKAPK3	0.613134	1.54465e-31	1.42786				NCF4	-0.282031	9.66e-07	-0.579774
RASSF1	0.476455	5.92459e-18	1.03678				SERPIND1	-0.14343	0.0141624	-0.288852
TUSC2	0.669386	2.60102e-39	1.61926				GPX2	-0.829753	2.01e-75	-2.37469
RRP9	0.48185	2.2146e-18	1.05078				TDRD5	-0.299224	1.88e-07	-0.617334
ABHD14B	0.53933	1.94801e-23	1.20642				LMX1B	-0.259129	7.26e-06	-0.53035
ABHD14A	0.468448	2.47262e-17	1.01616				TERF2	-0.31853	2.62e-08	-0.660021
ALAS1	0.33776	3.18394e-09	0.703124				C19orf22	-0.130415	0.0258469	-0.262325
DNAH1	0.263809	4.88097e-06	0.540395				HIRA	-0.249927	1.55e-05	-0.510669
GLYCTK	0.217833	0.000175764	0.442761				C1orf107	-0.188257	0.00122887	-0.38106
PPM1M	0.439519	3.19314e-15	0.94327				KLK11	0.218115	0.00017232	0.443352
TWF2	0.356532	3.52651e-10	0.745815				SPATA6	-0.38986	4.89e-12	-0.823269
NISCH	0.567014	3.07608e-26	1.28622				MCL1	0.223002	0.00012163	0.453626
GNL3	0.525784	3.70499e-22	1.1686				C14orf143	-0.1718	0.003229	-0.347041
SPCS1	0.646777	5.45444e-36	1.53947				CELSR3	-0.161131	0.00578622	-0.325096
NEK4	0.588732	1.25345e-28	1.35145				A4GALT	-0.471789	1.37e-17	-1.02474
SFMBT1	0.372006	5.14225e-11	0.781499				ETAA1	0.225022	0.00010509	0.457878
RFT1	0.626955	2.6649e-33	1.47277				ZNF222	-0.27576	1.71e-06	-0.566175
PRKCD	0.429111	1.64447e-14	0.917612				FGFR2	-0.212127	0.00026131	-0.430795
IL17RB	0.248385	1.75735e-05	0.507382				ZSWIM1	-0.234425	5.23e-05	-0.477734
ACTR8	0.615916	6.9334e-32	1.4368				TMCO3	-0.142569	0.014759	-0.287094
CCDC66	0.424707	3.23521e-14	0.906841				KCNE4	-0.400963	1.05e-12	-0.849592
APPL1	0.587886	1.56522e-28	1.34886				C1orf87	-0.274202	1.97e-06	-0.562804
FAM116A	0.626333	3.21348e-33	1.47072				WDR24	-0.188619	0.00120199	-0.381809
PDHB	0.644353	1.19171e-35	1.53117				TSPAN33	-0.136349	0.0197622	-0.274407
ACOX2	0.382099	1.38449e-11	0.805031				CWF19L2	0.154628	0.0081235	0.311757
FAM3D	-0.165884	0.00448042	-0.334863				HTATSF1	-0.307426	8.27e-08	-0.635401
FHIT	0.345193	1.35558e-09	0.719952				ILF2	-0.14574	0.012665	-0.293571
PTPRG	0.316767	3.15118e-08	0.656098				ATP5J2	-0.194577	0.00082975	-0.39418
CADPS	0.122129	0.0369971	0.245483				GTPBP1	0.196064	0.00075517	0.397272
THOC7	0.617453	4.4393e-32	1.44176				MT1G	-0.325805	1.2e-08	-0.676256
PRICKLE2	0.372716	4.69584e-11	0.783148				C1orf210	-0.406965	4.48e-13	-0.863936
SUCLG2	0.491913	3.37107e-19	1.07716				MAP7D2	-0.249054	1.67e-05	-0.508809
ARL6IP5	0.510792	8.30244e-21	1.1276				TRPC4AP	-0.241617	3.01e-05	-0.492981
RYBP	0.469835	1.93587e-17	1.01972				HIST1H2AI	-0.227866	8.53e-05	-0.463874
SHQ1	0.621267	1.45199e-32	1.45413				STAB1	-0.130662	0.0255654	-0.262826
PPP4R2	0.545411	4.96997e-24	1.22365				COG5	-0.14619	0.0123904	-0.29449
ZNF654	0.32871	8.73762e-09	0.682763				PPP1R13B	-0.126473	0.0307269	-0.254308
ARL13B	0.329983	7.59579e-09	0.685619				IRS1	-0.227126	9.01e-05	-0.462315
CPOX	0.320758	2.06534e-08	0.664984				OPA3	-0.160748	0.005905	-0.324309
DCBLD2	0.198812	0.000633404	0.40299				CD244	-0.181068	0.00189297	-0.366173
TBC1D23	0.649254	2.43534e-36	1.54802				CSDE1	-0.325149	1.29e-08	-0.674789
TOMM70A	0.445884	1.13976e-15	0.959102				DMKN	0.200862	0.00055467	0.407261
TMEM45A	0.172088	0.00317705	0.347635				KBTBD8	-0.143397	0.0141851	-0.288784
TFG	0.560921	1.34027e-25	1.26835				LRMP	-0.469959	1.89e-17	-1.02004
RG9MTD1	0.502696	4.18058e-20	1.10582				HPDL	-0.384903	9.54e-12	-0.811607
PCNP	0.38823	6.10182e-12	0.819428				RAB17	0.166263	0.00438882	0.335642
ZBTB11	0.482735	1.88163e-18	1.05309				CXCL14	-0.124909	0.0328707	-0.25113
CBLB	0.329639	7.88917e-09	0.684847				TTYH1	-0.287826	5.63e-07	-0.592389
BBX	0.203457	0.000468012	0.412673				PARP11	-0.163692	0.00504542	-0.330357
CD47	0.238694	3.77189e-05	0.486777				DUOXA1	-0.465048	4.49e-17	-1.00747
KIAA1524	0.348905	8.77459e-10	0.728394				C11orf1	-0.239119	3.65e-05	-0.487678
DZIP3	0.215826	0.000202312	0.438549				ZNF16	-0.258834	7.44e-06	-0.529717
CD96	0.182155	0.00177498	0.368422				DNASE1L3	0.136937	0.0192328	0.275606
ABHD10	0.441406	2.35824e-15	0.94795				CLCN4	-0.149654	0.0104446	-0.301573
ATG3	0.613602	1.3506e-31	1.42936				C5orf4	-0.436346	5.29e-15	-0.935418
SLC35A5	0.429579	1.52929e-14	0.918761				NHEDC2	-0.172022	0.0031888	-0.3475
WDR52	0.31551	3.59507e-08	0.653305				AMPH	-0.152179	0.00920164	-0.306741
CCDC52	0.421884	4.96663e-14	0.899962				DPYS	-0.115113	0.0493974	-0.23125
KIAA2018	0.52982	1.56195e-22	1.17979				KRTDAP	-0.125947	0.0314351	-0.253238
NAT13	0.657861	1.39359e-37	1.57807				SOD3	-0.276134	1.65e-06	-0.566984
ATP6V1A	0.505664	2.32322e-20	1.11377				RASEF	-0.253407	1.17e-05	-0.518101
ZDHHC23	0.399545	1.2854e-12	0.846215				CPT2	-0.16488	0.00473179	-0.332798
B4GALT4	0.43297	9.01395e-15	0.927093				PARS2	-0.127283	0.0296646	-0.255955
COX17	0.308794	7.19431e-08	0.638424				PON3	-0.639715	5.22e-35	-1.51538
NDUFB4	0.458588	1.36543e-16	0.991045				STON2	-0.34681	1.12e-09	-0.723627
GTF2E1	0.45459	2.68803e-16	0.980942				MYBPC3	-0.30158	1.49e-07	-0.622515
IQCB1	0.443066	1.80323e-15	0.952078				NSDHL	-0.18101	0.00189938	-0.366054
WDR5B	0.343028	1.74237e-09	0.715041				SHANK2	0.329252	8.23e-09	0.683979
DTX3L	0.340398	2.35757e-09	0.709085				C10orf81	-0.716913	2.4e-47	-1.80253
PARP14	0.227361	8.85697e-05	0.46281				C8orf34	0.249433	1.62e-05	0.509616
DIRC2	0.367919	8.63767e-11	0.772028				ALOXE3	-0.22026	0.00014803	-0.447858
PDIA5	0.335284	4.21057e-09	0.697539				CRLF3	-0.238817	3.74e-05	-0.487038
SEC22A	0.542275	1.00884e-23	1.21474				ADAR	-0.120846	0.0390431	-0.242879
SLC12A8	0.277106	1.51398e-06	0.569088				ANP32B	-0.146937	0.0119455	-0.296017
OSBPL11	0.488037	7.01285e-19	1.06696				BCLAF1	-0.16445	0.00484333	-0.331914
ROPN1B	0.118687	0.0427033	0.238499				RAB23	-0.25809	7.92e-06	-0.528123
SLC41A3	0.387854	6.41956e-12	0.818543				ATP2B2	0.207675	0.00035352	0.42148
CHCHD6	0.443016	1.81778e-15	0.951955				MCOLN3	-0.227887	8.52e-05	-0.46392
PLXNA1	0.243723	2.54767e-05	0.497456				SLC35C1	-0.503898	3.3e-20	-1.10903
RUVBL1	0.488975	5.87811e-19	1.06943				WISP3	-0.626034	3.52e-33	-1.46973
RPN1	0.457843	1.55014e-16	0.989159				TBX3	-0.128939	0.0275903	-0.259321
RAB43	0.264618	4.55325e-06	0.542136				RAP2B	-0.142169	0.015044	-0.286276
CNBP	0.427516	2.10354e-14	0.913706				HIST1H4L	-0.241296	3.08e-05	-0.4923
COPG	0.383703	1.11925e-11	0.808789				FAM3C	-0.128274	0.0284081	-0.257969
PIK3R4	0.525985	3.54985e-22	1.16916				PLOD2	-0.215379	0.00020872	-0.43761
ATP2C1	0.458457	1.39633e-16	0.990712				NUP93	0.279682	1.2e-06	0.574674
ACPP	0.127214	0.0297546	0.255813				CNKSR3	-0.272613	2.26e-06	-0.559369
NPHP3	0.223127	0.000120543	0.453888				LUM	-0.16409	0.00493844	-0.331174
TF	0.144602	0.0133847	0.291244				MIPOL1	-0.223494	0.00011739	-0.454661
RYK	0.52594	3.58399e-22	1.16903				TFG	-0.193196	0.00090504	-0.39131
ANAPC13	0.379451	1.96212e-11	0.798836				DLX3	-0.165644	0.00453955	-0.334368
CEP63	0.477118	5.25451e-18	1.03849				POU2AF1	-0.512889	5.42e-21	-1.13328
KY	0.116594	0.0465244	0.234253				CUBN	0.21295	0.00024693	0.43252
NCK1	0.420365	6.24454e-14	0.89627				DHX58	-0.289453	4.83e-07	-0.595938
DZIP1L	0.12719	0.0297857	0.255765				NFIL3	-0.133846	0.0221572	-0.269309
ARMC8	0.618309	3.45925e-32	1.44452				TOPORS	-0.299994	1.74e-07	-0.619025
FAIM	0.406356	4.89036e-13	0.862477				PTPN12	-0.128323	0.0283475	-0.258068
ACPL2	0.343574	1.6359e-09	0.716277				KCNMB4	-0.190806	0.00105042	-0.386347
ZBTB38	0.265875	4.08571e-06	0.54484				KCNK5	-0.264223	4.71e-06	-0.541286
RNF7	0.488314	6.65651e-19	1.06769				GREB1	0.172322	0.00313542	0.348118
ATP1B3	0.428745	1.74015e-14	0.916716				UBR4	-0.138596	0.0178065	-0.278987
PLS1	0.211625	0.000270452	0.429744				OBFC2A	-0.156395	0.00741705	-0.315379
CHST2	0.223174	0.000120132	0.453988				CYB5A	-0.29414	3.08e-07	-0.606185
C3orf58	0.268938	3.13025e-06	0.551438				APLP2	-0.194984	0.00080868	-0.395026
PLOD2	0.256463	9.07622e-06	0.524636				CASZ1	-0.139691	0.0169162	-0.281221
ZIC4	0.260807	6.30299e-06	0.533949				NBR2	-0.39912	1.36e-12	-0.845203
TM4SF1	0.189197	0.00116007	0.383008				EHMT2	-0.118909	0.0423145	-0.238949
TM4SF4	0.120111	0.0402583	0.241388				HRC	-0.350901	6.93e-10	-0.732942
COMMD2	0.513103	5.19244e-21	1.13387				C8orf55	-0.127526	0.0293518	-0.256449
SERP1	0.3887	5.72636e-12	0.820535				CDKN1A	-0.188746	0.00119262	-0.382073
SIAH2	0.216755	0.000189594	0.440497				IL1RN	-0.271319	2.54e-06	-0.556575
GPR87	0.170508	0.00347157	0.344379				FAM5C	-0.179447	0.0020821	-0.362822
MBNL1	0.358966	2.62275e-10	0.751398				FUZ	-0.420633	6e-14	-0.896921
RAP2B	0.3344	4.64965e-09	0.695547				IQGAP1	-0.23404	5.38e-05	-0.476918
DHX36	0.599302	7.38769e-30	1.38411				SERGEF	-0.289567	4.77e-07	-0.596186
KCNAB1	0.141738	0.0153556	0.285398				SPTAN1	-0.243329	2.63e-05	-0.496618
TIPARP	0.12739	0.0295274	0.256171				GNL3	-0.171872	0.00321595	-0.34719
CCNL1	0.403037	7.85345e-13	0.854539				CDC40	-0.208275	0.00033952	-0.422735
PTX3	0.296728	2.3975e-07	0.611855				ALS2CR11	-0.479183	3.61e-18	-1.04385
C3orf55	0.248181	1.78643e-05	0.506947				NT5C3L	-0.271877	2.42e-06	-0.557779
MFSD1	0.305073	1.04889e-07	0.630208				PKN3	-0.209689	0.00030858	-0.425691
B3GALNT1	0.286972	6.09913e-07	0.590527				SNRPB2	-0.13876	0.0176704	-0.279322
BCHE	-0.126259	0.0310136	-0.253873				RELL2	-0.129943	0.0263945	-0.261363
ARPM1	0.316994	3.07668e-08	0.656604				VWCE	-0.115966	0.0477251	-0.23298
MYNN	0.556765	3.59503e-25	1.25627				SIPA1L1	0.154911	0.00800671	0.312336
PRKCI	0.509352	1.11048e-20	1.12371				AQP9	-0.177004	0.00240003	-0.357775
FNDC3B	0.405118	5.83919e-13	0.859513				SLC16A6	-0.135355	0.0206849	-0.272382
TNFSF10	0.152061	0.00925668	0.306499				AHR	-0.192792	0.00092826	-0.39047
KCNMB2	0.379896	1.8508e-11	0.799877				CLDN19	-0.595508	2.07e-29	-1.37232
FXR1	0.552153	1.05748e-24	1.24295				LRP6	-0.326406	1.12e-08	-0.6776
DNAJC19	0.414921	1.4053e-13	0.883083				SENP5	-0.145219	0.0129903	-0.292505
KLHL24	0.46956	2.03228e-17	1.01901				ERH	-0.12873	0.0278454	-0.258896
PARL	0.409224	3.23374e-13	0.869358				CRABP1	-0.386154	8.07e-12	-0.814543
ABCC5	0.2172	0.000183768	0.441431				MGST1	-0.459676	1.13e-16	-0.993802
HTR3D	0.124577	0.0333425	0.250455				FBXO36	-0.152482	0.00906176	-0.307361
IGF2BP2	0.302023	1.42321e-07	0.623488				ANGPTL2	-0.292031	3.77e-07	-0.601571
ETV5	0.15908	0.00644825	0.320886				CLUL1	-0.165629	0.00454309	-0.334339
TBCCD1	0.596074	1.77384e-29	1.37407				RAB35	-0.156829	0.00725215	-0.316269
RFC4	0.549407	1.99435e-24	1.23506				TOR1A	-0.234264	5.29e-05	-0.477392
CLDN1	0.139105	0.0173873	0.280026				GNG5	-0.270592	2.71e-06	-0.555005
HRASLS	0.201161	0.000543985	0.407884				FOXA1	-0.205991	0.00039567	-0.417963
OPA1	0.660356	5.97524e-38	1.58689				PTPRH	-0.198056	0.00066492	-0.401418
LRRC15	-0.120148	0.0401975	-0.241461				CCDC64	-0.301134	1.55e-07	-0.621533
TMEM44	0.275937	1.68218e-06	0.566558				ZDHHC15	-0.126177	0.0311242	-0.253705
LSG1	0.593655	3.39727e-29	1.36658				IL18	-0.365005	1.24e-10	-0.765296
C3orf21	0.375132	3.44176e-11	0.788764				GP1BA	-0.177762	0.00229693	-0.359341
PPP1R2	0.411969	2.16853e-13	0.875962				ALDH9A1	-0.225118	0.00010435	-0.458082
MUC20	0.185396	0.00146217	0.37513				THOC7	-0.230466	7.04e-05	-0.469364
TNK2	0.224835	0.000106521	0.457486				IQSEC1	-0.316873	3.12e-08	-0.656334
WDR53	0.643468	1.58255e-35	1.52814				FBXO27	-0.493184	2.65e-19	-1.08052
C3orf34	0.305924	9.62675e-08	0.632085				ACSL1	-0.264573	4.57e-06	-0.542039
PIGX	0.461458	8.35122e-17	0.998325				PAX7	-0.16814	0.00395913	-0.339504
PAK2	0.527968	2.32487e-22	1.17465				PTF1A	-0.150265	0.0101306	-0.302824
SENP5	0.621726	1.26792e-32	1.45563				EIF4ENIF1	-0.149263	0.0106496	-0.300773
NCBP2	0.661675	3.80588e-38	1.59157				EFNB3	-0.251264	1.39e-05	-0.513524
LOC152217	0.593528	3.51441e-29	1.36619				KRT6A	-0.139917	0.0167372	-0.281682
DLG1	0.545695	4.65938e-24	1.22446				PFKFB1	-0.43796	4.1e-15	-0.939407
BDH1	0.272348	2.31814e-06	0.558796				NUDT15	-0.181467	0.00184883	-0.366998
FYTTD1	0.534367	5.82021e-23	1.19248				PRKCE	-0.200017	0.00058593	-0.405501
LRCH3	0.522964	6.72954e-22	1.16082				SLC40A1	-0.247128	1.94e-05	-0.504703
IQCG	0.478479	4.10416e-18	1.04202				TNF	-0.337448	3.3e-09	-0.702419
ZNF721	0.527466	2.58875e-22	1.17325				ECM1	-0.6705	1.75e-39	-1.6233
PIGG	0.610994	2.84513e-31	1.42101				RABL5	-0.236808	4.36e-05	-0.48278
PCGF3	0.644051	1.31333e-35	1.53013				C4orf29	-0.123357	0.0351231	-0.247977
IDUA	0.384716	9.77926e-12	0.811167				RPA2	-0.238411	3.86e-05	-0.486177
KIAA1530	0.442674	1.92129e-15	0.951104				COL4A6	-0.183898	0.00159986	-0.372029
TMEM129	0.608846	5.22822e-31	1.41417				HSD17B3	0.200383	0.00057219	0.406264
MXD4	0.5096	1.05634e-20	1.12438				TMEM2	-0.267603	3.52e-06	-0.54856
ZFYVE28	0.428245	1.88e-14	0.91549				DULLARD	-0.144078	0.0137275	-0.290175
RNF4	0.67226	9.37314e-40	1.62971				BNIPL	-0.778161	1.58e-60	-2.08138
TNIP2	0.499712	7.50483e-20	1.09784				C9orf72	-0.187303	0.00130256	-0.379082
RGS12	0.490695	4.24765e-19	1.07395				NDP	-0.288229	5.42e-07	-0.593267
TMEM128	0.595795	1.91228e-29	1.3732				KRTCAP3	-0.654662	4.08e-37	-1.56683
WFS1	0.46509	4.45241e-17	1.00757				ENOX1	0.233434	5.64e-05	0.475636
MAN2B2	0.472336	1.24138e-17	1.02615				ERCC8	-0.216249	0.00019643	-0.439436
MRFAP1	0.628088	1.89319e-33	1.4765				SCARB2	-0.138445	0.0179325	-0.278679
LOC93622	0.536361	3.75745e-23	1.19807				STXBP3	-0.130026	0.026297	-0.261533
KIAA0232	0.616287	6.22673e-32	1.43799				PLEKHA1	-0.332404	5.81e-09	-0.691056
GRPEL1	0.562459	9.2697e-26	1.27285				ARMC3	-0.363932	1.42e-10	-0.762823
ACOX3	0.434997	6.55352e-15	0.932087				HRSP12	-0.259032	7.32e-06	-0.530142
DRD5	-0.132211	0.0238548	-0.265979				PRKAB1	-0.126569	0.0306004	-0.254502
RAB28	0.432438	9.79724e-15	0.925784				TM4SF18	-0.522794	6.97e-22	-1.16035
CPEB2	0.442414	2.00407e-15	0.950456				CST7	-0.456515	1.94e-16	-0.985799
FBXL5	0.585723	2.75423e-28	1.34226				PNLIP	0.123758	0.0345294	0.248791
FLJ39653	0.374161	3.90091e-11	0.786504				DOK5	-0.14508	0.0130781	-0.292222
PI4K2B	0.272797	2.22747e-06	0.559766				DSC3	-0.374231	3.87e-11	-0.786668
ANAPC4	0.604551	1.74086e-30	1.40058				ARID1A	-0.22084	0.00014203	-0.449077
TBC1D19	0.490595	4.3288e-19	1.07369				SLC16A7	0.176069	0.00253283	0.355847
KLF3	0.303014	1.28935e-07	0.62567				CMBL	-0.464415	5.01e-17	-1.00585
TLR10	0.117823	0.044247	0.236746				PRR16	-0.129727	0.0266477	-0.260924
RPL9	0.458928	1.28851e-16	0.991906				INTS7	-0.131793	0.0243058	-0.265129
LOC401127	-0.224105	0.000112316	-0.455948				KCNN3	-0.155683	0.00769508	-0.313918
PDS5A	0.499832	7.3318e-20	1.09816				STAMBPL1	-0.134543	0.0214665	-0.270728
RHOH	0.212973	0.000246549	0.432567				CTSK	-0.352932	5.44e-10	-0.737578
APBB2	0.455878	2.16316e-16	0.984192				COX17	-0.160121	0.00610418	-0.323022
SLC30A9	0.570231	1.39659e-26	1.29573				SNX7	-0.314609	3.95e-08	-0.651306
COMMD8	0.443079	1.79928e-15	0.952112				GRIN2D	0.152714	0.00895576	0.307837
SLC10A4	0.116435	0.0468251	0.233931				SULF2	-0.12703	0.0299929	-0.255441
USP46	0.398138	1.56522e-12	0.842868				BBC3	-0.173359	0.00295679	-0.350256
LNX1	0.301334	1.524e-07	0.621972				ABCC8	-0.240668	3.24e-05	-0.490966
PDCL2	0.137223	0.0189804	0.276188				C20orf96	-0.184113	0.00157941	-0.372473
KIAA1211	0.274175	1.97015e-06	0.562745				DCUN1D5	-0.150637	0.00994384	-0.303585
AASDH	0.38875	5.68742e-12	0.820654				HKR1	-0.31162	5.38e-08	-0.644678
UGT2B15	0.129048	0.027458	0.259543				TP53BP1	-0.185106	0.00148795	-0.374529
UGT2B10	0.12828	0.0284002	0.257982				SUV39H2	-0.128004	0.028746	-0.25742
UGT2B11	0.150109	0.01021	0.302504				KLF13	-0.241957	2.93e-05	-0.493704
UGT2B4	0.116984	0.0457911	0.235044				A2M	-0.277898	1.41e-06	-0.570804
UTP3	0.59397	3.12208e-29	1.36756				AKAP12	-0.170072	0.00355706	-0.343481
GRSF1	0.645786	7.5153e-36	1.53607				SH3BGR	-0.139891	0.0167581	-0.281628
MOBKL1A	0.434399	7.20191e-15	0.930611				ATP6V0B	-0.207583	0.00035571	-0.421288
DCK	0.561912	1.05724e-25	1.27124				SETX	-0.201817	0.00052119	-0.409251
SLC4A4	0.264768	4.49487e-06	0.542459				RAB2A	-0.315356	3.65e-08	-0.652964
ANKRD17	0.659037	9.35939e-38	1.58222				PYCARD	-0.561118	1.28e-25	-1.26893
MTHFD2L	0.515451	3.21133e-21	1.14025				BCL2L12	-0.166808	0.00425993	-0.336763
AREG	0.137083	0.0191035	0.275903				GPR97	-0.129566	0.0268384	-0.260596
USO1	0.637877	9.29943e-35	1.50917				SCAMP1	-0.145676	0.0127043	-0.293441
SCARB2	0.438322	3.86643e-15	0.940305				KCTD3	-0.25943	7.08e-06	-0.530994
STBD1	0.364525	1.32131e-10	0.764189				TAS2R16	-0.123284	0.0352321	-0.247829
SHROOM3	0.326452	1.11839e-08	0.677703				CCNE2	-0.155636	0.00771364	-0.313822
ANXA3	0.13443	0.0215774	0.270497				RHOV	-0.133048	0.0229722	-0.267684
BMP2K	0.328547	8.89489e-09	0.682398				GABRE	-0.312225	5.06e-08	-0.646018
ANTXR2	0.163471	0.00510597	0.329902				COMMD4	-0.144443	0.0134875	-0.290921
SCD5	0.182902	0.00169789	0.369967				FAM50A	-0.183014	0.00168664	-0.370198
COPS4	0.524037	5.36572e-22	1.16378				ADM	-0.21727	0.00018287	-0.441578
C4orf12	0.364317	1.35603e-10	0.763709				EIF4EBP2	0.114867	0.049887	0.230753
HERC5	0.141204	0.01575	0.284308				LRP11	-0.236141	4.59e-05	-0.481366
GPRIN3	0.178005	0.00226479	0.359842				KCTD12	-0.139622	0.0169713	-0.28108
PDLIM5	0.331034	6.76371e-09	0.687977				AMDHD2	-0.272264	2.34e-06	-0.558615
RAP1GDS1	0.498532	9.44402e-20	1.0947				RPL9	-0.129044	0.0274628	-0.259535
EIF4E	0.585243	3.1205e-28	1.3408				GBA2	-0.154001	0.00838834	-0.310472
DDIT4L	0.196358	0.000741182	0.397883				ZMAT5	-0.165623	0.0045447	-0.334325
UBE2D3	0.543282	8.04322e-24	1.2176				MBNL1	-0.295066	2.82e-07	-0.608213
NHEDC2	0.242547	2.79455e-05	0.494957				FAM134A	-0.13785	0.0184365	-0.277466
GSTCD	0.319698	2.31199e-08	0.662621				HOXB9	-0.245345	2.24e-05	-0.500907
INTS12	0.526709	3.04294e-22	1.17116				FAM12B	-0.201978	0.00051573	-0.409588
CYP2U1	0.130237	0.0260518	0.261963				TINAG	-0.116494	0.0467139	-0.23405
RPL34	0.440119	2.90036e-15	0.944757				BPTF	-0.232524	6.03e-05	-0.473712
ELOVL6	0.349586	8.09692e-10	0.729944				BCR	-0.121145	0.0385581	-0.243486
TIFA	0.343516	1.64685e-09	0.716147				ZNF532	-0.586441	2.28e-28	-1.34445
LARP7	0.521526	9.10311e-22	1.15687				LAPTM4B	-0.147582	0.011573	-0.297335
CAMK2D	0.139497	0.0170714	0.280824				TCF12	-0.157125	0.0071416	-0.316875
UGT8	0.126359	0.0308797	0.254076				NIPBL	-0.127513	0.0293695	-0.256421
USP53	0.360091	2.28555e-10	0.753981				COMMD1	-0.117556	0.0447343	-0.236204
ANXA5	0.233401	5.64897e-05	0.475567				TFF2	-0.315033	3.78e-08	-0.652246
BBS7	0.369264	7.28788e-11	0.775142				RHOD	-0.387752	6.51e-12	-0.818304
KIAA1109	0.492512	3.00796e-19	1.07874				ATF2	-0.147926	0.0113784	-0.298039
MFSD8	0.376183	3.0042e-11	0.791211				FDPS	-0.171822	0.00322503	-0.347086
C4orf29	0.418052	8.82963e-14	0.890658				SH2D2A	-0.204984	0.00042309	-0.415859
PGRMC2	0.4226	4.45671e-14	0.901705				PRPF39	-0.168393	0.00390421	-0.340025
SCLT1	0.170656	0.00344282	0.344685				SKAP1	-0.314099	4.16e-08	-0.650174
NARG1	0.553077	8.52992e-25	1.24561				STARD13	-0.133805	0.0221985	-0.269225
RAB33B	0.412411	2.03286e-13	0.877025				TGIF2	-0.287657	5.72e-07	-0.592019
SETD7	0.431535	1.12828e-14	0.923562				ST6GALNAC3	-0.188049	0.00124466	-0.380627
MAML3	0.179524	0.00207277	0.362981				LGI4	-0.154833	0.00803878	-0.312176
SCOC	0.503846	3.33209e-20	1.10889				DIS3L	-0.234861	5.06e-05	-0.478657
CLGN	0.187348	0.00129905	0.379174				ASRGL1	-0.547268	3.26e-24	-1.22894
TBC1D9	0.165815	0.0044975	0.33472				IFRD1	-0.147755	0.011475	-0.297688
USP38	0.588843	1.21765e-28	1.35178				FBXO8	-0.1647	0.00477809	-0.332429
SMARCA5	0.626438	3.11365e-33	1.47106				AQP2	-0.250854	1.44e-05	-0.512647
ABCE1	0.641116	3.34818e-35	1.52013				TRAPPC6B	-0.132763	0.0232697	-0.267103
LSM6	0.372105	5.07781e-11	0.781728				COX6B1	-0.116919	0.0459128	-0.234912
SLC10A7	0.514951	3.55869e-21	1.13889				KLK14	-0.118677	0.0427221	-0.238477
TTC29	0.121302	0.0383048	0.243805				TLR3	-0.248179	1.79e-05	-0.506943
LRBA	0.522861	6.87575e-22	1.16054				TMC7	-0.336116	3.83e-09	-0.699414
TMEM154	0.327918	9.53001e-09	0.680987				B3GALNT1	-0.29385	3.17e-07	-0.60555
TIGD4	0.177177	0.00237603	0.358134				RAB20	-0.11616	0.0473504	-0.233374
PLRG1	0.671394	1.27655e-39	1.62655				PTGER3	-0.228021	8.44e-05	-0.464202
MAP9	0.349659	8.02717e-10	0.730111				CLEC4E	-0.173863	0.00287347	-0.351294
GUCY1B3	0.126695	0.030433	0.254759				ENTPD5	-0.143005	0.0144545	-0.287983
CTSO	0.353661	4.98427e-10	0.739245				SNW1	-0.182474	0.00174173	-0.369081
PPID	0.587003	1.97256e-28	1.34616				LEP	-0.231902	6.32e-05	-0.472397
C4orf39	0.293284	3.3467e-07	0.604312				TRIM2	-0.513514	4.78e-21	-1.13498
PALLD	0.17719	0.00237425	0.358161				NPTX2	-0.337986	3.1e-09	-0.703634
NEK1	0.55252	9.71147e-25	1.244				PUS3	-0.272094	2.37e-06	-0.558247
CLCN3	0.500265	6.73642e-20	1.09932				CD160	-0.519325	1.44e-21	-1.15083
MFAP3L	0.156566	0.00735183	0.315729				AP1S3	-0.268147	3.35e-06	-0.549732
HMGB2	0.243962	2.50002e-05	0.497965				KLF5	-0.200969	0.00055081	-0.407485
FBXO8	0.660628	5.44596e-38	1.58785				TPBG	-0.154837	0.008037	-0.312185
HPGD	0.271114	2.58539e-06	0.556133				VIM	-0.283514	8.42e-07	-0.582999
GLRA3	0.262733	5.35124e-06	0.538084				PNMT	-0.422624	4.44e-14	-0.901764
ADAM29	0.149656	0.0104437	0.301576				LPHN1	-0.167217	0.00416555	-0.337604
GPM6A	0.169121	0.00375013	0.341523				FOXJ2	-0.154587	0.00814048	-0.311674
VEGFC	0.234318	5.27059e-05	0.477508				TMEM154	-0.133902	0.0221013	-0.269422
AGA	0.422752	4.35525e-14	0.902075				ELF3	-0.285721	6.86e-07	-0.587802
WWC2	0.200198	0.000579125	0.405877				MEIS1	-0.159082	0.00644768	-0.320889
CDKN2AIP	0.666872	6.29474e-39	1.61018				NEIL1	-0.571974	9.07e-27	-1.3009
IRF2	0.363299	1.53878e-10	0.761363				ATP13A2	-0.253983	1.11e-05	-0.519332
CASP3	0.420664	5.9693e-14	0.896998				PDZK1	-0.759702	3.86e-56	-1.99102
ACSL1	0.139895	0.0167546	0.281637				TCP10L	0.156703	0.00729972	0.31601
KIAA1430	0.680676	4.41013e-41	1.66075				MMP13	0.115732	0.0481778	0.232506
SLC25A4	0.286759	6.22245e-07	0.590062				XRCC3	-0.180149	0.00199814	-0.364273
SNX25	0.43535	6.19788e-15	0.932959				SDF2	-0.330823	6.92e-09	-0.687503
TLR3	0.220992	0.000140493	0.449398				MXRA5	0.147164	0.0118133	0.296481
TRIML1	0.120695	0.0392908	0.242572				ADAMDEC1	-0.140209	0.0165088	-0.282277
FRG1	0.630338	9.56256e-34	1.48395				RFK	-0.12053	0.0395623	-0.242237
SDHA	0.491589	3.58528e-19	1.07631				RNF26	-0.124884	0.0329067	-0.251078
EXOC3	0.641018	3.45442e-35	1.5198				CRIP3	-0.224356	0.00011029	-0.456476
TPPP	0.1371	0.019089	0.275937				PDE4D	-0.315248	3.69e-08	-0.652725
ZDHHC11	0.207841	0.000349598	0.421827				ZNF804A	-0.117759	0.044364	-0.236616
CLPTM1L	0.653261	6.50348e-37	1.56193				KRTAP19-1	-0.188811	0.00118786	-0.382209
NDUFS6	0.72726	2.55712e-49	1.84577				ARL4A	-0.187062	0.00132183	-0.378582
MED10	0.442629	1.93553e-15	0.950991				EIF4G3	0.229908	7.34e-05	0.468184
SRD5A1	0.399458	1.30133e-12	0.846007				CPLX4	-0.147957	0.0113609	-0.298103
FASTKD3	0.508593	1.29358e-20	1.12166				HPS1	-0.343071	1.73e-09	-0.715138
CMBL	0.15929	0.00637747	0.321317				CDC5L	-0.295517	2.7e-07	-0.609201
MYO10	0.379809	1.87199e-11	0.799674				MYOZ3	-0.622906	8.94e-33	-1.45948
RNASEN	0.675046	3.44665e-40	1.63991				CTSL2	-0.134212	0.0217922	-0.270054
MTMR12	0.535579	4.46286e-23	1.19587				CAMK2D	-0.204277	0.00044336	-0.414384
AMACR	0.356355	3.60316e-10	0.745408				GULP1	-0.167871	0.00401841	-0.33895
UGT3A2	0.131229	0.0249271	0.26398				PIH1D1	-0.136702	0.0194428	-0.275127
NIPBL	0.486557	9.252e-19	1.06308				C6orf142	0.210846	0.00028524	0.428112
WDR70	0.597561	1.18613e-29	1.37869				HAS1	0.198388	0.00065092	0.402107
RICTOR	0.449443	6.34638e-16	0.968003				EBNA1BP2	-0.168296	0.00392517	-0.339826
TTC33	0.390172	4.69003e-12	0.824006				FKBP1B	-0.380978	1.61e-11	-0.802407
OXCT1	0.342339	1.88648e-09	0.71348				HERC5	-0.215392	0.00020852	-0.437638
GHR	0.173497	0.00293374	0.35054				LGR5	-0.116759	0.0462131	-0.234588
PAIP1	0.621626	1.30594e-32	1.4553				UGT2B11	-0.497211	1.22e-19	-1.09119
PELO	0.453405	3.28016e-16	0.977956				FAM118A	-0.186869	0.00133741	-0.378182
NDUFS4	0.649049	2.60436e-36	1.54731				C14orf179	-0.118169	0.0436232	-0.237448
SKIV2L2	0.719416	8.15431e-48	1.81287				DSCR6	-0.446079	1.1e-15	-0.959588
PPAP2A	0.183376	0.00165054	0.370949				C15orf52	-0.47009	1.85e-17	-1.02037
MAP3K1	0.438181	3.95487e-15	0.939954				ITGA8	-0.209253	0.00031783	-0.42478
C5orf35	0.460874	9.23287e-17	0.996842				SP1	-0.118256	0.0434676	-0.237625
GPBP1	0.71685	2.4663e-47	1.80227				GDPD3	-0.374803	3.59e-11	-0.787999
ERCC8	0.493727	2.38526e-19	1.08195				PHF12	-0.174646	0.00274807	-0.35291
DIMT1L	0.516251	2.72413e-21	1.14243				FAM20A	-0.139237	0.0172804	-0.280295
CENPK	0.162161	0.0054775	0.32721				C13orf15	-0.154715	0.00808769	-0.311934
ERBB2IP	0.608181	6.30579e-31	1.41206				SMEK2	-0.171575	0.00327005	-0.346578
TAF9	0.688042	2.79021e-42	1.68846				ZBTB6	-0.273424	2.11e-06	-0.561122
MARVELD2	0.557582	2.9647e-25	1.25863				NUDT8	-0.29401	3.12e-07	-0.605901
TMEM171	-0.283606	8.34969e-07	-0.583199				MS4A8B	-0.226931	9.14e-05	-0.461902
FOXD1	-0.265688	4.15229e-06	-0.544437				PTPRC	-0.324442	1.39e-08	-0.673207
POLK	0.502627	4.23785e-20	1.10563				TM4SF4	-0.269088	3.09e-06	-0.551761
F2RL1	0.163499	0.00509814	0.32996				LARP1	-0.277403	1.47e-06	-0.569732
CRHBP	0.203074	0.000479976	0.411872				ADAMTS19	-0.414167	1.57e-13	-0.881262
ZBED3	0.247374	1.90591e-05	0.505228				ACOX2	-0.410021	2.88e-13	-0.871272
TBCA	0.568206	2.29814e-26	1.28974				NME5	-0.678409	1.01e-40	-1.65232
SCAMP1	0.615516	7.78296e-32	1.43551				CRKL	-0.225068	0.00010473	-0.457977
ARSB	-0.136205	0.0198935	-0.274114				LRPPRC	-0.126849	0.0302309	-0.255071
CMYA5	0.372453	4.85661e-11	0.782537				TCL1B	-0.288807	5.13e-07	-0.59453
SPZ1	-0.119338	0.0415707	-0.239819				EBP	-0.250708	1.46e-05	-0.512336
SSBP2	0.44379	1.60333e-15	0.953881				DYNLRB1	-0.152612	0.00900252	-0.307626
RPS23	0.523524	5.97979e-22	1.16236				U2AF2	-0.164883	0.00473116	-0.332803
EDIL3	0.181682	0.0018255	0.367442				SNUPN	-0.266584	3.84e-06	-0.546366
CCNH	0.641652	2.82496e-35	1.52195				CARD10	-0.422901	4.26e-14	-0.902439
GPR98	0.300643	1.63203e-07	0.620452				CIDEB	-0.706874	1.63e-45	-1.76181
ANKRD32	0.446768	9.8609e-16	0.96131				ACSL5	0.137329	0.0188869	0.276405
MCTP1	0.132656	0.0233821	0.266885				FCER1G	-0.426977	2.29e-14	-0.912387
FAM81B	0.277823	1.41884e-06	0.570642				FAM111B	-0.172303	0.00313877	-0.348079
ELL2	0.380791	1.64537e-11	0.801969				TLK1	-0.147292	0.0117392	-0.296743
CHD1	0.497511	1.15113e-19	1.09199				C9orf16	-0.194775	0.00081946	-0.394591
GIN1	0.641297	3.1622e-35	1.52075				ANKRD11	-0.23375	5.5e-05	-0.476306
C5orf30	0.53758	2.87183e-23	1.20149				PTMA	-0.1841	0.00158062	-0.372447
NUDT12	0.590445	7.97828e-29	1.3567				FAM19A4	-0.257508	8.32e-06	-0.526875
PJA2	0.635133	2.18791e-34	1.49995				SERPINB2	0.126654	0.0304877	0.254675
SLC25A46	0.467656	2.84261e-17	1.01413				MFSD9	-0.143167	0.0143423	-0.288315
C5orf26	0.48477	1.29081e-18	1.0584				SMAD7	-0.240281	3.34e-05	-0.490145
EPB41L4A	0.313214	4.56598e-08	0.64821				TRIM21	-0.145442	0.0128501	-0.292961
SRP19	0.479193	3.6035e-18	1.04387				KLRB1	0.172792	0.00305325	0.349087
REEP5	0.617645	4.19756e-32	1.44238				PTPN2	-0.163938	0.00497896	-0.330863
PGGT1B	0.352338	5.83905e-10	0.736222				C3orf18	-0.293741	3.2e-07	-0.60531
CCDC112	0.338118	3.05735e-09	0.703931				PXDN	-0.296048	2.56e-07	-0.610364
TMED7	0.610407	3.36196e-31	1.41914				LMNB2	0.11678	0.0461728	0.234631
DTWD2	0.350688	7.10596e-10	0.732457				C2orf34	-0.186071	0.00140376	-0.376528
SNX2	0.554001	6.8772e-25	1.24827				SPI1	-0.261669	5.86e-06	-0.535798
SNX24	0.446498	1.03063e-15	0.960637				EHBP1	-0.271933	2.41e-06	-0.557899
PPIC	0.176603	0.0024561	0.356949				KIAA1012	-0.257175	8.55e-06	-0.526161
CSNK1G3	0.586696	2.13719e-28	1.34523				APPL2	-0.191838	0.00098518	-0.38849
SLC12A2	0.19457	0.00083009	0.394166				ICAM3	-0.429117	1.64e-14	-0.917629
ADAMTS19	0.151999	0.0092856	0.306373				C11orf57	-0.126227	0.0310558	-0.253809
HINT1	0.453902	3.01747e-16	0.979209				BTBD3	-0.169035	0.003768	-0.341346
LYRM7	0.506308	2.04351e-20	1.1155				HUS1	-0.168292	0.00392611	-0.339817
CDC42SE2	0.344673	1.44001e-09	0.718773				SLC22A5	-0.275824	1.7e-06	-0.566313
RAPGEF6	0.496296	1.45591e-19	1.08876				TAC1	-0.119953	0.0405243	-0.241066
SLC22A5	0.485756	1.07447e-18	1.06098				UCP1	-0.138693	0.0177257	-0.279186
IRF1	0.180268	0.00198428	0.364519				KCNK1	-0.48382	1.54e-18	-1.05592
RAD50	0.550973	1.38999e-24	1.23955				UPP1	-0.16306	0.00521983	-0.329058
ANKRD43	0.228066	8.40955e-05	0.464296				MAGOH	-0.26422	4.71e-06	-0.54128
UQCRQ	0.479984	3.11875e-18	1.04593				ZNF230	-0.186517	0.00136629	-0.377453
LEAP2	0.37737	2.57496e-11	0.793978				RPL22	-0.212614	0.00025271	-0.431815
FSTL4	0.170263	0.00351937	0.343874				DDAH1	-0.373461	4.27e-11	-0.784878
PPP2CA	0.657177	1.75517e-37	1.57566				TRPM1	-0.116803	0.0461297	-0.234678
SEC24A	0.294092	3.09596e-07	0.60608				NEIL2	-0.225146	0.00010414	-0.45814
CXCL14	0.279296	1.24096e-06	0.573837				CDCA2	-0.119491	0.0413092	-0.240128
PKD2L2	0.188556	0.00120659	0.38168				GAS1	-0.123902	0.034317	-0.249085
NME5	0.34162	2.04926e-09	0.711851				TMEM55B	-0.120122	0.0402395	-0.241411
CDC23	0.579166	1.48855e-27	1.32241				EIF2S2	-0.213728	0.00023404	-0.434149
HSPA9	0.473523	1.00416e-17	1.0292				BTG3	-0.509915	9.91e-21	-1.12523
SIL1	0.529136	1.80949e-22	1.17789				ZNF544	-0.499169	8.34e-20	-1.0964
MATR3	0.405278	5.70671e-13	0.859897				SLC12A8	-0.248905	1.69e-05	-0.50849
PAIP2	0.488193	6.80924e-19	1.06737				ADPRH	-0.186684	0.00135252	-0.377799
CXXC5	0.475422	7.13957e-18	1.0341				SLC16A3	-0.171117	0.00335521	-0.345634
UBE2D2	0.629083	1.40052e-33	1.47979				RINT1	-0.131417	0.0247187	-0.264363
ANKHD1	0.30932	6.81795e-08	0.639588				AGPAT6	-0.114929	0.0497636	-0.230878
TMCO6	0.340347	2.37137e-09	0.70897				ADAMTS4	-0.356952	3.35e-10	-0.746777
HARS2	0.60663	9.74677e-31	1.40714				AGL	-0.203468	0.00046768	-0.412695
PCDHB10	-0.192959	0.000918562	-0.390818				TDP1	-0.126055	0.0312882	-0.253458
PCDHB11	-0.230872	6.82923e-05	-0.470222				TSKU	-0.207503	0.00035762	-0.421121
PCDHB9	-0.210171	0.000298651	-0.4267				PPP2R5C	-0.198568	0.00064343	-0.402482
DIAPH1	0.348043	9.71285e-10	0.72643				TMCC2	-0.177966	0.00226992	-0.359762
RELL2	0.116332	0.0470219	0.233722				OSM	-0.319934	2.25e-08	-0.663147
NR3C1	0.186665	0.00135411	0.377759				SC65	-0.230655	6.94e-05	-0.469763
LARS	0.375719	3.19024e-11	0.790131				SDC2	-0.246141	2.1e-05	-0.5026
RBM27	0.230765	6.88442e-05	0.469994				AMZ2	-0.178049	0.00225888	-0.359935
TCERG1	0.16051	0.00597983	0.323821				C10orf125	-0.445557	1.2e-15	-0.958285
GRPEL2	0.348382	9.33299e-10	0.727202				LBR	-0.458252	1.45e-16	-0.990194
CSNK1A1	0.586281	2.38134e-28	1.34396				MKX	-0.322561	1.7e-08	-0.669006
TIGD6	0.545231	5.17676e-24	1.22314				RANBP9	-0.1979	0.00067164	-0.401091
MYOZ3	0.1617	0.00561387	0.326263				FGF10	-0.293131	3.4e-07	-0.603977
RBM22	0.339715	2.5491e-09	0.70754				RBPMS	-0.121092	0.0386441	-0.243378
DCTN4	0.577091	2.51893e-27	1.31618				ZNF434	-0.190406	0.00107675	-0.385517
SLC36A3	-0.196412	0.000738643	-0.397995				RETNLB	-0.143715	0.0139696	-0.289434
G3BP1	0.445659	1.18237e-15	0.958541				NPFF	-0.214736	0.00021825	-0.436263
LARP1	0.337935	3.12151e-09	0.703518				EPB49	0.251569	1.36e-05	0.514175
GEMIN5	0.402801	8.121e-13	0.853976				RBBP7	-0.212443	0.0002557	-0.431457
KIF4B	-0.178533	0.00219624	-0.360934				FMO2	-0.412168	2.11e-13	-0.876441
SOX30	-0.19353	0.000886256	-0.392005				C14orf104	-0.196098	0.00075353	-0.397342
TTC1	0.698834	4.20017e-44	1.73003				LSM1	-0.451842	4.26e-16	-0.974024
SLU7	0.67505	3.4417e-40	1.63993				ITGA3	-0.16293	0.00525641	-0.328791
ATP10B	-0.204614	0.000433599	-0.415086				CENPI	-0.174062	0.00284106	-0.351705
MAT2B	0.47891	3.79466e-18	1.04314				SLC25A37	-0.203685	0.00046104	-0.413148
RARS	0.641746	2.74133e-35	1.52227				EFCAB4B	-0.275666	1.72e-06	-0.565972
CCDC99	0.163481	0.00510318	0.329923				RPUSD2	-0.187854	0.00125953	-0.380224
GABRP	-0.231277	6.62579e-05	-0.471077				BPIL2	-0.181951	0.00179657	-0.368
FBXW11	0.523552	5.94415e-22	1.16244				RBX1	-0.263994	4.8e-06	-0.540794
STK10	0.27806	1.38867e-06	0.571156				ARPC4	-0.167015	0.00421199	-0.337188
ERGIC1	0.399542	1.28594e-12	0.846208				LDHAL6A	-0.223556	0.00011687	-0.454791
BNIP1	0.531195	1.16055e-22	1.18362				GPR75	-0.382069	1.39e-11	-0.804961
CPEB4	0.501218	5.59052e-20	1.10186				MNAT1	-0.130467	0.0257873	-0.26243
SFXN1	0.430804	1.26446e-14	0.921766				PEG3	-0.387968	6.32e-12	-0.818811
HIGD2A	0.42347	3.90518e-14	0.903826				LAMP2	-0.172017	0.00318973	-0.34749
TSPAN17	0.371003	5.84406e-11	0.779172				ZNF133	-0.205951	0.00039674	-0.417878
UIMC1	0.415976	1.20225e-13	0.885633				LAMA3	-0.507135	1.73e-20	-1.11773
RAB24	0.485826	1.06059e-18	1.06116				MGAT4A	-0.474758	8.05e-18	-1.03239
F12	0.203032	0.00048128	0.411786				LYZL2	0.322821	1.66e-08	0.669586
DDX41	0.595141	2.28035e-29	1.37118				KLRG1	-0.282379	9.35e-07	-0.58053
TMED9	0.349684	8.00386e-10	0.730167				WDR3	-0.245807	2.16e-05	-0.501891
RMND5B	0.659048	9.32323e-38	1.58226				NANOS1	-0.280152	1.15e-06	-0.575693
ZFP2	0.274264	1.95452e-06	0.562938				NPAS3	-0.227877	8.53e-05	-0.463899
ZNF454	-0.133702	0.0223032	-0.269014				LAMA1	-0.176184	0.00251618	-0.356083
GRM6	-0.153364	0.00866498	-0.309168				EIF4E	-0.1458	0.0126282	-0.293693
RUFY1	0.578789	1.6381e-27	1.32128				HNRNPA1	-0.173738	0.00289396	-0.351036
MGAT4B	0.355918	3.79858e-10	0.744408				ASPHD1	-0.176203	0.00251347	-0.356122
RNF130	0.205139	0.000418765	0.416182				MAOA	-0.147474	0.0116347	-0.297114
RASGEF1C	-0.186375	0.00137816	-0.377157				TMEM74	-0.332934	5.48e-09	-0.692249
TRIM41	0.476051	6.37407e-18	1.03573				CTPS	-0.371549	5.45e-11	-0.780439
GNB2L1	0.585429	2.97329e-28	1.34137				WDR52	0.191747	0.00099077	0.388301
DUSP22	0.366188	1.07356e-10	0.768027				CEBPG	-0.448374	7.57e-16	-0.965326
EXOC2	0.314918	3.82413e-08	0.651992				CABIN1	-0.259384	7.11e-06	-0.530896
HUS1B	0.178801	0.00216214	0.361488				IL17RE	-0.435821	5.75e-15	-0.934119
C6orf195	0.14903	0.0107736	0.300297				CLDN1	-0.367128	9.54e-11	-0.770199
WRNIP1	0.584844	3.461e-28	1.33959				FGFBP3	-0.209774	0.00030681	-0.425869
PECI	0.115193	0.049237	0.231414				RASAL1	-0.339186	2.71e-09	-0.706345
RPP40	0.567767	2.5591e-26	1.28844				RAB11A	-0.11736	0.0450933	-0.235808
FARS2	0.449472	6.31549e-16	0.968077				SH3BP4	-0.132578	0.0234648	-0.266726
F13A1	-0.144311	0.0135743	-0.29065				EPHA2	-0.336492	3.67e-09	-0.700263
LY86	-0.152808	0.00891324	-0.308029				KATNB1	-0.13094	0.0252502	-0.263393
RREB1	0.231545	6.49471e-05	0.471642				RASGRF1	-0.237392	4.17e-05	-0.484017
DSP	0.150793	0.0098666	0.303903				ADI1	-0.196104	0.00075325	-0.397355
SLC35B3	0.359117	2.57488e-10	0.751744				LCTL	-0.238903	3.71e-05	-0.487221
TMEM14B	0.61673	5.47624e-32	1.43942				PCDH20	-0.194088	0.00085574	-0.393163
NEDD9	0.246913	1.9776e-05	0.504245				IL2RG	-0.393626	2.93e-12	-0.832166
HIVEP1	0.236782	4.36902e-05	0.482724				CST9L	0.353455	5.11e-10	0.738772
GFOD1	0.208435	0.000335879	0.42307				CRYAB	-0.599779	6.49e-30	-1.3856
NOL7	0.626432	3.11906e-33	1.47104				COL4A2	-0.118066	0.0438088	-0.237238
RANBP9	0.539699	1.79453e-23	1.20746				LRRC23	-0.160399	0.00601531	-0.323592
CD83	0.200733	0.000559335	0.406993				SLC6A11	-0.276655	1.58e-06	-0.568112
DTNBP1	0.510106	9.53841e-21	1.12575				TMEM163	-0.1802	0.00199217	-0.364379
MYLIP	0.221062	0.000139793	0.449545				TEAD2	-0.262888	5.28e-06	-0.538416
ATXN1	0.125651	0.0318385	0.252638				CRELD2	-0.154963	0.00798541	-0.312442
NUP153	0.615022	8.97825e-32	1.43392				AGPAT3	-0.11754	0.044764	-0.236171
KIF13A	0.317829	2.81782e-08	0.65846				SSX7	-0.411761	2.24e-13	-0.875461
CDKAL1	0.578044	1.97948e-27	1.31904				ICOS	-0.5869	2.03e-28	-1.34585
SOX4	0.409876	2.94221e-13	0.870923				CROT	-0.588902	1.2e-28	-1.35197
GMNN	0.412263	2.0773e-13	0.876669				PLD4	-0.208954	0.00032433	-0.424154
SLC17A3	0.169439	0.00368449	0.342178				GLRX2	-0.216587	0.00019183	-0.440145
HIST1H4A	0.304143	1.15159e-07	0.628158				CD300LF	-0.161178	0.00577202	-0.325191
HIST1H4B	0.214572	0.000220752	0.435919				PRPF3	-0.211034	0.00028161	-0.428506
HFE	0.263075	5.19725e-06	0.538819				MRPL41	-0.18802	0.00124681	-0.380568
HIST1H4E	0.196544	0.000732461	0.398269				TUB	0.249066	1.66e-05	0.508834
HIST1H3F	0.149409	0.0105724	0.301073				AKR1B10	-0.130925	0.0252676	-0.263361
BTN3A2	0.15572	0.00768011	0.313995				C11orf73	-0.180859	0.00191636	-0.365742
BTN2A2	0.297554	2.21171e-07	0.613667				TMEM171	-0.493362	2.56e-19	-1.08099
BTN2A3	0.278508	1.33329e-06	0.572128				CDH4	0.19718	0.00070331	0.399593
HMGN4	0.385557	8.73945e-12	0.813142				NAPRT1	-0.663409	2.1e-38	-1.59776
HIST1H4I	0.14305	0.0144231	0.288076				HOXB8	-0.127642	0.0292047	-0.256683
HIST1H2BN	0.145433	0.012856	0.292942				PTX3	-0.18061	0.00194475	-0.365226
HIST1H4L	0.155084	0.00793593	0.31269				ZC3H15	-0.170692	0.00343594	-0.344759
ZNF165	0.351161	6.71782e-10	0.733536				SS18L1	-0.118075	0.0437934	-0.237256
ZNF192	0.159077	0.00644931	0.320879				SLC35D2	-0.279972	1.17e-06	-0.575303
ZNF187	0.372649	4.73647e-11	0.782991				RPS27A	-0.172425	0.0031173	-0.348329
ZNF323	0.13671	0.0194354	0.275144				OXSM	-0.117392	0.045035	-0.235872
TRIM27	0.469747	1.96636e-17	1.01949				KIF17	-0.228217	8.32e-05	-0.464616
ZNF311	0.120455	0.0396862	0.242085				DOPEY1	-0.171209	0.003338	-0.345823
HLA-F	0.124045	0.034109	0.249375				MAP3K14	-0.151159	0.0096872	-0.304652
TRIM26	0.448547	7.35881e-16	0.965759				BATF	-0.447046	9.42e-16	-0.962004
TRIM39	0.604508	1.76171e-30	1.40044				MRPL35	-0.174919	0.00270547	-0.353474
RPP21	0.568717	2.02713e-26	1.29125				TMEM139	-0.343933	1.57e-09	-0.717093
PRR3	0.310087	6.30324e-08	0.641284				BSDC1	-0.178924	0.00214666	-0.361743
DHX16	0.627628	2.1754e-33	1.47499				CHID1	0.128675	0.0279122	0.258785
KIAA1949	0.196748	0.000722965	0.398695				BIRC6	-0.283379	8.53e-07	-0.582705
CCHCR1	0.533128	7.62852e-23	1.18901				ZFYVE9	-0.278259	1.36e-06	-0.571588
PSORS1C1	0.123147	0.0354376	0.24755				DNAJB1	-0.14934	0.0106087	-0.300932
TCF19	0.495117	1.82698e-19	1.08563				FAM9C	-0.245674	2.18e-05	-0.501608
HLA-C	0.1334	0.0226095	0.268401				TAF6L	-0.146599	0.0121448	-0.295326
AGER	0.17963	0.0020599	0.363201				HABP4	-0.180439	0.00196442	-0.364872
BAT4	0.369705	6.89184e-11	0.776164				BLK	-0.177394	0.00234637	-0.358582
C6orf27	-0.11663	0.0464553	-0.234327				TRPM8	0.400625	1.1e-12	0.848787
C6orf48	0.384301	1.03357e-11	0.810193				COPS5	-0.28673	6.24e-07	-0.59
CYP21A2	-0.140687	0.01614	-0.283254				CCDC130	-0.182228	0.0017673	-0.368573
DDAH2	0.216727	0.000189959	0.440439				PTGS2	-0.298603	2e-07	-0.61597
EHMT2	0.51644	2.62009e-21	1.14295				PICK1	-0.184218	0.00156949	-0.372691
MSH5	0.441353	2.3784e-15	0.947819				PVRL3	-0.154822	0.00804342	-0.312153
RDBP	0.729033	1.15008e-49	1.85332				SPOCD1	-0.435404	6.15e-15	-0.933091
SLC44A4	-0.293965	3.1341e-07	-0.605802				MFAP5	-0.125145	0.0325402	-0.251608
TNF	0.194772	0.000819582	0.394586				SAP30BP	-0.260413	6.52e-06	-0.533103
HLA-DOB	0.206062	0.000393813	0.41811				GSPT1	-0.133598	0.0224084	-0.268802
PSMB8	0.135681	0.0203786	0.273045				PCGF3	-0.299169	1.89e-07	-0.617213
SLC39A7	0.286411	6.42848e-07	0.589305				COX7A2	-0.179377	0.00209061	-0.362678
VPS52	0.285822	6.79342e-07	0.58802				SNAPC1	-0.151748	0.00940392	-0.305859
RPS18	0.377119	2.66024e-11	0.793394				EMILIN1	-0.256435	9.1e-06	-0.524577
TAPBP	0.369674	6.91892e-11	0.776092				CTGF	-0.119279	0.0416725	-0.239699
DAXX	0.397369	1.74247e-12	0.841041				ABCD4	-0.138243	0.018102	-0.278268
ZBTB22	0.358822	2.66955e-10	0.751065				GABRB3	0.263008	5.23e-06	0.538674
PHF1	0.255819	9.57469e-06	0.523259				ERGIC1	-0.245262	2.26e-05	-0.50073
ITPR3	0.268572	3.23223e-06	0.550648				WDR47	-0.166027	0.00444562	-0.335157
C6orf125	0.359911	2.3364e-10	0.753568				PRNP	-0.383442	1.16e-11	-0.808177
HMGA1	0.361837	1.84384e-10	0.757996				RCBTB2	-0.148243	0.0112018	-0.298687
C6orf1	0.153267	0.00870818	0.308968				C20orf4	-0.1195	0.0412928	-0.240148
TAF11	0.486293	9.71952e-19	1.06239				WDR34	-0.137744	0.0185273	-0.27725
SRPK1	0.563511	7.19675e-26	1.27592				PC	-0.252311	1.28e-05	-0.515759
MAPK14	0.643343	1.64732e-35	1.52771				CDKL1	-0.187876	0.00125785	-0.380269
MAPK13	0.316907	3.10513e-08	0.656409				SMARCA5	-0.165382	0.00460476	-0.333829
BRPF3	0.328637	8.80777e-09	0.682599				MPHOSPH6	-0.18262	0.00172665	-0.369383
KCTD20	0.603532	2.30969e-30	1.39737				UBE2J1	-0.299716	1.79e-07	-0.618415
PPIL1	0.576581	2.86471e-27	1.31465				ZBTB45	-0.161195	0.0057666	-0.325227
MTCH1	0.491991	3.3211e-19	1.07737				SDCBP2	-0.487068	8.41e-19	-1.06442
ZFAND3	0.391762	3.77648e-12	0.827759				CTSO	-0.188753	0.00119209	-0.382089
GLP1R	0.228854	7.93379e-05	0.46596				MATN2	-0.31422	4.11e-08	-0.650441
KCNK5	0.383306	1.17986e-11	0.807859				PPL	-0.176757	0.00243448	-0.357266
LRFN2	-0.173325	0.00296261	-0.350184				TUSC2	-0.126483	0.0307135	-0.254329
UNC5CL	0.176222	0.00251072	0.356161				GDI1	-0.168459	0.00389018	-0.340159
C6orf130	0.369675	6.9188e-11	0.776092				STAG2	-0.1426	0.0147374	-0.287156
FRS3	0.376954	2.71795e-11	0.793009				CXCL2	-0.13215	0.0239208	-0.265854
TAF8	0.395009	2.41719e-12	0.835443				KIF4A	-0.117152	0.0454789	-0.235385
KLHDC3	0.591931	5.37911e-29	1.36127				NDUFB7	-0.161212	0.00576135	-0.325262
CUL7	0.46705	3.1612e-17	1.01258				CASK	-0.191304	0.00101847	-0.38738
PTK7	0.347003	1.09735e-09	0.724064				CPSF3L	-0.190896	0.00104459	-0.386533
CRIP3	0.160967	0.00583692	0.324758				OSBPL9	0.140858	0.0160102	0.283602
POLH	0.409626	3.05075e-13	0.870323				SCLY	-0.122528	0.036378	-0.246294
MAD2L1BP	0.490847	4.12688e-19	1.07435				CMTM3	-0.236607	4.43e-05	-0.482353
MRPS18A	0.610857	2.95818e-31	1.42058				C3orf58	-0.252508	1.26e-05	-0.51618
TCTE1	0.120954	0.0388671	0.243099				FAM46B	-0.685948	6.17e-42	-1.68053
AARS2	0.60386	2.10923e-30	1.3984				ITGA7	-0.144556	0.0134141	-0.291152
CDC5L	0.689022	1.92041e-42	1.69218				ABCC5	-0.15523	0.00787654	-0.31299
SUPT3H	0.444365	1.46034e-15	0.955313				TSSK3	-0.123005	0.0356513	-0.247263
RCAN2	0.364047	1.40226e-10	0.763087				GDPD5	-0.258051	7.95e-06	-0.528039
CYP39A1	0.353874	4.8586e-10	0.739731				CCNA1	-0.315446	3.62e-08	-0.653164
SLC25A27	0.317776	2.83365e-08	0.658342				MLPH	-0.478955	3.76e-18	-1.04325
TNFRSF21	0.360502	2.17307e-10	0.754926				ZNF423	0.358893	2.65e-10	0.75123
GPR115	0.183554	0.00163312	0.371316				PODXL	-0.254304	1.09e-05	-0.520017
MUT	0.542439	9.7219e-24	1.21521				SUMO3	-0.363785	1.45e-10	-0.762483
CENPQ	0.469488	2.05825e-17	1.01883				TMEM35	-0.345339	1.33e-09	-0.720284
MCM3	0.522111	8.0512e-22	1.15847				TNFSF4	-0.138013	0.0182966	-0.277799
EFHC1	0.154667	0.00810754	0.311836				CHD1L	-0.170291	0.00351378	-0.343933
TRAM2	0.415514	1.28742e-13	0.884515				SNAP25	-0.202283	0.00050552	-0.410224
TMEM14A	0.525094	4.28966e-22	1.16669				MMP1	-0.158978	0.00648295	-0.320676
GSTA5	0.39042	4.5344e-12	0.824592				SCGB3A1	-0.248526	1.74e-05	-0.507683
ICK	0.567845	2.51037e-26	1.28867				NUF2	-0.123044	0.0355931	-0.247341
LRRC1	0.438215	3.93351e-15	0.940038				GALNT4	-0.222103	0.00012976	-0.451734
C6orf142	0.335028	4.33341e-09	0.696962				COL4A3	-0.147311	0.0117281	-0.296782
FAM83B	0.328823	8.62961e-09	0.683017				MEN1	-0.134513	0.0214962	-0.270666
DST	0.232408	6.08777e-05	0.473466				FASTK	-0.207162	0.0003659	-0.420408
KIAA1586	0.31632	3.30249e-08	0.655105				LYSMD2	-0.200499	0.0005679	-0.406505
BAG2	0.258327	7.76801e-06	0.528629				HIST1H4E	-0.277501	1.46e-06	-0.569945
RAB23	0.34914	8.53482e-10	0.728929				TMEM119	-0.229316	7.67e-05	-0.466934
LMBRD1	0.463859	5.51508e-17	1.00443				FZD3	-0.198263	0.00065617	-0.401847
FAM135A	0.156014	0.00756479	0.314597				MOBP	-0.130879	0.0253194	-0.263268
C6orf57	0.347508	1.03422e-09	0.725214				ANGPTL4	-0.168735	0.00383113	-0.340729
OGFRL1	0.309617	6.61436e-08	0.640243				CCDC88A	-0.264285	4.69e-06	-0.541419
MTO1	0.489412	5.41348e-19	1.07057				PIGK	-0.121186	0.0384917	-0.243569
COX7A2	0.529743	1.5879e-22	1.17958				C9orf30	-0.140634	0.0161806	-0.283145
TMEM30A	0.34439	1.48823e-09	0.718129				PHPT1	-0.225805	9.93e-05	-0.45953
SENP6	0.460791	9.36645e-17	0.99663				ADAM8	-0.270526	2.72e-06	-0.554862
IRAK1BP1	0.366704	1.00628e-10	0.76922				ANKRD9	-0.272923	2.2e-06	-0.560039
PHIP	0.476127	6.2866e-18	1.03593				KIAA1324	-0.541916	1.09e-23	-1.21373
LCA5	0.17091	0.00339438	0.345207				DNTTIP2	-0.207399	0.00036012	-0.420904
SH3BGRL2	0.116488	0.0467249	0.234039				DAND5	-0.262677	5.38e-06	-0.537962
TTK	0.435405	6.14502e-15	0.933093				ARCN1	-0.153579	0.00857104	-0.309607
DOPEY1	0.502464	4.37592e-20	1.1052				MRPL15	-0.182526	0.00173634	-0.369189
RWDD2A	0.36421	1.37424e-10	0.763462				PSMB8	-0.525776	3.71e-22	-1.16858
NT5E	0.197544	0.000687106	0.400352				RP11-35N6.1	-0.190341	0.00108105	-0.385383
GJB7	0.151072	0.00972921	0.304475				UBQLN4	-0.230548	7e-05	-0.469535
C6orf162	0.592998	4.04839e-29	1.36456				KTN1	-0.221038	0.00014004	-0.449494
SLC35A1	0.3872	7.01102e-12	0.817003				NR2C1	-0.176633	0.0024519	-0.357011
RARS2	0.729676	8.59216e-50	1.85607				CENPJ	-0.133645	0.0223606	-0.268898
ORC3L	0.671913	1.06077e-39	1.62845				SRD5A1	-0.379111	2.05e-11	-0.798043
UBE2J1	0.571831	9.39988e-27	1.30048				SERPINA5	-0.663431	2.08e-38	-1.59783
MANEA	0.497522	1.14881e-19	1.09201				TXNL4B	-0.142166	0.0150456	-0.286272
FBXL4	0.399006	1.38642e-12	0.844931				ZNF331	-0.219655	0.00015452	-0.446588
USP45	0.540747	1.42037e-23	1.21042				SLC25A15	-0.2025	0.0004984	-0.410676
CCNC	0.640684	3.84033e-35	1.51867				RYBP	-0.175952	0.00254995	-0.355605
SIM1	0.185177	0.00148163	0.374676				MFGE8	0.189399	0.00114575	0.383427
ASCC3	0.578972	1.56378e-27	1.32183				GNL2	-0.278184	1.37e-06	-0.571426
HACE1	0.504044	3.20366e-20	1.10943				STBD1	-0.248865	1.69e-05	-0.508405
BVES	0.163349	0.00513968	0.32965				ENTPD2	-0.249847	1.56e-05	-0.510499
QRSL1	0.826042	3.43773e-74	2.35109				FAF1	-0.197465	0.0006906	-0.400187
C6orf203	0.820542	2.03835e-72	2.31695				LCK	-0.693476	3.45e-43	-1.70924
OSTM1	0.517435	2.13345e-21	1.14566				BRAF	-0.218301	0.00017007	-0.443742
SNX3	0.672518	8.54737e-40	1.63065				NOS1AP	-0.125272	0.0323629	-0.251867
SMPD2	0.596589	1.54332e-29	1.37567				GYPC	-0.369076	7.46e-11	-0.774707
FIG4	0.500268	6.73222e-20	1.09933				SAPS2	-0.141178	0.0157695	-0.284255
WASF1	0.202186	0.000508764	0.410021				TMEM45A	-0.155953	0.00758835	-0.314473
CDC40	0.790851	8.53113e-64	2.1474				LCP2	-0.280973	1.06e-06	-0.577477
SLC22A16	0.141313	0.0156689	0.28453				MSH2	-0.12663	0.0305194	-0.254626
CDC2L6	0.563551	7.12668e-26	1.27604				SORBS3	-0.279184	1.25e-06	-0.573593
WISP3	0.239928	3.42816e-05	0.489396				RIT1	-0.322453	1.72e-08	-0.668766
HDAC2	0.57709	2.5196e-27	1.31618				KRT18	-0.116699	0.0463251	-0.234467
NT5DC1	0.542915	8.73594e-24	1.21656				XPO7	-0.214826	0.0002169	-0.43645
KPNA5	0.328474	8.9671e-09	0.682233				HEBP2	0.162453	0.00539269	0.327809
NUS1	0.476414	5.96849e-18	1.03667				SHOX2	-0.184812	0.00151449	-0.373921
C6orf170	0.362278	1.74598e-10	0.759012				MAPRE3	-0.170302	0.00351173	-0.343954
HSF2	0.604165	1.93803e-30	1.39936				APH1B	-0.261362	6.01e-06	-0.53514
TRMT11	0.538304	2.44638e-23	1.20353				USP34	0.131014	0.0251673	0.263543
ECHDC1	0.196479	0.000735494	0.398134				RBMS3	-0.147713	0.0114984	-0.297604
ENPP3	0.204656	0.000432388	0.415174				FGF21	-0.174812	0.0027221	-0.353253
STX7	0.623114	8.4064e-33	1.46016				KCTD14	-0.41512	1.36e-13	-0.883563
C6orf192	0.170503	0.00347245	0.344369				CEP350	-0.144501	0.0134497	-0.29104
HBS1L	0.632426	5.04602e-34	1.4909				GLS	-0.14987	0.0103325	-0.302015
PDE7B	0.117316	0.0451745	0.235718				BATF2	-0.500871	5.98e-20	-1.10094
FAM54A	0.483289	1.69852e-18	1.05453				ZNF212	-0.131815	0.0242826	-0.265173
BCLAF1	0.402523	8.44789e-13	0.853311				MAP4K5	-0.190347	0.00108068	-0.385394
PEX7	0.353095	5.33431e-10	0.73795				SPCS2	-0.120656	0.0393552	-0.242492
HEBP2	0.611322	2.59181e-31	1.42206				IFNGR2	-0.339605	2.58e-09	-0.707293
CCDC28A	0.309059	7.00284e-08	0.639008				SUPT5H	-0.187355	0.00129847	-0.379189
CITED2	0.208433	0.00033593	0.423065				ERCC1	-0.246845	1.99e-05	-0.504102
AIG1	0.288159	5.45412e-07	0.593115				OVOL2	-0.118807	0.0424935	-0.238741
FUCA2	0.511331	7.44466e-21	1.12906				SNX2	-0.134074	0.0219296	-0.269772
PHACTR2	0.386006	8.22954e-12	0.814197				VSNL1	-0.30877	7.21e-08	-0.638371
SF3B5	0.73215	2.7773e-50	1.86669				SLC25A43	-0.225427	0.00010203	-0.458733
EPM2A	0.454964	2.52394e-16	0.981885				NRG1	-0.168337	0.00391638	-0.339909
SHPRH	0.64086	3.63179e-35	1.51926				CCDC91	0.145132	0.0130448	0.292329
RAB32	0.292241	3.69952e-07	0.602029				GTF2A1	-0.13343	0.0225796	-0.26846
MAP3K7IP2	0.612175	2.03231e-31	1.42479				PPP1R1A	-0.143966	0.013802	-0.289946
C6orf72	0.594813	2.49033e-29	1.37016				BLVRA	-0.12373	0.0345698	-0.248735
LRP11	0.435024	6.52616e-15	0.932152				ZNF175	-0.460207	1.04e-16	-0.995148
RAET1G	0.149081	0.0107462	0.300401				C3	-0.181991	0.00179232	-0.368083
PPP1R14C	0.170233	0.00352523	0.343813				TSPAN32	-0.415448	1.3e-13	-0.884357
MTHFD1L	0.381507	1.49726e-11	0.803643				ADCY3	-0.226096	9.72e-05	-0.460143
ZBTB2	0.379531	1.94152e-11	0.799024				STX7	-0.225861	9.89e-05	-0.459648
RMND1	0.128773	0.0277922	0.258984				DIAPH2	-0.123022	0.0356256	-0.247297
FBXO5	0.528041	2.28873e-22	1.17485				C16orf63	-0.27001	2.85e-06	-0.553749
CNKSR3	0.232537	6.02895e-05	0.473739				LTA	-0.219719	0.00015383	-0.446721
RBM16	0.578241	1.88264e-27	1.31963				WWP1	-0.386552	7.65e-12	-0.81548
TIAM2	0.209532	0.000311888	0.425363				C1orf61	0.117043	0.0456819	0.235163
GTF2H5	0.567007	3.08119e-26	1.2862				ZFP37	-0.523466	6.05e-22	-1.1622
TMEM181	0.369063	7.47545e-11	0.774677				LCP1	-0.422842	4.3e-14	-0.902295
FNDC1	0.186741	0.00134787	0.377917				TF	-0.402877	8.03e-13	-0.854157
WTAP	0.625643	3.95241e-33	1.46845				BMPR1A	-0.255973	9.45e-06	-0.523588
TCP1	0.664694	1.34373e-38	1.60235				SPINK5	-0.125102	0.0325998	-0.251522
LOC729603	0.205928	0.000397349	0.41783				CYP11A1	0.266166	3.98e-06	0.545466
SLC22A1	0.173929	0.00286273	0.35143				DLG5	-0.292934	3.46e-07	-0.603545
LPA	0.14008	0.0166096	0.282014				GNGT2	-0.241019	3.15e-05	-0.491712
MAP3K4	0.602769	2.85262e-30	1.39497				SEPHS1	-0.206625	0.00037929	-0.419286
PARK2	0.140737	0.0161025	0.283354				ITGB8	-0.275195	1.8e-06	-0.564952
PDE10A	0.230872	6.82952e-05	0.470221				HRASLS	-0.376088	3.04e-11	-0.790989
CCR6	0.249834	1.56349e-05	0.510472				TSPYL2	-0.191049	0.00103473	-0.38685
TCTE3	0.386942	7.25846e-12	0.816396				SMYD5	-0.273156	2.16e-06	-0.560543
TBP	0.756052	2.55119e-55	1.97387				E2F4	-0.132933	0.0230921	-0.267449
UNC84A	0.501532	5.25634e-20	1.1027				LOXHD1	0.118525	0.0429906	0.238169
C7orf20	0.54131	1.25255e-23	1.21201				NDUFV2	-0.117287	0.0452291	-0.235658
C7orf50	0.505533	2.38421e-20	1.11342				FNDC4	-0.238463	3.84e-05	-0.486287
GPR146	0.214132	0.000227589	0.434996				PALLD	0.139472	0.0170913	0.280774
ZFAND2A	0.355473	4.00849e-10	0.743388				PSMD10	-0.216018	0.00019963	-0.43895
MICALL2	0.498534	9.43937e-20	1.09471				MKI67	-0.196597	0.00072995	-0.398381
KIAA1908	0.179673	0.00205473	0.36329				HOXA11	-0.153401	0.00864865	-0.309244
MAD1L1	0.456535	1.93577e-16	0.985849				NT5E	-0.122943	0.0357453	-0.247136
FTSJ2	0.673352	6.3401e-40	1.6337				CTNNBL1	-0.164024	0.004956	-0.331039
NUDT1	0.337844	3.15361e-09	0.703314				SH3GL2	-0.302439	1.37e-07	-0.624405
SNX8	0.410623	2.63928e-13	0.87272				CTNND1	-0.23475	5.1e-05	-0.47842
TTYH3	0.292571	3.58402e-07	0.602752				C17orf76	-0.140807	0.0160493	-0.283497
FOXK1	0.256617	8.96042e-06	0.524967				MRPS21	-0.621636	1.3e-32	-1.45533
RNF216L	0.43114	1.19989e-14	0.922593				TBCE	-0.174816	0.00272156	-0.35326
SLC29A4	0.297242	2.28014e-07	0.612983				NDRG2	-0.525909	3.61e-22	-1.16895
RNF216	0.442865	1.86288e-15	0.951579				ARID3A	-0.12408	0.0340588	-0.249445
USP42	0.454166	2.88678e-16	0.979873				RHPN2	-0.131506	0.0246208	-0.264544
RAC1	0.561562	1.14969e-25	1.27022				TCTA	-0.222817	0.00012326	-0.453237
DAGLB	0.483414	1.65962e-18	1.05486				SLFN11	-0.396805	1.88e-12	-0.839701
NXPH1	0.226708	9.29204e-05	0.461432				CDADC1	-0.217854	0.00017551	-0.442803
ARL4A	0.291524	3.96238e-07	0.600461				ATG4A	0.163097	0.00520963	0.329133
ANKMY2	0.429039	1.66285e-14	0.917436				NDUFB6	-0.191236	0.00102277	-0.38724
AHR	0.24468	2.36205e-05	0.499492				MYH3	0.235454	4.84e-05	0.479912
RAPGEF5	0.231391	6.56961e-05	0.471318				TMEM111	-0.123606	0.034753	-0.248483
KLHL7	0.403267	7.6008e-13	0.855089				RNF138	-0.135163	0.0208676	-0.27199
NUPL2	0.458095	1.48525e-16	0.989795				ACAN	-0.116422	0.0468506	-0.233904
CCDC126	0.318722	2.56406e-08	0.660448				IGF2BP2	-0.121412	0.0381291	-0.244028
NOD1	0.327139	1.03772e-08	0.679241				ELP3	-0.245069	2.29e-05	-0.500321
LSM5	0.549161	2.11038e-24	1.23436				CLC	0.143087	0.0143973	0.288152
KBTBD2	0.598663	8.79359e-30	1.38212				ZNF706	-0.327797	9.66e-09	-0.680717
NT5C3	0.36834	8.19078e-11	0.773003				INPP5E	-0.117797	0.0442956	-0.236692
BBS9	0.462835	6.58594e-17	1.00183				PLEKHF2	-0.167019	0.00421096	-0.337197
BMPER	0.12068	0.0393157	0.242541				TNS1	0.125237	0.0324109	0.251797
KIAA0895	0.322256	1.75975e-08	0.668324				ABHD14A	-0.131573	0.0245471	-0.26468
C7orf36	0.53845	2.36858e-23	1.20394				MRPL33	-0.17554	0.00261103	-0.354754
C7orf25	0.53339	7.20503e-23	1.18974				GTF2E2	-0.263549	4.99e-06	-0.539837
STK17A	0.157046	0.00717113	0.316712				OS9	-0.260092	6.7e-06	-0.532414
BLVRA	0.284077	7.99259e-07	0.584224				PAOX	-0.361616	1.89e-10	-0.757488
MRPS24	0.491069	3.95697e-19	1.07494				TMED6	-0.160715	0.00591535	-0.324242
DBNL	0.297872	2.14387e-07	0.614365				ZNF703	-0.233104	5.78e-05	-0.474939
POLD2	0.457286	1.70409e-16	0.987749				MAN1A2	-0.147806	0.0114461	-0.297793
NUDCD3	0.512129	6.33136e-21	1.13122				MGAT3	-0.152496	0.00905532	-0.30739
NPC1L1	0.117846	0.0442061	0.236792				CACNB2	-0.116874	0.0459973	-0.234821
NACAD	0.138837	0.0176074	0.279478				RALGPS1	-0.205012	0.0004223	-0.415917
HUS1	0.473888	9.40545e-18	1.03015				ITGB6	-0.202825	0.00048788	-0.411354
FIGNL1	0.325727	1.21003e-08	0.676082				COX7B	-0.151191	0.00967135	-0.304718
SEC61G	0.573156	6.76109e-27	1.30442				MAPK4	0.401557	9.68e-13	0.851008
EGFR	0.482575	1.9379e-18	1.05267				ATM	-0.283293	8.6e-07	-0.582517
CHCHD2	0.685324	7.7999e-42	1.67817				SEMA3E	-0.225791	9.94e-05	-0.459499
GBAS	0.681919	2.78415e-41	1.66538				SLC13A3	-0.660811	5.12e-38	-1.5885
ZNF107	0.158831	0.00653312	0.320374				DECR1	-0.22341	0.00011811	-0.454484
GUSB	0.425977	2.66422e-14	0.909943				DOCK3	-0.280504	1.11e-06	-0.576458
KCTD7	0.20552	0.000408292	0.416978				CA13	-0.26931	3.03e-06	-0.552239
C7orf42	0.594112	3.00545e-29	1.368				FBXO16	-0.33326	5.28e-09	-0.692982
NSUN5	0.573966	5.52389e-27	1.30683				FUCA2	-0.192819	0.00092668	-0.390526
WBSCR22	0.592671	4.4175e-29	1.36355				PHB	-0.156202	0.00749132	-0.314984
CLDN3	0.200739	0.000559124	0.407005				ZC3H3	-0.171727	0.00324225	-0.346891
RHBDD2	0.331099	6.71488e-09	0.688124				MPZL1	0.155564	0.00774208	0.313676
TMEM120A	0.427845	1.9996e-14	0.914511				RGS16	-0.119916	0.040586	-0.240992
STYXL1	0.472743	1.15452e-17	1.02719				SMS	-0.257935	8.03e-06	-0.52779
YWHAG	0.451178	4.75823e-16	0.972357				LEPREL1	-0.282316	9.41e-07	-0.580394
DTX2	0.175518	0.00261433	0.354709				C16orf80	-0.22396	0.0001135	-0.455642
PTPN12	0.361646	1.88785e-10	0.757556				NME4	-0.174715	0.00273723	-0.353052
PHTF2	0.303929	1.17659e-07	0.627685				SERPINB9	-0.135954	0.0201248	-0.273601
PCLO	0.231582	6.47642e-05	0.471722				MYNN	-0.129484	0.0269358	-0.260429
GRM3	0.165788	0.00450404	0.334665				SEC61A2	-0.263719	4.92e-06	-0.540203
DMTF1	0.435091	6.45675e-15	0.93232				RRM1	0.124165	0.0339349	0.249618
CROT	0.149306	0.0106271	0.30086				BRE	0.195124	0.00080157	0.395316
RUNDC3B	0.134024	0.0219789	0.269671				TFF1	-0.452843	3.6e-16	-0.976542
SLC25A40	0.478038	4.44689e-18	1.04088				IFT88	-0.401791	9.37e-13	-0.851567
DBF4	0.466619	3.4096e-17	1.01148				SCNN1A	-0.710866	3.11e-46	-1.77787
STEAP2	0.144474	0.0134678	0.290983				GPR160	-0.178492	0.00220142	-0.36085
CLDN12	0.301637	1.47891e-07	0.622638				ZBTB8OS	-0.197107	0.0007066	-0.399442
PFTK1	0.205328	0.000413535	0.416577				ACMSD	0.400574	1.11e-12	0.848664
CYP51A1	0.261381	6.0039e-06	0.53518				SPRR1B	0.188887	0.00118237	0.382365
ANKIB1	0.531184	1.16354e-22	1.18358				CCDC84	-0.223282	0.0001192	-0.454215
PEX1	0.509465	1.08535e-20	1.12401				RNF19B	-0.160695	0.00592162	-0.324201
FAM133B	0.517387	2.15473e-21	1.14553				ANKRD43	-0.141735	0.0153578	-0.285392
CDK6	0.313188	4.57861e-08	0.648151				GPX3	-0.123831	0.0344222	-0.248939
PON3	0.172636	0.0030803	0.348765				FGB	0.266073	4.02e-06	0.545265
ASNS	0.325685	1.21561e-08	0.675987				C3orf57	-0.471704	1.39e-17	-1.02452
ARPC1A	0.572374	8.21408e-27	1.30209				MDK	-0.155649	0.00770831	-0.31385
ATP5J2	0.674365	4.40489e-40	1.63741				ILKAP	-0.176257	0.00250559	-0.356235
ZNF789	0.395123	2.37937e-12	0.835713				HIST1H3H	-0.25616	9.31e-06	-0.523988
C7orf38	0.453721	3.1109e-16	0.978752				MYO16	0.119781	0.0408151	0.240717
C7orf43	0.263936	4.82814e-06	0.540668				XPC	-0.157783	0.00690115	-0.318225
STAG3	0.171182	0.00334305	0.345768				BNC1	-0.414485	1.5e-13	-0.882028
GATS	0.146417	0.0122538	0.294953				TBC1D19	-0.152283	0.0091532	-0.306955
PILRB	0.333127	5.36037e-09	0.692683				RBM4B	0.171021	0.00337328	0.345437
ZCWPW1	0.191057	0.00103418	0.386868				IQCG	-0.18162	0.0018322	-0.367314
TSC22D4	0.529915	1.53023e-22	1.18005				SERF2	-0.134563	0.0214468	-0.270769
TFR2	0.123198	0.0353602	0.247655				PRRG4	-0.235922	4.67e-05	-0.480903
GNB2	0.455053	2.48631e-16	0.98211				MYLIP	-0.153093	0.00878508	-0.308613
POP7	0.616093	6.58724e-32	1.43737				SOX21	-0.118818	0.0424748	-0.238763
TRIM56	0.436797	4.92893e-15	0.936531				ASNSD1	-0.211258	0.00027732	-0.428976
PLOD3	0.496272	1.46281e-19	1.08869				ANKRD54	-0.119978	0.0404822	-0.241117
FIS1	0.38372	1.11677e-11	0.808828				SGK3	-0.132727	0.0233073	-0.26703
RABL5	0.407194	4.33514e-13	0.864487				BCAR1	-0.212841	0.0002488	-0.43229
PRKRIP1	0.670494	1.75718e-39	1.62328				HAVCR2	-0.285662	6.9e-07	-0.587673
POLR2J	0.558415	2.43391e-25	1.26105				IGSF9	-0.220322	0.00014737	-0.447989
RASA4	0.122277	0.0367659	0.245784				C1orf172	-0.401475	9.8e-13	-0.850811
PUS7	0.56552	4.42466e-26	1.28182				CD93	-0.205867	0.00039896	-0.417704
RINT1	0.434527	7.0579e-15	0.930928				MDH1	-0.237579	4.11e-05	-0.484413
SYPL1	0.27043	2.74612e-06	0.554656				RNF207	-0.145886	0.0125754	-0.293869
COG5	0.503876	3.3123e-20	1.10897				ALDH2	-0.404421	6.45e-13	-0.857847
DUS4L	0.504747	2.78733e-20	1.11131				PHF16	-0.124482	0.0334783	-0.250262
IFRD1	0.437708	4.26434e-15	0.938784				APAF1	-0.115538	0.0485579	-0.232112
C7orf53	0.378039	2.36009e-11	0.795538				PIGP	-0.18222	0.00176816	-0.368556
CAV2	0.222929	0.000122273	0.453472				CSTF3	-0.218391	0.00016899	-0.443931
ST7	0.294464	2.98664e-07	0.606895				SIRPA	-0.166773	0.00426817	-0.336691
FAM3C	0.332198	5.94395e-09	0.690595				HLA-DRA	-0.262526	5.45e-06	-0.537639
CADPS2	0.122811	0.0359453	0.246869				DOCK8	-0.384469	1.01e-11	-0.810587
GPR37	0.337378	3.3247e-09	0.702262				LOC93622	-0.13054	0.0257037	-0.262579
POT1	0.519135	1.49968e-21	1.15031				MTX2	-0.164324	0.00487638	-0.331655
ARF5	0.664388	1.49445e-38	1.60126				SLC10A4	-0.315964	3.43e-08	-0.654314
C7orf54	0.356227	3.65943e-10	0.745115				MGC39545	0.142358	0.0149086	0.286663
RBM28	0.585962	2.58832e-28	1.34299				PPID	-0.180286	0.00198208	-0.364557
IMPDH1	0.43915	3.38785e-15	0.942353				TRIP4	-0.263284	5.11e-06	-0.539267
TSPAN33	0.266464	3.88272e-06	0.546107				GTF3C2	-0.151594	0.00947724	-0.305543
FAM40B	0.191252	0.00102174	0.387273				RNASEH2C	-0.261156	6.12e-06	-0.534697
UBE2H	0.435622	5.93714e-15	0.93363				SNX24	-0.266856	3.75e-06	-0.546952
CPA4	0.239754	3.47472e-05	0.489027				IL21R	-0.337808	3.17e-09	-0.703232
TSGA14	0.568992	1.89484e-26	1.29206				WIF1	-0.150424	0.0100508	-0.303148
MEST	0.23988	3.44091e-05	0.489294				SLC30A3	-0.236225	4.56e-05	-0.481545
KLF14	0.209796	0.000306337	0.425917				PROCA1	0.249782	1.57e-05	0.510361
PODXL	0.345705	1.27703e-09	0.721116				DIO1	-0.701468	1.47e-44	-1.74037
EXOC4	0.48957	5.25485e-19	1.07099				CALM2	-0.158166	0.00676447	-0.319011
SLC35B4	0.481449	2.38426e-18	1.04974				SLC35A5	-0.178944	0.00214423	-0.361783
CALD1	0.233773	5.49273e-05	0.476353				FAM115A	-0.145831	0.0126088	-0.293757
C7orf49	0.555747	4.5683e-25	1.25332				CYP39A1	-0.18614	0.00139791	-0.376671
NUP205	0.650959	1.39224e-36	1.55392				SLFN12	-0.52856	2.05e-22	-1.17629
MTPN	0.494537	2.0421e-19	1.0841				MAPK8	-0.26145	5.97e-06	-0.535328
CHRM2	0.175342	0.00264081	0.354346				RASSF2	-0.264502	4.6e-06	-0.541886
ZC3HAV1L	0.408631	3.52353e-13	0.867934				EPB41L4B	-0.169474	0.00367727	-0.342251
TTC26	0.43483	6.72904e-15	0.931674				CAPN6	-0.270717	2.68e-06	-0.555275
KLRG2	0.189114	0.00116599	0.382837				DNAJB13	-0.139568	0.0170143	-0.28097
DENND2A	0.1397	0.0169086	0.28124				FGFBP2	-0.255614	9.74e-06	-0.52282
BRAF	0.449739	6.04283e-16	0.968745				CCT4	-0.12523	0.0324209	-0.251782
KEL	0.152649	0.00898535	0.307703				AHNAK	-0.369414	7.15e-11	-0.775489
TMEM139	0.258112	7.90875e-06	0.52817				DCPS	-0.249769	1.57e-05	-0.510332
FAM115A	0.441103	2.476e-15	0.947199				OAS1	-0.306287	9.28e-08	-0.632886
CTAGE4	0.172955	0.00302531	0.349422				TAL1	-0.157234	0.0071014	-0.317098
EZH2	0.423487	3.89516e-14	0.903868				UBE2E2	-0.279776	1.19e-06	-0.574878
ZNF398	0.632864	4.41146e-34	1.49236				ITGB7	-0.382501	1.31e-11	-0.805971
ZNF282	0.453811	3.06427e-16	0.978978				ARHGDIB	-0.392358	3.48e-12	-0.829169
ZNF212	0.653844	5.35921e-37	1.56397				PIK3C3	-0.211007	0.00028212	-0.428449
ZNF783	0.443041	1.81057e-15	0.952016				SLC4A4	0.172667	0.00307489	0.348829
ZNF746	0.673646	5.70486e-40	1.63478				REEP5	-0.131753	0.0243496	-0.265047
LOC401431	0.260962	6.22111e-06	0.53428				SPR	-0.123454	0.0349786	-0.248174
C7orf29	0.39253	3.39964e-12	0.829575				KTI12	-0.132611	0.0234293	-0.266794
ZNF775	0.354525	4.4933e-10	0.741219				C17orf37	-0.269746	2.92e-06	-0.55318
NOS3	0.143998	0.0137805	0.290012				TNFRSF8	-0.195962	0.00076006	-0.39706
ATG9B	0.165303	0.00462453	0.333667				ZNF561	0.155016	0.00796359	0.312551
FASTK	0.516106	2.80666e-21	1.14203				FOXQ1	-0.22233	0.00012766	-0.452212
NUB1	0.428246	1.87945e-14	0.915495				ANKRD37	-0.133557	0.02245	-0.268719
PRKAG2	0.502204	4.60596e-20	1.1045				SLC38A3	-0.134395	0.0216119	-0.270426
RBM33	0.378495	2.22351e-11	0.796604				CCDC90B	-0.171087	0.00336084	-0.345572
RNF32	0.290565	4.34182e-07	0.598367				MAGEA10	-0.568823	1.98e-26	-1.29156
NOM1	0.442996	1.82376e-15	0.951905				MYC	0.188391	0.0012189	0.381336
WDR60	0.491774	3.46102e-19	1.0768				ANKRD33	0.188368	0.00122055	0.38129
C8orf42	0.3234	1.55623e-08	0.670879				PBX4	-0.455356	2.36e-16	-0.982872
ERICH1	0.751831	2.17681e-54	1.95431				ACTA1	-0.174104	0.0028343	-0.351792
CLN8	0.49968	7.5525e-20	1.09776				CP110	-0.210356	0.00029492	-0.427087
MYOM2	0.191927	0.000979765	0.388674				KIAA0100	-0.243546	2.58e-05	-0.497081
PPP1R3B	0.512368	6.03126e-21	1.13187				NGEF	0.12736	0.0295655	0.256111
TNKS	0.780153	5.02362e-61	2.09152				SECISBP2	-0.126234	0.0310471	-0.253822
SOX7	0.163714	0.00503952	0.330402				PAQR5	-0.285938	6.72e-07	-0.588274
MTMR9	0.678843	8.65547e-41	1.65393				L3MBTL	-0.408576	3.55e-13	-0.867802
NEIL2	0.631366	6.98436e-34	1.48737				HBXIP	-0.19707	0.00070828	-0.399364
FDFT1	0.589051	1.15255e-28	1.35242				LDOC1	-0.192599	0.0009395	-0.39007
CTSB	0.235283	4.89838e-05	0.47955				GFI1	-0.365525	1.17e-10	-0.766497
LONRF1	0.706531	1.87421e-45	1.76045				TXNDC12	-0.251501	1.37e-05	-0.514029
EFHA2	0.197356	0.000695443	0.39996				PAM	-0.390113	4.73e-12	-0.823866
ZDHHC2	0.165784	0.00450507	0.334656				PPP1R14C	-0.508074	1.44e-20	-1.12026
VPS37A	0.732349	2.53468e-50	1.86755				AMT	-0.427397	2.14e-14	-0.913416
MTUS1	0.563987	6.41528e-26	1.27732				C5orf35	-0.399634	1.27e-12	-0.846427
FGL1	0.186907	0.00133432	0.378261				CAT	-0.214945	0.00021512	-0.436699
NAT1	0.311856	5.25487e-08	0.6452				GNB2L1	-0.195133	0.00080108	-0.395337
ATP6V1B2	0.571843	9.372e-27	1.30051				PSCA	-0.322944	1.63e-08	-0.66986
XPO7	0.666768	6.52678e-39	1.6098				FAM91A1	0.268232	3.33e-06	0.549915
NPM2	0.137261	0.0189467	0.276266				IRF1	-0.150316	0.010105	-0.302928
EPB49	0.43154	1.12744e-14	0.923574				C18orf22	-0.218264	0.00017052	-0.443664
C8orf58	0.702895	8.24454e-45	1.746				PCDH8	-0.303754	1.2e-07	-0.6273
EGR3	0.321395	1.92951e-08	0.666405				RCN2	-0.278551	1.33e-06	-0.572221
PDLIM2	0.320373	2.15188e-08	0.664125				NOV	-0.181389	0.00185735	-0.366838
SORBS3	0.464749	4.72475e-17	1.0067				PRKAG3	-0.540222	1.6e-23	-1.20894
RHOBTB2	0.544276	6.42638e-24	1.22042				KLHL6	-0.509848	1e-20	-1.12505
CHMP7	0.63498	2.2944e-34	1.49943				LDHA	-0.260547	6.44e-06	-0.53339
SLC25A37	0.441666	2.26123e-15	0.948598				SLC16A8	-0.389443	5.18e-12	-0.822287
STC1	0.137665	0.0185949	0.27709				LRRC17	0.2613	6.05e-06	0.535007
NEFL	0.213034	0.000245512	0.432695				GALNT5	-0.265043	4.39e-06	-0.543049
CDCA2	0.236747	4.38087e-05	0.482649				SCCPDH	-0.237895	4.01e-05	-0.485083
PPP2R2A	0.690691	1.01317e-42	1.69855				TTC5	-0.126626	0.0305243	-0.254619
DPYSL2	0.253311	1.17761e-05	0.517896				PCDHA9	0.485065	1.22e-18	1.05917
TRIM35	0.248515	1.73907e-05	0.507659				SLAMF1	-0.277805	1.42e-06	-0.570604
PTK2B	0.407736	4.0099e-13	0.865785				ARHGAP5	-0.335563	4.08e-09	-0.698169
EPHX2	0.531515	1.08306e-22	1.18451				ARMC1	-0.22656	9.39e-05	-0.461121
CCDC25	0.787291	7.42339e-63	2.12853				BVES	-0.445344	1.24e-15	-0.957754
SCARA5	0.165695	0.00452696	0.334473				LAGE3	-0.299701	1.79e-07	-0.618382
ELP3	0.7812	2.73448e-61	2.09688				C11orf30	-0.415347	1.32e-13	-0.884111
FBXO16	0.510192	9.37421e-21	1.12598				ALPL	-0.19526	0.00079466	-0.395601
FZD3	0.460288	1.02109e-16	0.995353				ERICH1	-0.283428	8.49e-07	-0.582811
EXTL3	0.511866	6.67859e-21	1.13051				PEX14	-0.221293	0.00013751	-0.45003
HMBOX1	0.422645	4.42603e-14	0.901816				SSBP2	-0.157345	0.00706057	-0.317325
TMEM66	0.572041	8.92234e-27	1.3011				HORMAD1	-0.544589	5.99e-24	-1.22131
RBPMS	0.520354	1.16308e-21	1.15365				G3BP1	-0.271817	2.43e-06	-0.55765
GTF2E2	0.739991	7.12e-52	1.90092				ARNT2	-0.392942	3.21e-12	-0.83055
WRN	0.720614	4.84247e-48	1.81784				EFEMP1	-0.674229	4.63e-40	-1.63691
ERLIN2	0.596516	1.5743e-29	1.37544				MBP	-0.218044	0.00017317	-0.443203
PROSC	0.799066	4.91361e-66	2.19205				SMPD2	-0.210708	0.00028792	-0.427824
ZNF703	0.505978	2.1825e-20	1.11462				FADD	-0.202222	0.00050755	-0.410097
ADRB3	0.163769	0.00502454	0.330515				RIPK3	-0.715303	4.78e-47	-1.79592
LSM1	0.838003	2.85144e-78	2.42886				KIAA1841	-0.25223	1.29e-05	-0.515585
TACC1	0.142488	0.0148164	0.286928				SLURP1	-0.639742	5.17e-35	-1.51548
ADAM32	0.143925	0.0138289	0.289863				TM9SF2	-0.173003	0.00301716	-0.34952
ADAM2	0.140602	0.0162052	0.28308				HBEGF	-0.167055	0.00420262	-0.337272
C8orf4	0.240827	3.19686e-05	0.491303				CCIN	0.234549	5.18e-05	0.477995
GINS4	0.489762	5.06727e-19	1.0715				MANEA	-0.133407	0.0226031	-0.268413
AGPAT6	0.758517	7.14623e-56	1.98543				AMPD2	-0.233116	5.77e-05	-0.474964
MYST3	0.830643	1.01022e-75	2.38041				EFTUD2	-0.168733	0.00383158	-0.340724
IKBKB	0.72883	1.2608e-49	1.85245				DMPK	-0.161545	0.00566023	-0.325946
MCM4	0.552752	9.20151e-25	1.24467				CLDN11	-0.131564	0.0245563	-0.264663
PXDNL	0.117893	0.0441207	0.236888				SCD5	-0.244846	2.33e-05	-0.499845
PCMTD1	0.496469	1.40824e-19	1.08922				MTMR9	-0.26441	4.64e-06	-0.541688
RB1CC1	0.724641	8.23384e-49	1.8347				SLC2A3	-0.319436	2.38e-08	-0.662039
MRPL15	0.63995	4.84298e-35	1.51618				PMVK	-0.146318	0.012313	-0.294752
TGS1	0.674341	4.44428e-40	1.63732				ENPP3	-0.150749	0.00988822	-0.303814
SDCBP	0.21065	0.000289062	0.427703				EPB41L1	-0.259235	7.2e-06	-0.530576
CA8	0.20945	0.00031362	0.425192				PIK3CD	-0.456213	2.04e-16	-0.985037
RAB2A	0.738413	1.50436e-51	1.89396				MYBBP1A	-0.160548	0.00596787	-0.323899
CHD7	0.422075	4.82514e-14	0.900428				MKNK2	-0.314618	3.95e-08	-0.651325
TTPA	0.203	0.000482306	0.411719				CD58	-0.185627	0.00144191	-0.375609
ARMC1	0.725064	6.82239e-49	1.83648				ALAS2	-0.133204	0.022811	-0.268001
RRS1	0.746938	2.47824e-53	1.93198				NBL1	-0.215348	0.00020917	-0.437546
ADHFE1	0.153554	0.00858164	0.309557				ERAL1	-0.275888	1.69e-06	-0.566452
C8orf46	0.244011	2.49035e-05	0.498069				GLRA3	-0.189482	0.00113992	-0.383599
SGK3	0.424211	3.48926e-14	0.905631				MCAM	-0.338843	2.82e-09	-0.705571
COPS5	0.734178	1.09037e-50	1.87546				SRM	-0.140712	0.0161213	-0.283304
TRPA1	0.190665	0.00105965	0.386054				LANCL1	-0.273852	2.03e-06	-0.562046
TERF1	0.704107	5.045e-45	1.7508				COG6	-0.286154	6.59e-07	-0.588744
UBE2W	0.758029	9.20421e-56	1.98313				MAD1L1	-0.129767	0.0266008	-0.261005
TCEB1	0.793174	2.03283e-64	2.15987				ZNF350	-0.197302	0.00069786	-0.399847
JPH1	0.292456	3.62389e-07	0.6025				TLE6	-0.21955	0.00015569	-0.446366
PAG1	0.136632	0.019506	0.274984				USP54	-0.293464	3.29e-07	-0.604706
ZFAND1	0.64167	2.8083e-35	1.52202				SLC34A2	-0.459663	1.14e-16	-0.993768
CHMP4C	0.465208	4.36213e-17	1.00787				SEC23IP	-0.147104	0.011848	-0.296358
SNX16	0.546506	3.87466e-24	1.22677				TXNRD1	-0.116312	0.0470601	-0.233681
SLC7A13	0.329845	7.71229e-09	0.685309				PROM1	-0.244663	2.37e-05	-0.499456
WWP1	0.533257	7.41675e-23	1.18937				DOCK2	-0.289493	4.81e-07	-0.596026
FAM82B	0.791981	4.25648e-64	2.15345				MAL	-0.232282	6.15e-05	-0.4732
RIPK2	0.452933	3.54981e-16	0.976769				HIST1H2BB	0.147803	0.0114475	0.297788
DECR1	0.469346	2.11074e-17	1.01846				SYF2	-0.246597	2.03e-05	-0.503573
NBN	0.558063	2.64558e-25	1.26003				HIST1H4I	-0.200256	0.00057694	-0.405998
CALB1	0.195725	0.000771594	0.396567				LARP7	0.304533	1.11e-07	0.629018
TMEM67	0.475802	6.66707e-18	1.03509				PLA2G3	-0.600246	5.71e-30	-1.38706
CCNE2	0.496764	1.33022e-19	1.09				CTSB	-0.160505	0.00598159	-0.32381
PLEKHF2	0.437092	4.70299e-15	0.937262				DYRK2	-0.165099	0.00467591	-0.333249
C8orf37	0.397046	1.82241e-12	0.840275				CYGB	-0.171595	0.00326634	-0.34662
LAPTM4B	0.487126	8.31875e-19	1.06457				STK17A	-0.134444	0.0215638	-0.270525
HRSP12	0.640854	3.63824e-35	1.51924				UTP11L	-0.188712	0.00119512	-0.382003
OSR2	0.216161	0.000197637	0.439251				C7orf36	-0.139093	0.0173974	-0.280001
SPAG1	0.397537	1.70197e-12	0.841442				DUS2L	-0.253498	1.16e-05	-0.518295
ZNF706	0.763602	4.93066e-57	2.0096				CALCRL	-0.215533	0.00020649	-0.437933
ATP6V1C1	0.713807	9.02299e-47	1.78981				AKAP1	-0.174173	0.00282322	-0.351934
FZD6	0.271078	2.59363e-06	0.556055				PIP5K1B	-0.226681	9.31e-05	-0.461375
LRP12	0.190659	0.00106001	0.386042				TTC23	-0.306579	9.01e-08	-0.633529
TMEM74	0.220743	0.000143011	0.448875				FKBP10	-0.348929	8.75e-10	-0.728447
ENY2	0.788043	4.71773e-63	2.13249				RFT1	-0.201684	0.00052573	-0.408975
GOLSYN	0.157204	0.00711231	0.317037				TRPC4	-0.150646	0.00993959	-0.303602
CSMD3	0.264761	4.49791e-06	0.542442				IDUA	-0.217268	0.0001829	-0.441573
SAMD12	0.45101	4.89353e-16	0.971934				HOXB4	-0.586493	2.25e-28	-1.34461
DEPDC6	0.156485	0.00738284	0.315562				PROP1	-0.121249	0.0383895	-0.243698
SNTB1	0.202269	0.000506	0.410194				DNALI1	-0.822556	4.65e-73	-2.32934
ZHX2	0.490464	4.4381e-19	1.07334				PSMD3	-0.275547	1.74e-06	-0.565714
WDR67	0.63117	7.41681e-34	1.48672				SLC5A10	0.162723	0.00531515	0.328365
FAM83A	0.264946	4.42659e-06	0.542841				BEX1	-0.257044	8.65e-06	-0.525881
C8orf76	0.757419	1.26179e-55	1.98027				RIOK3	-0.192274	0.00095878	-0.389394
ZHX1	0.515185	3.39191e-21	1.13952				PTCH1	-0.325862	1.19e-08	-0.676384
FBXO32	0.30719	8.46917e-08	0.63488				APOO	0.252951	1.21e-05	0.517126
FAM91A1	0.807921	1.43793e-68	2.24203				UQCRH	-0.255845	9.55e-06	-0.523315
RNF139	0.726368	3.81503e-49	1.84199				CD40	-0.500616	6.29e-20	-1.10026
SQLE	0.671756	1.12202e-39	1.62787				BCL2	-0.422458	4.55e-14	-0.901361
FAM84B	0.594801	2.49836e-29	1.37013				TGM3	0.183123	0.00167567	0.370425
MYC	0.290465	4.38323e-07	0.598149				ZNF550	-0.282822	8.98e-07	-0.581493
NDRG1	0.376139	3.02138e-11	0.791109				DAPP1	-0.516965	2.35e-21	-1.14438
ST3GAL1	0.515047	3.48939e-21	1.13915				IQCK	-0.351581	6.39e-10	-0.734493
FAM135B	0.286181	6.5686e-07	0.588804				DNMT3A	-0.153442	0.00863082	-0.309327
KCNK9	0.218574	0.000166818	0.444317				ACADVL	0.143343	0.014222	0.288673
DENND3	0.311116	5.67132e-08	0.64356				HACL1	-0.11913	0.0419304	-0.239397
C8orf55	0.643867	1.39283e-35	1.5295				GABRP	-0.547428	3.14e-24	-1.2294
LY6K	0.231793	6.37519e-05	0.472166				HIST1H2BH	-0.192186	0.00096407	-0.389211
PSCA	0.232831	5.89715e-05	0.474361				MYL9	-0.325506	1.24e-08	-0.675587
SLURP1	0.164377	0.00486242	0.331764				HERPUD1	-0.14431	0.0135748	-0.290648
GML	0.175492	0.00261814	0.354656				ZNF323	-0.59132	6.33e-29	-1.35939
CYP11B2	-0.125482	0.0320716	-0.252294				CPA6	-0.318546	2.61e-08	-0.660057
ADCK5	0.665957	8.66381e-39	1.60688				FAM3D	-0.185657	0.00143936	-0.37567
C8ORFK29	0.425515	2.85961e-14	0.908814				POT1	0.209481	0.00031295	0.425258
C8orf51	0.54308	8.41778e-24	1.21703				PLEKHN1	-0.151092	0.00971966	-0.304515
CYC1	0.736018	4.63371e-51	1.88347				DMD	0.20858	0.00033261	0.423373
EEF1D	0.684991	8.83999e-42	1.67692				CRHBP	-0.149235	0.0106642	-0.300717
FAM83H	0.713599	9.85586e-47	1.78896				SMNDC1	0.21925	0.00015903	0.445736
GRINA	0.622295	1.07163e-32	1.45748				VAT1	-0.200126	0.00058181	-0.405728
NAPRT1	0.284597	7.61584e-07	0.585354				TBX5	-0.168878	0.00380084	-0.341024
NFKBIL2	0.588148	1.46126e-28	1.34966				APBA2	0.206367	0.00038589	0.418747
PLEC1	0.419634	6.96908e-14	0.894495				VSIG2	-0.393182	3.11e-12	-0.831116
PPP1R16A	0.718287	1.32891e-47	1.8082				DNAJB4	-0.183566	0.00163197	-0.371341
PYCRL	0.716037	3.49459e-47	1.79893				GPR84	-0.189154	0.00116311	-0.38292
RHPN1	0.574151	5.27449e-27	1.30739				CLIP4	-0.530303	1.41e-22	-1.18113
SCRIB	0.769938	1.60082e-58	2.04035				CINP	-0.182272	0.00176277	-0.368663
SHARPIN	0.727992	1.83991e-49	1.84888				BCHE	-0.194674	0.00082469	-0.394381
SLC39A4	0.548274	2.58712e-24	1.23182				ERBB2IP	-0.207814	0.00035022	-0.421771
TSTA3	0.464652	4.80549e-17	1.00646				CD151	-0.393412	3.01e-12	-0.83166
ZC3H3	0.554333	6.36367e-25	1.24923				FAM123A	-0.132162	0.0239076	-0.265879
ZNF623	0.637255	1.12976e-34	1.50708				DHX36	-0.189377	0.00114728	-0.383382
ZNF34	0.729399	9.74262e-50	1.85488				CYB5B	-0.196053	0.00075568	-0.397249
ZNF16	0.7142	7.64096e-47	1.79141				ABCA6	0.142561	0.0147648	0.287077
DOCK8	0.116518	0.0466685	0.234099				FAM48A	-0.136874	0.019289	-0.275477
DMRT1	0.286293	6.50032e-07	0.589047				REXO4	-0.200204	0.00057889	-0.40589
KCNV2	0.149117	0.0107269	0.300475				ACR	0.193757	0.00087372	0.392476
KIAA0020	0.721408	3.42345e-48	1.82115				NPAS4	-0.151951	0.00930835	-0.306273
RFX3	0.483314	1.69055e-18	1.0546				ARL2BP	-0.142112	0.0150846	-0.286161
CDC37L1	0.646338	6.2873e-36	1.53797				TAT	-0.379197	2.03e-11	-0.798244
C9orf46	0.409899	2.93221e-13	0.87098				CSRP2BP	-0.130807	0.0254008	-0.263121
ERMP1	0.36913	7.413e-11	0.77483				JDP2	-0.189699	0.00112479	-0.384049
IL33	0.140269	0.0164623	0.282399				WNT6	-0.34716	1.08e-09	-0.724421
SH3GL2	0.191076	0.00103296	0.386908				CDC37L1	0.179345	0.00209457	0.362612
ADAMTSL1	0.12156	0.0378927	0.244328				NAP1L3	-0.161947	0.00554023	-0.326771
IFNA21	0.130718	0.0255013	0.262941				FHIT	-0.313218	4.56e-08	-0.648219
C9orf82	0.594716	2.55629e-29	1.36986				PLA2G2A	-0.285734	6.85e-07	-0.587829
PLAA	0.612523	1.8398e-31	1.4259				NENF	-0.319461	2.37e-08	-0.662093
C9orf11	0.160836	0.00587744	0.324491				CNGA3	0.32539	1.26e-08	0.675327
C9orf72	0.39688	1.86499e-12	0.839881				OLFML1	-0.285322	7.12e-07	-0.586932
ACO1	0.287328	5.8982e-07	0.591303				S100P	-0.726707	3.28e-49	-1.84343
TOPORS	0.702902	8.22108e-45	1.74603				LSM6	-0.134463	0.0215449	-0.270565
NDUFB6	0.650589	1.57244e-36	1.55264				ZHX3	-0.328305	9.13e-09	-0.681854
SMU1	0.461101	8.88059e-17	0.997417				AMH	0.224141	0.00011202	0.456024
NOL6	0.478068	4.42255e-18	1.04095				FBXL19	-0.145417	0.0128661	-0.292909
UBAP1	0.529615	1.63235e-22	1.17922				SLC22A16	-0.310827	5.84e-08	-0.64292
CNTFR	0.241688	2.98902e-05	0.493132				ARVCF	-0.149448	0.0105524	-0.30115
C9orf23	0.615396	8.05776e-32	1.43512				NAPA	-0.137287	0.0189239	-0.276319
GALT	0.397719	1.65945e-12	0.841873				PIK3R4	-0.171482	0.00328715	-0.346387
IL11RA	0.219146	0.000160211	0.445517				RAB3B	-0.123837	0.0344135	-0.248951
KIAA1045	0.137071	0.0191146	0.275878				IL20RA	-0.614052	1.19e-31	-1.4308
VCP	0.470406	1.7497e-17	1.02118				EGLN2	-0.125419	0.032159	-0.252165
UNC13B	0.303322	1.25022e-07	0.626349				GPR81	-0.394109	2.74e-12	-0.83331
GBA2	0.450676	5.17237e-16	0.971097				SNRPN	-0.155585	0.00773368	-0.313719
HINT2	0.397002	1.83361e-12	0.840171				PPP1R16A	-0.182352	0.00175432	-0.36883
MELK	0.341871	1.99097e-09	0.71242				NCOR2	-0.249813	1.57e-05	-0.510427
EXOSC3	0.512232	6.20083e-21	1.1315				SAA4	0.190428	0.00107525	0.385563
ALDH1B1	0.156582	0.00734555	0.315762				ZNF660	-0.32222	1.77e-08	-0.668245
CBWD5	0.237146	4.24885e-05	0.483496				C16orf67	-0.32236	1.74e-08	-0.668556
ZNF658B	0.242337	2.841e-05	0.49451				CSMD1	-0.161885	0.00555854	-0.326645
PIP5K1B	0.20248	0.000499047	0.410635				C7orf38	-0.280154	1.15e-06	-0.575698
APBA1	0.11524	0.0491443	0.231509				ZNF85	-0.299154	1.89e-07	-0.61718
TMEM2	0.170328	0.00350664	0.344008				CXCL6	-0.355539	3.98e-10	-0.74354
C9orf95	0.432368	9.90605e-15	0.92561				ADCY6	-0.168271	0.00393061	-0.339774
PCSK5	0.151995	0.00928774	0.306363				YPEL4	-0.209114	0.00032084	-0.424489
RFK	0.399683	1.26073e-12	0.846544				PRSS21	-0.54299	8.59e-24	-1.21677
VPS13A	0.418814	7.87966e-14	0.892506				GPRIN1	-0.146027	0.012489	-0.294158
CEP78	0.375598	3.2404e-11	0.78985				ABHD8	-0.254819	1.04e-05	-0.52112
TLE1	0.228387	8.21228e-05	0.464975				PDGFRA	-0.189517	0.00113742	-0.383673
RASEF	0.272368	2.31392e-06	0.55884				DDR2	-0.45255	3.78e-16	-0.975805
KIF27	0.416548	1.10449e-13	0.887016				BIVM	-0.360303	2.23e-10	-0.754468
NTRK2	0.164834	0.00474356	0.332704				CBLC	-0.674303	4.5e-40	-1.63718
AGTPBP1	0.207721	0.00035243	0.421576				ASS1	-0.35262	5.65e-10	-0.736866
GOLM1	0.196898	0.000716108	0.399006				SIRT2	-0.12945	0.0269756	-0.260361
ISCA1	0.496884	1.29976e-19	1.09032				GPM6A	-0.218899	0.00016303	-0.445
ZCCHC6	0.51619	2.75842e-21	1.14226				RPS6KA4	-0.137809	0.0184713	-0.277383
NXNL2	0.178633	0.00218351	0.36114				LONRF1	0.234353	5.26e-05	0.477582
SECISBP2	0.442863	1.86362e-15	0.951572				PROSC	0.164271	0.00489027	0.331547
GADD45G	0.289137	4.97232e-07	0.59525				TINAGL1	-0.468006	2.67e-17	-1.01503
AUH	0.321868	1.83446e-08	0.667458				FMO5	-0.225627	0.00010056	-0.459153
ROR2	0.170995	0.00337821	0.345383				CXorf56	-0.216146	0.00019784	-0.43922
IPPK	0.365652	1.14795e-10	0.766791				DGKA	-0.360812	2.09e-10	-0.755637
FGD3	0.160795	0.0058903	0.324406				EMR1	0.379083	2.06e-11	0.797976
NINJ1	0.385224	9.13844e-12	0.812358				PFKFB2	-0.250682	1.46e-05	-0.512281
FANCC	0.42158	5.19977e-14	0.899224				IKBKB	-0.18253	0.00173594	-0.369197
PTCH1	0.12843	0.0282146	0.258286				UNC84A	-0.154787	0.00805777	-0.312082
C9orf102	0.426764	2.36143e-14	0.911866				AKT2	-0.135745	0.0203189	-0.273176
SLC35D2	0.314594	3.95563e-08	0.651272				CKMT2	-0.458861	1.3e-16	-0.991735
HABP4	0.192873	0.000923535	0.390639				OTUB2	-0.250578	1.47e-05	-0.512058
ZNF510	0.406517	4.77879e-13	0.862862				FBLIM1	-0.344019	1.55e-09	-0.717287
KIAA1529	0.11571	0.0482206	0.232462				DPM2	-0.15565	0.00770804	-0.313851
FOXE1	0.151059	0.00973567	0.304448				ZNF454	-0.469325	2.12e-17	-1.01841
C9orf156	0.506486	1.97212e-20	1.11598				STARD4	-0.163875	0.00499601	-0.330732
ANP32B	0.540452	1.51728e-23	1.20959				ATXN2L	-0.15696	0.00720321	-0.316536
NANS	0.535039	5.0244e-23	1.19436				COMMD8	-0.115794	0.0480569	-0.232632
CORO2A	0.458326	1.42778e-16	0.990381				FAM83A	-0.225382	0.00010237	-0.458638
GALNT12	0.134036	0.021967	0.269696				ABI1	-0.174032	0.00284589	-0.351644
INVS	0.342085	1.94261e-09	0.712903				PARD3	-0.228508	8.14e-05	-0.46523
TEX10	0.283058	8.78456e-07	0.582007				ARMCX1	-0.223777	0.00011501	-0.455258
C9orf30	0.239437	3.56132e-05	0.488353				AQP3	-0.536035	4.04e-23	-1.19715
MRPL50	0.638127	8.59867e-35	1.51001				KRT15	-0.598912	8.22e-30	-1.3829
C9orf125	0.164942	0.00471588	0.332926				DCTN4	-0.141392	0.0156101	-0.284692
SLC44A1	0.410325	2.7561e-13	0.872004				CEACAM19	-0.486437	9.46e-19	-1.06277
KLF4	0.18305	0.00168301	0.370273				SVIL	-0.138567	0.0178306	-0.278928
IKBKAP	0.504045	3.20304e-20	1.10943				ACTG2	-0.616931	5.17e-32	-1.44007
CTNNAL1	0.344075	1.54354e-09	0.717415				FAM84B	-0.124703	0.0331632	-0.25071
C9orf5	0.544735	5.7925e-24	1.22173				AGTPBP1	-0.137102	0.0190868	-0.275942
EPB41L4B	0.237676	4.07959e-05	0.484618				EXOC8	-0.14418	0.0136599	-0.290384
KIAA0368	0.452498	3.81792e-16	0.975674				C7orf16	0.13163	0.0244843	0.264796
GNG10	0.287596	5.75133e-07	0.591888				D4S234E	-0.287555	5.77e-07	-0.591797
ROD1	0.391988	3.66175e-12	0.828293				CAMK1	-0.186268	0.00138709	-0.376936
ZFP37	0.229757	7.42051e-05	0.467866				IRF6	-0.207214	0.00036462	-0.420517
SLC31A1	0.398432	1.50226e-12	0.843567				SNX16	-0.313371	4.49e-08	-0.648558
CDC26	0.617955	3.83526e-32	1.44338				ZFP36	-0.228864	7.93e-05	-0.465981
WDR31	0.319563	2.34537e-08	0.662321				TBX6	-0.134731	0.0212836	-0.27111
C9orf43	0.231341	6.59423e-05	0.471212				MTPN	-0.217863	0.00017539	-0.442824
POLE3	0.676008	2.4335e-40	1.64345				ZNF263	-0.127831	0.0289637	-0.257069
ZNF618	0.315786	3.49257e-08	0.653919				GPR37	-0.312559	4.89e-08	-0.646757
KIF12	0.136226	0.0198743	0.274156				PLCE1	0.474693	8.14e-18	1.03222
TNFSF15	0.232613	5.99439e-05	0.473901				TFPI	-0.224416	0.00010981	-0.456603
C9orf27	0.123756	0.0345318	0.248787				C19orf2	-0.276815	1.55e-06	-0.568458
ASTN2	0.254717	1.04888e-05	0.520902				RRAGC	-0.151946	0.00931052	-0.306264
MEGF9	0.268201	3.33864e-06	0.549848				PTPN7	-0.578365	1.82e-27	-1.32
PHF19	0.413628	1.70038e-13	0.87996				TEKT5	0.163808	0.0050141	0.330595
RAB14	0.620983	1.57884e-32	1.45321				WDR75	-0.119929	0.0405648	-0.241017
GSN	0.211738	0.000268359	0.429981				PRH2	0.122932	0.035762	0.247114
TTLL11	0.457652	1.60135e-16	0.988675				IL7	-0.129401	0.0270337	-0.260262
OR1L3	0.118041	0.0438544	0.237187				PCDHGB7	-0.243098	2.68e-05	-0.496127
ZBTB6	0.368357	8.17383e-11	0.773041				NNAT	-0.395072	2.4e-12	-0.835591
C9orf45	0.249	1.67252e-05	0.508692				EEF1A2	-0.261347	6.02e-06	-0.535107
MAPKAP1	0.369884	6.73709e-11	0.776578				KDELR3	-0.270778	2.66e-06	-0.555407
FAM125B	0.297802	2.15849e-07	0.614213				IFT172	-0.164018	0.00495766	-0.331026
LMX1B	0.226267	9.59654e-05	0.460503				PCDHB6	-0.178245	0.00223331	-0.36034
RALGPS1	0.433318	8.53516e-15	0.92795				JPH1	-0.286637	6.29e-07	-0.589797
ANGPTL2	0.115253	0.0491191	0.231535				TTPA	-0.192221	0.00096194	-0.389285
GARNL3	0.185274	0.00147295	0.374877				TNFAIP8L2	-0.510171	9.41e-21	-1.12592
RPL12	0.308165	7.67091e-08	0.637033				PGR	-0.188027	0.00124631	-0.380582
LRSAM1	0.295423	2.72193e-07	0.608994				KRT5	-0.181191	0.00187921	-0.366428
C9orf117	0.31861	2.59461e-08	0.660198				TCF19	-0.415276	1.33e-13	-0.88394
TOR2A	0.322251	1.76062e-08	0.668314				PNMA1	-0.199906	0.00059016	-0.40527
AK1	0.441776	2.22153e-15	0.94887				GGPS1	-0.213592	0.00023625	-0.433864
DPM2	0.56293	8.2775e-26	1.27422				LAMC2	-0.323149	1.6e-08	-0.670318
FAM102A	0.309729	6.53873e-08	0.640492				KIAA0895	-0.147436	0.0116564	-0.297037
C9orf16	0.328104	9.3379e-09	0.681404				C8orf46	-0.29549	2.7e-07	-0.609142
DNM1	0.178896	0.0021502	0.361684				TNKS2	-0.153642	0.0085432	-0.309737
SPTAN1	0.164002	0.00496192	0.330993				ZNF493	-0.196613	0.00072923	-0.398414
WDR34	0.488274	6.70728e-19	1.06758				CA8	-0.234538	5.18e-05	-0.477972
PKN3	0.137345	0.0188736	0.276436				MRE11A	-0.125311	0.0323089	-0.251945
ZDHHC12	0.43201	1.0476e-14	0.92473				CNOT1	-0.177283	0.00236161	-0.358351
ENDOG	0.461761	7.92731e-17	0.999093				TIMP4	-0.159174	0.00641668	-0.321077
C9orf114	0.436622	5.0674e-15	0.9361				GPRC5D	0.140721	0.0161147	0.283321
FAM73B	0.411003	2.49707e-13	0.873635				LAT	-0.704317	4.63e-45	-1.75163
ASB6	0.420685	5.95037e-14	0.897049				SOX12	-0.132908	0.0231177	-0.267399
TOR1A	0.606086	1.13489e-30	1.40542				MYBL2	-0.294463	2.99e-07	-0.606891
USP20	0.483065	1.77034e-18	1.05395				LAPTM4A	0.191343	0.00101598	0.387462
FREQ	0.192628	0.000937833	0.390129				CEPT1	-0.147135	0.0118301	-0.296421
ASS1	0.189465	0.00114112	0.383564				GCNT3	-0.380478	1.71e-11	-0.801236
ABL1	0.522289	7.75508e-22	1.15897				ZNF10	-0.27747	1.46e-06	-0.569878
NUP214	0.455931	2.14412e-16	0.984324				TMEM121	-0.291956	3.8e-07	-0.601406
RAPGEF1	0.230463	7.04068e-05	0.469358				EIF1	-0.249611	1.59e-05	-0.509995
SETX	0.472689	1.16561e-17	1.02705				PER2	-0.14	0.0166723	-0.281851
ABO	0.132384	0.0236702	0.266331				TNFAIP8	-0.147421	0.0116652	-0.297005
MED22	0.507243	1.69553e-20	1.11802				ACAD8	-0.145297	0.0129407	-0.292666
SURF1	0.423888	3.66506e-14	0.904844				PAGE1	-0.23424	5.3e-05	-0.477342
SURF2	0.377263	2.61113e-11	0.793728				LMNB1	-0.225021	0.00010509	-0.457878
REXO4	0.374637	3.66848e-11	0.787614				FKBP8	-0.151642	0.00945429	-0.305642
ADAMTS13	0.24608	2.11344e-05	0.502472				DEXI	-0.321626	1.88e-08	-0.66692
BRD3	0.37532	3.35917e-11	0.789202				LY75	-0.677616	1.36e-40	-1.64939
OBP2A	-0.120296	0.0399504	-0.241762				TCIRG1	-0.406845	4.56e-13	-0.863649
C9orf140	0.188284	0.00122684	0.381116				LRSAM1	-0.133102	0.022917	-0.267792
DPP7	0.334436	4.63052e-09	0.69563				C1GALT1C1	-0.120027	0.0403999	-0.241216
ENTPD2	0.172329	0.00313411	0.348133				HIST2H2BE	-0.137994	0.0183128	-0.277761
INPP5E	0.294033	3.1136e-07	0.605951				CST3	-0.334793	4.45e-09	-0.696432
PHPT1	0.398591	1.46915e-12	0.843946				EPHX2	-0.363411	1.52e-10	-0.76162
QSOX2	0.142875	0.0145447	0.287718				APIP	-0.271048	2.6e-06	-0.55599
SDCCAG3	0.452914	3.56117e-16	0.976721				CTDSPL2	-0.163746	0.00503093	-0.330467
SEC16A	0.526252	3.35407e-22	1.16989				FZD6	-0.527819	2.4e-22	-1.17423
SOHLH1	0.116511	0.0466807	0.234086				IMPDH1	-0.219594	0.0001552	-0.446459
MRPL41	0.486399	9.53043e-19	1.06266				PDE10A	-0.246762	2e-05	-0.503923
WDR85	0.305208	1.03471e-07	0.630506				MAPK13	-0.268117	3.36e-06	-0.549668
C9orf37	0.315418	3.62957e-08	0.653102				NUP160	-0.211323	0.00027609	-0.429112
PITRM1	0.651373	1.2146e-36	1.55536				ITGB2	-0.149397	0.0105789	-0.301047
tAKR	-0.133069	0.0229504	-0.267726				KCTD20	-0.200193	0.0005793	-0.405867
C10orf18	0.392493	3.41712e-12	0.829487				EIF2C3	-0.222922	0.00012233	-0.453457
ANKRD16	0.535572	4.47001e-23	1.19585				CAPSL	-0.270423	2.75e-06	-0.554641
IL15RA	0.183019	0.00168608	0.37021				FYCO1	-0.196852	0.00071818	-0.398912
ATP5C1	0.600285	5.64689e-30	1.38719				AIF1	-0.239322	3.59e-05	-0.48811
TAF3	0.342145	1.92912e-09	0.71304				ZNF623	-0.189879	0.0011124	-0.384422
USP6NL	0.564448	5.73798e-26	1.27867				OTP	0.337557	3.26e-09	0.702666
UPF2	0.603139	2.5749e-30	1.39613				CHORDC1	-0.171352	0.00331125	-0.346119
SEC61A2	0.491118	3.92047e-19	1.07507				C2orf18	-0.128808	0.0277497	-0.259055
NUDT5	0.72446	8.92235e-49	1.83394				ZC3HAV1L	-0.463449	5.92e-17	-1.00339
SEPHS1	0.683324	1.65039e-41	1.67065				F7	-0.322668	1.68e-08	-0.669244
SUV39H2	0.612002	2.13552e-31	1.42423				POPDC3	-0.245498	2.21e-05	-0.501233
C10orf111	0.285127	7.24865e-07	0.586508				DEFB1	0.183327	0.00165547	0.370846
VIM	0.136799	0.0193557	0.275325				GRSF1	-0.124572	0.0333495	-0.250445
PTPLA	0.268608	3.22184e-06	0.550727				MTCP1	-0.25521	1.01e-05	-0.521956
CACNB2	0.17205	0.00318392	0.347556				ACAT1	-0.215455	0.00020762	-0.437769
NSUN6	0.335115	4.29091e-09	0.69716				SNAPC2	-0.222239	0.00012849	-0.452021
ARL5B	0.510643	8.55788e-21	1.1272				CCNL1	-0.142305	0.0149463	-0.286555
NEBL	0.131901	0.0241886	0.265349				RBP5	-0.628683	1.58e-33	-1.47847
MSRB2	0.422222	4.7191e-14	0.900785				ZNFX1	-0.121367	0.0382014	-0.243936
THNSL1	0.232996	5.82414e-05	0.474711				DHX16	-0.154004	0.00838688	-0.310479
GPR158	0.176683	0.00244482	0.357114				KRT16	-0.206607	0.00037974	-0.419249
ABI1	0.488437	6.5048e-19	1.06801				PRG3	-0.249652	1.59e-05	-0.510084
ACBD5	0.43101	1.22439e-14	0.922274				CLIP1	-0.122717	0.0360895	-0.246677
RAB18	0.399346	1.32187e-12	0.845741				KIAA0020	0.31367	4.36e-08	0.649221
MPP7	0.198132	0.000661703	0.401575				ZNHIT3	-0.154826	0.00804177	-0.312161
WAC	0.694489	2.32603e-43	1.71315				SLC2A5	-0.310374	6.12e-08	-0.641919
SVIL	0.363383	1.52287e-10	0.761556				PITX1	-0.610183	3.58e-31	-1.41843
MAP3K8	0.342586	1.83367e-09	0.714038				GIPC2	-0.232975	5.83e-05	-0.474666
LYZL2	0.185407	0.00146118	0.375153				HNF4G	0.289118	4.98e-07	0.595208
KIF5B	0.543205	8.18436e-24	1.21738				CISD1	-0.388186	6.14e-12	-0.819326
PARD3	0.382591	1.29728e-11	0.806182				CUGBP1	0.138567	0.017831	0.278928
CCNY	0.607761	7.09804e-31	1.41073				TPR	0.240622	3.25e-05	0.490868
ZNF25	0.202744	0.000490474	0.411185				WDSUB1	-0.200755	0.00055855	-0.407038
ZNF22	0.331314	6.55673e-09	0.688608				GLRX3	-0.366959	9.75e-11	-0.769807
GPRIN2	0.304423	1.11969e-07	0.628775				JAM3	-0.180497	0.00195768	-0.364993
PPYR1	0.203111	0.000478809	0.41195				NEBL	-0.177026	0.00239698	-0.357821
GDF10	0.127637	0.0292107	0.256674				AKTIP	-0.134589	0.0214219	-0.270821
MAPK8	0.233557	5.58312e-05	0.475896				TC2N	-0.205979	0.00039599	-0.417937
ARHGAP22	0.263095	5.18835e-06	0.538862				C16orf78	-0.176708	0.00244135	-0.357165
PGBD3	0.524112	5.28108e-22	1.16399				HSPA2	-0.360971	2.05e-10	-0.756003
SGMS1	0.298753	1.9663e-07	0.6163				RHCG	-0.366861	9.87e-11	-0.769582
CSTF2T	0.313909	4.24815e-08	0.649752				VPS37B	-0.185793	0.00142756	-0.375952
IPMK	0.281917	9.76068e-07	0.579526				HSPB6	-0.206508	0.00038225	-0.419043
CISD1	0.414747	1.44193e-13	0.882662				CD5	-0.765075	2.24e-57	-2.01668
CCDC6	0.492546	2.98848e-19	1.07883				C20orf160	0.273202	2.15e-06	0.560642
ANK3	0.316862	3.11961e-08	0.656311				KCNJ3	-0.251055	1.42e-05	-0.513076
RHOBTB1	0.365721	1.13817e-10	0.766949				TTC22	-0.5159	2.93e-21	-1.14147
NRBF2	0.574849	4.42859e-27	1.30947				SLC25A4	-0.171585	0.0032682	-0.346599
REEP3	0.453425	3.26931e-16	0.978006				TBP	-0.247665	1.86e-05	-0.505848
HERC4	0.531701	1.04009e-22	1.18503				HPN	0.171412	0.00330012	0.346242
SLC25A16	0.353752	4.93061e-10	0.739451				PPP1R3B	-0.445171	1.28e-15	-0.957322
CCAR1	0.234359	5.25447e-05	0.477593				PHKB	-0.162811	0.00529007	-0.328546
DDX50	0.602726	2.88622e-30	1.39484				MAP2K2	0.118238	0.0435004	0.237587
DDX21	0.375098	3.45691e-11	0.788685				C7orf54	0.149609	0.010468	0.30148
KIAA1279	0.266715	3.79924e-06	0.546647				MCM4	-0.190183	0.00109169	-0.385054
HK1	0.513454	4.83421e-21	1.13482				RARS	-0.195892	0.00076343	-0.396915
C10orf35	0.383324	1.17704e-11	0.807901				SV2B	-0.149209	0.0106782	-0.300663
PPA1	0.517018	2.32556e-21	1.14452				RNF43	-0.338438	2.95e-09	-0.704655
EIF4EBP2	0.63526	2.10316e-34	1.50037				SLC26A11	-0.228068	8.41e-05	-0.464301
PCBD1	0.421092	5.59649e-14	0.898038				GOLM1	-0.206853	0.00037354	-0.419763
C10orf104	0.462109	7.46518e-17	0.999979				CYP51A1	-0.128645	0.0279486	-0.258725
MRPS16	0.545703	4.65118e-24	1.22448				EPHX1	-0.18123	0.00187494	-0.366508
TTC18	0.196455	0.000736615	0.398085				RAD50	-0.225737	9.98e-05	-0.459386
ZMYND17	0.122063	0.0370993	0.24535				PARK7	-0.149511	0.0105191	-0.30128
PPP3CB	0.538197	2.50504e-23	1.20323				BANK1	-0.523376	6.17e-22	-1.16196
USP54	0.371234	5.67489e-11	0.779707				PDCD7	0.115119	0.0493849	0.231263
CHCHD1	0.476186	6.22039e-18	1.03608				APPL1	-0.235493	4.82e-05	-0.479994
KIAA0913	0.165595	0.00455154	0.334269				GRIN2A	-0.142397	0.0148811	-0.286742
CAMK2G	0.457555	1.62813e-16	0.988428				GNLY	-0.321321	1.94e-08	-0.666238
VCL	0.463219	6.16265e-17	1.0028				RTN1	-0.135569	0.0204836	-0.272817
COMTD1	0.327794	9.66034e-09	0.680709				SPTLC3	-0.141119	0.0158141	-0.284133
ZNF503	0.190558	0.00106669	0.385832				INTS4	-0.368725	7.8e-11	-0.773894
DLG5	0.331832	6.19054e-09	0.689772				RPL23A	-0.212323	0.00025781	-0.431207
SFTPD	0.231037	6.74585e-05	0.470569				OXTR	-0.154604	0.0081338	-0.311706
C10orf57	0.374855	3.56685e-11	0.78812				GRIA2	-0.371632	5.39e-11	-0.780631
GHITM	0.475553	6.97216e-18	1.03444				FSCN1	-0.307588	8.13e-08	-0.635758
WAPAL	0.567128	2.99124e-26	1.28656				SLC10A6	-0.182372	0.00175232	-0.36887
BMPR1A	0.439394	3.25806e-15	0.942958				FAM129A	-0.141773	0.0153301	-0.285469
SNCG	0.131872	0.0242203	0.265289				ZNF271	-0.124524	0.0334182	-0.250347
GLUD1	0.41569	1.25431e-13	0.884941				CCDC38	-0.22389	0.00011408	-0.455495
FAM22D	0.256342	9.16781e-06	0.524378				SH2D1A	-0.216658	0.00019089	-0.440293
MINPP1	0.335787	3.97902e-09	0.698672				F5	-0.25705	8.64e-06	-0.525895
FAS	0.131244	0.0249104	0.264011				CCDC112	-0.187968	0.0012508	-0.38046
IFIT1L	0.152765	0.00893291	0.30794				PLEKHG6	-0.23669	4.4e-05	-0.482529
RPP30	0.466783	3.31269e-17	1.0119				PSME1	-0.171818	0.00322572	-0.347079
TNKS2	0.1907	0.00105733	0.386127				ARHGAP22	-0.169063	0.00376209	-0.341405
KIF11	0.160907	0.00585548	0.324635				NARS	0.209218	0.00031859	0.424706
PLCE1	0.124676	0.0332007	0.250657				AIFM1	-0.205705	0.00040329	-0.417365
TBC1D12	0.414194	1.56451e-13	0.881326				LYPD3	-0.387734	6.52e-12	-0.81826
PDLIM1	0.248152	1.79058e-05	0.506886				SEC14L1	-0.124372	0.0336354	-0.250039
C10orf12	0.337606	3.24011e-09	0.702775				RRS1	-0.211208	0.00027827	-0.42887
PGAM1	0.331267	6.59115e-09	0.688501				TMEM66	-0.289771	4.68e-07	-0.596632
UBTD1	0.352061	6.03531e-10	0.735589				TOP3B	-0.177703	0.00230482	-0.359219
HPS1	0.379838	1.86498e-11	0.799741				MRPL24	-0.130651	0.0255774	-0.262804
CHUK	0.39862	1.46326e-12	0.844014				CA5B	-0.214397	0.00022345	-0.435552
LZTS2	0.368078	8.46618e-11	0.772396				VCL	-0.115169	0.0492859	-0.231364
SFXN3	0.291705	3.89436e-07	0.600857				DAK	0.115623	0.0483907	0.232285
MGEA5	0.350452	7.30808e-10	0.731918				C10orf11	0.190575	0.00106552	0.385868
KCNIP2	0.118562	0.0429236	0.238246				SLC27A2	-0.297893	2.14e-07	-0.614413
C10orf76	0.558942	2.14807e-25	1.26259				RAB5A	-0.198915	0.00062919	-0.403205
LDB1	0.443008	1.82031e-15	0.951934				HOXA3	0.227802	8.57e-05	0.463739
ACTR1A	0.509818	1.0109e-20	1.12497				S100A14	-0.552276	1.03e-24	-1.2433
CNNM2	0.188934	0.00117897	0.382463				SYT11	-0.148855	0.0108678	-0.299938
SH3PXD2A	0.138673	0.017743	0.279144				GCET2	-0.414045	1.6e-13	-0.880967
OBFC1	0.497507	1.15216e-19	1.09197				SEZ6L	-0.140645	0.0161725	-0.283167
GSTO1	0.344777	1.42274e-09	0.719008				MPG	-0.13375	0.0222543	-0.269112
ADD3	0.211238	0.000277699	0.428934				GALT	-0.426373	2.51e-14	-0.910911
SMNDC1	0.36576	1.13261e-10	0.767039				ALDH1B1	-0.116975	0.0458077	-0.235026
PDCD4	0.429808	1.47604e-14	0.919322				RDH11	-0.151381	0.00957953	-0.305107
GPAM	0.323173	1.59472e-08	0.670371				C21orf59	-0.158297	0.00671858	-0.319278
ACSL5	0.204295	0.000442842	0.414421				DGKD	-0.159981	0.00614971	-0.322734
ZDHHC6	0.599684	6.65644e-30	1.38531				MMP7	-0.349195	8.48e-10	-0.729054
CASP7	0.3295	8.01116e-09	0.684534				DUSP5	-0.439758	3.07e-15	-0.943862
C10orf81	0.222354	0.000127433	0.452263				PLOD3	-0.245604	2.2e-05	-0.501457
ABLIM1	0.356062	3.73308e-10	0.744737				VEGFB	-0.190194	0.00109092	-0.385078
RAB11FIP2	0.378564	2.2037e-11	0.796764				TBX10	0.185869	0.00142098	0.37611
C10orf84	0.580552	1.04529e-27	1.32659				C4orf31	-0.189279	0.00115426	-0.383178
C10orf46	0.507425	1.6348e-20	1.11851				AVP	-0.138031	0.018282	-0.277835
NANOS1	0.204416	0.000439296	0.414674				WFS1	-0.124804	0.0330188	-0.250917
SFXN4	0.531339	1.12514e-22	1.18402				EXTL3	-0.262642	5.39e-06	-0.537887
TIAL1	0.451166	4.76785e-16	0.972326				ULBP1	-0.121695	0.0376777	-0.244603
SEC23IP	0.556486	3.8395e-25	1.25546				ACOT2	-0.366107	1.08e-10	-0.767841
PPAPDC1A	0.168407	0.00390134	0.340053				RARRES3	-0.504527	2.91e-20	-1.11072
FGFR2	0.4049	6.02355e-13	0.858992				TMPRSS3	-0.598451	9.32e-30	-1.38146
PLEKHA1	0.577308	2.38434e-27	1.31683				FOLR3	-0.195346	0.00079036	-0.395779
IKZF5	0.649372	2.34346e-36	1.54842				GDPD2	-0.199674	0.00059911	-0.404786
ACADSB	0.226609	9.35959e-05	0.461223				TMC5	0.392319	3.5e-12	0.829076
HMX2	0.20315	0.000477577	0.412031				RNF144A	-0.224849	0.00010642	-0.457515
GPR26	0.117191	0.0454055	0.235465				GRAP2	-0.260013	6.74e-06	-0.532244
CPXM2	0.158804	0.00654236	0.320319				PROZ	-0.202361	0.00050295	-0.410386
C10orf137	0.48466	1.31739e-18	1.05811				INPP1	-0.422369	4.61e-14	-0.901144
BCCIP	0.565869	4.0655e-26	1.28285				CACNA1H	-0.16892	0.00379218	-0.341109
DHX32	0.431388	1.1545e-14	0.9232				ROR2	-0.272301	2.33e-06	-0.558696
FANK1	0.239551	3.53001e-05	0.488595				TLR6	-0.115699	0.0482432	-0.232438
PTPRE	0.215806	0.000202601	0.438506				WFDC2	-0.517801	1.98e-21	-1.14666
MKI67	0.141063	0.0158554	0.284021				MID1IP1	-0.140255	0.0164732	-0.282371
GLRX3	0.537897	2.67726e-23	1.20238				SUPT16H	-0.161451	0.00568862	-0.325753
ADAM8	0.139195	0.0173147	0.280209				UGT8	0.15312	0.00877342	0.308667
ECHS1	0.622779	9.28292e-33	1.45907				FXYD2	-0.264395	4.64e-06	-0.541656
LRRC27	0.414145	1.57577e-13	0.881208				MS4A3	-0.142655	0.0146986	-0.287269
STK32C	0.314296	4.08033e-08	0.650611				LAD1	-0.347498	1.04e-09	-0.72519
PAOX	0.480798	2.68707e-18	1.04804				MYL6B	-0.388986	5.51e-12	-0.82121
CYP2E1	0.197545	0.000687083	0.400353				DPH2	-0.119186	0.0418332	-0.23951
MTG1	0.54232	9.98715e-24	1.21487				RASD2	-0.122322	0.0366961	-0.245876
SPRN	0.231039	6.74463e-05	0.470575				FBXO5	-0.130185	0.0261126	-0.261856
PSMD13	0.57701	2.57076e-27	1.31594				TBC1D4	-0.206494	0.00038261	-0.419013
IFITM3	0.292112	3.74542e-07	0.601747				GLB1L3	-0.147617	0.011553	-0.297407
DEAF1	0.514421	3.96702e-21	1.13745				ZNF282	-0.2489	1.69e-05	-0.508479
HRAS	0.423544	3.86199e-14	0.904005				CHAF1B	-0.272543	2.28e-06	-0.559217
PKP3	0.549422	1.98748e-24	1.23511				CD38	-0.226682	9.31e-05	-0.461378
[truncated: 1,774 more rows]

## Sheet: Supplementary TableS2
TableS2: Association between the expression levels of CNAcor (left) and METcor (right) genes and the overall survival of BRCA patients. Bold red texts indicate genes with P-value<0.05 in the Kmplot database
CNAcor Gene	Hazard Ratio	95% Confidence Intervals	P.value	Q.value				METcor Gene	Hazard Ratio	95% Confidence Intervals	P.value	Q.value
SLC9A3R1	4.242	1.855 - 9.7	0.00020522	0.010261				RPS26	3.474	1.684 - 7.163	0.000698029	0.00907438
C17orf28	3.704	1.751 - 7.834	0.00038112	0.00952796				CXorf56	3.047	1.47 - 6.315	0.0021118	0.0137267
HYAL3	0.295	0.14 - 0.622	0.00084146	0.0140244				C10orf125	0.336	0.151 - 0.747	0.00392182	0.0169945
CCNT1	3.266	1.539 - 6.93	0.00146989	0.0183736				STK33	0.366	0.179 - 0.749	0.00479434	0.0155816
SAP30BP	2.996	1.48 - 6.062	0.00219312	0.0219311				SULT4A1	0.347	0.158 - 0.76	0.00568339	0.0147768
MGAT5B	0.336	0.162 - 0.7	0.00246494	0.0205412				C7orf16	0.357	0.167 - 0.762	0.00609971	0.013216
POLG2	2.976	1.441 - 6.144	0.00266312	0.0190223				ATP6V1E2	0.384	0.181 - 0.815	0.0104805	0.0194637
GNA13	3.195	1.427 - 7.157	0.00288425	0.0180266				MMP20	0.401	0.196 - 0.822	0.0118207	0.0192086
GRB2	3.018	1.406 - 6.476	0.0035953	0.0199739				CAT	0.451	0.222 - 0.913	0.0247198	0.0357063
TEX14	2.876	1.374 - 6.018	0.00362259	0.018113				SLC25A37	0.45	0.217 - 0.935	0.0271622	0.0353109
RAB18	3.096	1.353 - 7.085	0.00409005	0.0185911				SLC25A5	2.165	1.073 - 4.368	0.0308405	0.0364479
AMZ2	2.622	1.271 - 5.405	0.00741422	0.0308926				STX7	2.135	1.035 - 4.406	0.037755	0.0409012
PIGU	2.755	1.308 - 5.801	0.00812021	0.0312316				MAGEA10	0.481	0.239 - 0.971	0.0381312	0.0381312
CD300LB	2.601	1.236 - 5.474	0.00839056	0.0299663
IFRD2	0.391	0.188 - 0.812	0.00906888	0.0302296
MAPKAPK3	0.391	0.185 - 0.827	0.010189	0.0318404
ZNF641	2.599	1.22 - 5.536	0.0110326	0.0324488
TAF3	2.715	1.176 - 6.267	0.0111116	0.0308656
SPATS2	2.521	1.215 - 5.234	0.0122865	0.0323329
BPTF	2.461	1.183 - 5.12	0.0127077	0.0317692
RYBP	0.416	0.203 - 0.85	0.0136705	0.0325488
KPNA2	2.428	1.192 - 4.945	0.0137581	0.0312683
GNL3	0.417	0.201 - 0.865	0.0162496	0.0353253
ZNF658B	0.423	0.206 - 0.866	0.0174194	0.0362905
BSDC1	0.441	0.219 - 0.889	0.0211475	0.042295
POP4	2.248	1.114 - 4.536	0.0216729	0.0416786
PARD6G	0.424	0.203 - 0.887	0.0222477	0.0411995
C10orf18	2.335	1.08 - 5.05	0.0233388	0.0416764
NDUFA13	2.258	1.096 - 4.652	0.0246116	0.0424338
AQR	0.451	0.226 - 0.901	0.025384	0.0423067
SLC9A3R2	0.451	0.223 - 0.91	0.026235	0.0423146
C17orf29	2.178	1.084 - 4.377	0.0276338	0.0431778
HYAL4	0.46	0.227 - 0.929	0.0280729	0.0425346
CCNT2	0.438	0.206 - 0.931	0.0297852	0.0438018
SAP30BP	0.465	0.231 - 0.938	0.0298704	0.0426721
MGAT5B	2.175	1.059 - 4.466	0.0303167	0.0421065
POLG3	0.462	0.223 - 0.958	0.0321283	0.0434166
GNA14	2.189	1.046 - 4.58	0.034225	0.0450329
GRB3	0.468	0.221 - 0.989	0.0389124	0.0498877
TEX15	0.479	0.238 - 0.963	0.039796	0.049745
RAB19	0.481	0.239 - 0.967	0.0397961	0.0485318
AMZ3	0.482	0.235 - 0.989	0.0445148	0.0494609
PIGU	2.096	1.011 - 4.346	0.0458754	0.0498646
CD300LB	2.026	0.995 - 4.124	0.0465022	0.0494704
SLC9A3R2	2.062	0.997 - 4.264	0.0470432	0.0490034
C17orf29	2.025	1.003 - 4.088	0.0472036	0.0481669
HYAL4	2.071	0.98 - 4.375	0.0474614	0.0474614

## Sheet: Supplementary TableS3
TableS3: cohort descriptions for the BRCA patients between the IntCl1 and IntCl2. Pearson's Chi-square test is used for all clinical features.
Clinical features	IntCl1 N=230	IntCl2 N=62	p-value
PAM50:			0.002
Basal-like	49 (21.4%)	5 (8.47%)
HER2-enriched	30 (13.1%)	13 (22.0%)
Luminal A	96 (41.9%)	16 (27.1%)
Luminal B	51 (22.3%)	25 (42.4%)
Normal-like	3 (1.31%)	0 (0.00%)
Numbers of positive lymph nodes:			0.265
N0	135 (58.7%)	29 (46.8%)
N1	65 (28.3%)	20 (32.3%)
N2	17 (7.39%)	7 (11.3%)
N3	13 (5.65%)	6 (9.68%)
Metastatis status:			0.064
M0	225 (98.3%)	57 (93.4%)
M1	4 (1.75%)	4 (6.56%)
Tumor stage:			0.002
T1	70 (30.4%)	6 (9.68%)
T2	130 (56.5%)	41 (66.1%)
T3	20 (8.70%)	8 (12.9%)
T4	9 (3.91%)	7 (11.3%)
TX	1 (0.43%)	0 (0.00%)
ER status:			0.002
Indeterminate	0 (0.00%)	2 (3.23%)
Negative	60 (26.1%)	6 (9.68%)
Not Performed	2 (0.87%)	0 (0.00%)
Performed but Not Available	2 (0.87%)	0 (0.00%)
Positive	166 (72.2%)	54 (87.1%)
PR status:			0.787
Indeterminate	1 (0.43%)	1 (1.61%)
Negative	79 (34.3%)	22 (35.5%)
Not Performed	2 (0.87%)	0 (0.00%)
Performed but Not Available	2 (0.87%)	0 (0.00%)
Positive	146 (63.5%)	39 (62.9%)
HER2 status:			<0.001
Equivocal	6 (2.61%)	1 (1.61%)
Negative	191 (83.0%)	37 (59.7%)
Not Available	1 (0.43%)	3 (4.84%)
Positive	32 (13.9%)	21 (33.9%)
Age group:			<0.001
Non-old group (≤ 65 years old)	161 (70.0%)	28 (45.2%)
Old group (> 65 years old)	69 (30.0%)	34 (54.8%)

## Sheet: Supplementary TableS4
TableS4: A list of subtype-specific genes from mRNA genes. Bold red texts indicate genes appeared in Foundation One testing.
Gene	GeneCluster	mean in PINS+ 1	mean in PINS+ 2	P.Value
AGRN	1	0.077	-0.29	0.01138
CCNL2	1	0.029	-0.295	0.0199666
MRPL20	1	0.056	-0.287	0.0128007
PLEKHN1	1	0.207	-0.316	0.000155681
KIAA0495	1	0.026	-0.405	0.00249146
DFFB	1	0.031	-0.324	0.00828862
RPL22	1	0.131	-0.399	0.00023691
UTS2	1	0.093	-0.23	0.0263785
TNFRSF9	1	0.044	-0.34	0.00724531
PIK3CD	1	0	-0.464	0.000452156
NMNAT1	1	0.212	-0.577	1.19047e-07
APITD1	1	0.158	-0.167	0.0203161
PEX14	1	0.098	-0.45	0.000107836
MFN2	1	0.163	-0.36	0.000293517
TNFRSF1B	1	0.039	-0.281	0.0207382
EPHA2	1	0.021	-0.274	0.034156
FBLIM1	1	0.157	-0.491	1.72096e-06
ATP13A2	1	0.083	-0.259	0.0117221
KIF17	1	0.011	-0.381	0.00638579
HP1BP3	1	0.064	-0.276	0.020492
LUZP1	1	-0.024	-0.429	0.00362215
C1orf213	1	0.105	-0.393	0.000238899
GRHL3	1	0.085	-0.388	0.000467314
C1orf201	1	0.099	-0.201	0.0389914
RCAN3	1	0.088	-0.25	0.0183101
CLIC4	1	0.191	-0.279	0.000866125
SYF2	1	0.047	-0.331	0.00842836
C1orf172	1	0.163	-0.262	0.0022871
FAM46B	1	0.17	-0.348	0.000444093
RPA2	1	0.019	-0.503	0.000199871
SDC3	1	0.052	-0.349	0.00340392
TINAGL1	1	-0.045	-0.428	0.00643144
PHC2	1	0.027	-0.282	0.033887
ZSCAN20	1	0.052	-0.319	0.0132949
EIF2C3	1	0.169	-0.404	9.5154e-05
STK40	1	0.165	-0.484	7.59471e-06
GNL2	1	0.135	-0.301	0.00360176
MTF1	1	0.324	-0.179	0.000429088
SF3A3	1	0.115	-0.302	0.00588237
UTP11L	1	-0.019	-0.381	0.014473
RRAGC	1	0.101	-0.292	0.00429589
ZNF642	1	0.105	-0.326	0.00336306
ZMYND12	1	0.087	-0.3	0.0051882
LEPRE1	1	0.082	-0.345	0.00290111
KIAA0467	1	0.173	-0.571	1.05642e-07
RPS8	1	0.091	-0.636	4.07299e-07
HPDL	1	0.029	-0.31	0.0159506
UQCRH	1	0.128	-0.286	0.00550386
MOBKL2C	1	0.027	-0.367	0.00596182
SPATA6	1	0.11	-0.389	0.000439697
FAF1	1	0.049	-0.299	0.0174807
RNF11	1	0.21	-0.275	0.00140135
OSBPL9	1	0.126	-0.46	5.74766e-05
MAGOH	1	0.042	-0.355	0.0120074
PARS2	1	0.09	-0.224	0.0305571
TTC22	1	0.075	-0.424	0.00037329
TACSTD2	1	0.096	-0.334	0.00297571
NFIA	1	0.229	-0.223	0.000950587
PGM1	1	0.078	-0.322	0.00374105
PDE4B	1	0.031	-0.449	0.000940823
MIER1	1	0.223	-0.29	0.000456834
DIRAS3	1	0.116	-0.697	2.54499e-08
LRRC40	1	0.109	-0.34	0.00216578
SFRS11	1	0.146	-0.339	0.0012683
PTGER3	1	0.068	-0.428	0.000555372
TNNI3K	1	0.095	-0.238	0.0274819
CRYZ	1	0.078	-0.33	0.00406765
ST6GALNAC3	1	-0.057	-0.385	0.0192628
GNG5	1	0.124	-0.332	0.002389
CYR61	1	-0.024	-0.395	0.0105794
CLCA2	1	0.158	-0.357	0.000629872
SH3GLB1	1	0.088	-0.416	0.000631375
DNTTIP2	1	0.183	-0.325	0.0013033
SNX7	1	0.112	-0.423	0.00039662
LPPR4	1	0.03	-0.253	0.0494508
CCDC76	1	0.156	-0.205	0.00913068
PRMT6	1	0.058	-0.302	0.0190197
C1orf59	1	0.104	-0.394	0.000936433
WNT2B	1	0.077	-0.359	0.00312799
PTPN22	1	0.024	-0.294	0.0159008
AMPD1	1	-0.038	-0.315	0.0477318
CD58	1	0.009	-0.308	0.0271563
HAO2	1	-0.013	-0.285	0.0462062
NOTCH2	1	0.105	-0.557	3.89666e-06
CD160	1	0.03	-0.327	0.0089817
PDZK1	1	-0.004	-0.288	0.04132
MTMR11	1	0.062	-0.321	0.00891776
MRPS21	1	0.073	-0.366	0.00353466
TNFAIP8L2	1	0.072	-0.304	0.00332278
TMOD4	1	0.04	-0.274	0.0207791
PGLYRP4	1	0.064	-0.295	0.0103265
SHE	1	0.037	-0.299	0.0149629
SYT11	1	0.072	-0.397	0.000984715
C1orf92	1	0.08	-0.3	0.0085438
SH2D2A	1	0.019	-0.265	0.0370314
FCRL4	1	0.032	-0.241	0.0496436
CD1C	1	0.001	-0.554	4.10922e-05
IFI16	1	0.094	-0.45	7.79092e-05
CD244	1	0.049	-0.248	0.0297549
ADAMTS4	1	0.094	-0.206	0.043582
FCGR2B	1	0.099	-0.215	0.0221638
DDR2	1	0.057	-0.303	0.0140352
FMO2	1	0.058	-0.395	0.00151877
FMO4	1	0.141	-0.432	6.19056e-05
MYOC	1	0.063	-0.297	0.0131156
C1orf125	1	0.043	-0.267	0.0322797
LAMC2	1	0.128	-0.493	1.92237e-05
FAM129A	1	0.107	-0.361	0.00118954
HMCN1	1	0.028	-0.322	0.0150688
PTGS2	1	0.019	-0.377	0.00893664
PLA2G4A	1	0.066	-0.466	0.000315148
RGS1	1	0.004	-0.293	0.0412714
RGS2	1	-0.038	-0.428	0.00621392
PTPRC	1	0.069	-0.307	0.00400565
PTPN7	1	-0.002	-0.257	0.0481935
SLC26A9	1	0.031	-0.352	0.00591681
DYRK3	1	0.119	-0.456	7.01066e-05
C4BPA	1	0.069	-0.329	0.00787666
LAMB3	1	0.138	-0.5	8.86351e-06
TAF1A	1	0.154	-0.122	0.0464105
PGBD5	1	0.047	-0.301	0.01546
FAM89A	1	0.095	-0.436	0.000313803
ZP4	1	0.048	-0.248	0.0309344
OPN3	1	0.106	-0.419	0.000291981
MAP1LC3C	1	-0.061	-0.444	0.00384484
PLD5	1	0.101	-0.282	0.0127924
SDCCAG8	1	0.099	-0.275	0.00908841
OR2T2	1	0.114	-0.362	0.00173488
PGBD2	1	0.18	-0.25	0.00321364
PXDN	1	0.05	-0.274	0.025072
RNF144A	1	0.056	-0.279	0.0233858
ROCK2	1	0.125	-0.312	0.00260191
VSNL1	1	0.074	-0.462	0.000119663
SMC6	1	0.125	-0.26	0.00883739
KLHL29	1	0.044	-0.577	2.54333e-05
NCOA1	1	0.087	-0.227	0.0232304
ADCY3	1	0.081	-0.423	0.000327086
IFT172	1	0.164	-0.598	3.60561e-08
FNDC4	1	-0.047	-0.332	0.0486705
CLIP4	1	0.052	-0.517	9.69436e-05
QPCT	1	0.075	-0.415	0.00120845
CDC42EP3	1	0.054	-0.559	2.01975e-05
ATP6V1E2	1	0.093	-0.265	0.0183804
SOCS5	1	0.099	-0.379	0.00142765
PSME4	1	0.087	-0.296	0.00741506
RPS27A	1	0.108	-0.568	2.73925e-06
CCDC88A	1	0.061	-0.26	0.0251798
EFEMP1	1	0.068	-0.373	0.00248709
PELI1	1	0.113	-0.62	4.76824e-07
ETAA1	1	0.176	-0.284	0.00250018
ACTG2	1	0.054	-0.353	0.00546689
CAPG	1	0.049	-0.555	2.59599e-05
KRCC1	1	0.009	-0.485	0.00138141
MAL	1	0.095	-0.285	0.00619024
MAP4K4	1	0.062	-0.29	0.02052
GCC2	1	0.186	-0.206	0.00770568
LIMS1	1	0.199	-0.166	0.0120101
MALL	1	0.041	-0.332	0.0130371
IL1RN	1	0.066	-0.325	0.00563698
GYPC	1	-0.031	-0.399	0.00689302
EPC2	1	0.109	-0.179	0.0481229
GALNT5	1	0.031	-0.306	0.0140417
DAPL1	1	-0.011	-0.429	0.00329421
LY75	1	0.074	-0.457	0.000188219
ITGB6	1	0.05	-0.285	0.0213918
PPIG	1	0.189	-0.203	0.00858873
METTL8	1	0.05	-0.304	0.0136403
NFE2L2	1	0.151	-0.399	0.000260952
AGPS	1	0.04	-0.301	0.0192478
WDR75	1	0.164	-0.274	0.00240892
SLC40A1	1	0.066	-0.274	0.0186127
INPP1	1	-0.017	-0.397	0.00929306
NAB1	1	0.128	-0.264	0.00599225
OBFC2A	1	0.056	-0.477	0.000124222
KCTD18	1	0.095	-0.189	0.0453326
MAP2	1	0.051	-0.281	0.0204275
TTLL4	1	0.062	-0.225	0.0414765
WNT6	1	0.04	-0.307	0.0174394
EPHA4	1	0.102	-0.493	3.43351e-05
WDFY1	1	0.052	-0.242	0.0409441
CAB39	1	0.105	-0.282	0.00812424
PTMA	1	0.128	-0.22	0.024445
TRPM8	1	0.056	-0.287	0.0211038
MGC16025	1	0.072	-0.23	0.0353898
CHL1	1	0.046	-0.448	0.000956536
LRRN1	1	-0.009	-0.436	0.00324021
CAV3	1	0.021	-0.242	0.0439355
GHRL	1	0.13	-0.46	2.17842e-05
HRH1	1	0.135	-0.228	0.0151319
PLCL2	1	-0.023	-0.417	0.00515147
SLC4A7	1	0.123	-0.24	0.0117473
RBMS3	1	0.003	-0.38	0.00560067
TGFBR2	1	-0.032	-0.362	0.0125192
CTDSPL	1	0.089	-0.265	0.0158172
SCN5A	1	0.038	-0.495	0.000192663
C3orf23	1	0.042	-0.409	0.00123524
ZNF660	1	0.136	-0.393	0.0002506
ZNF502	1	0.018	-0.429	0.00162926
RTP3	1	0.078	-0.236	0.0478937
TMIE	1	0.037	-0.406	0.0014912
USP4	1	0.128	-0.202	0.0212731
AMT	1	0.022	-0.265	0.0454464
MST1R	1	0.097	-0.284	0.00889472
MON1A	1	0.071	-0.29	0.0103788
HYAL3	1	0.069	-0.316	0.00754042
RASSF1	1	0.076	-0.385	0.000869177
PPM1M	1	0.01	-0.303	0.0282811
CCDC66	1	0.099	-0.298	0.00540663
DNASE1L3	1	-0.051	-0.346	0.0271649
FAM3D	1	0.09	-0.281	0.00867733
THOC7	1	0.094	-0.271	0.0136691
PRICKLE2	1	0.038	-0.25	0.0470207
KBTBD8	1	0.051	-0.276	0.0152306
FAM19A4	1	-0.006	-0.407	0.00360441
PROS1	1	0.018	-0.493	0.000498785
DCBLD2	1	0.145	-0.418	0.000124267
PVRL3	1	0.007	-0.373	0.00749893
CD96	1	0.018	-0.263	0.0383624
GCET2	1	-0.015	-0.359	0.00795825
CDGAP	1	-0.01	-0.356	0.0165069
ADPRH	1	0.104	-0.425	0.000188282
ROPN1	1	0.043	-0.349	0.0069055
HEG1	1	-0.027	-0.306	0.0448225
ROPN1B	1	0.052	-0.341	0.00680982
PLXNA1	1	0.104	-0.257	0.0129856
RAB43	1	0.08	-0.251	0.0184641
NPHP3	1	0.125	-0.348	0.000871186
TF	1	0.095	-0.302	0.00653702
RYK	1	0.147	-0.18	0.0296453
NCK1	1	0.094	-0.287	0.00965115
DZIP1L	1	0.003	-0.377	0.0109005
FAIM	1	0.165	-0.154	0.0262497
ZBTB38	1	0.159	-0.211	0.00840635
TRPC1	1	0	-0.396	0.00701804
CHST2	1	0.039	-0.334	0.0110838
PLOD2	1	0.122	-0.179	0.0319959
TM4SF18	1	0.053	-0.359	0.00495648
TM4SF1	1	0.007	-0.372	0.00895236
COMMD2	1	0.071	-0.236	0.0229991
GPR87	1	0.024	-0.257	0.0486177
MBNL1	1	0.067	-0.481	8.56139e-05
CCNL1	1	0.077	-0.304	0.00543818
PTX3	1	-0.043	-0.418	0.00398751
C3orf55	1	0.043	-0.322	0.0110621
CLDN11	1	-0.054	-0.338	0.0402005
TNIK	1	0.054	-0.256	0.0333094
FNDC3B	1	0.112	-0.312	0.00225758
ETV5	1	0.114	-0.307	0.00492775
LEPREL1	1	0.074	-0.483	4.29937e-05
CLDN1	1	0.132	-0.505	4.51271e-06
HRASLS	1	0.102	-0.439	0.000199713
IQCG	1	0.112	-0.267	0.0103022
RNF212	1	0.067	-0.438	0.000254793
MXD4	1	0.081	-0.333	0.00334372
D4S234E	1	-0.017	-0.428	0.000977798
EVC	1	0.095	-0.401	0.000820022
BST1	1	-0.007	-0.323	0.0255098
PROM1	1	0.134	-0.598	2.66573e-07
PPARGC1A	1	0.047	-0.35	0.00668055
SOD3	1	0.054	-0.482	0.000155089
ANAPC4	1	0.201	-0.409	2.51024e-05
SLC34A2	1	0.126	-0.536	2.65829e-06
TLR10	1	0.035	-0.436	0.00036295
TLR6	1	0.035	-0.451	0.000440975
SLC10A4	1	0.052	-0.273	0.02663
SPATA18	1	0.135	-0.5	1.05712e-05
PDGFRA	1	0.019	-0.355	0.00996121
UGT2B10	1	0.151	-0.169	0.0314519
SLC4A4	1	0.007	-0.312	0.0234904
IL8	1	0.117	-0.274	0.00668794
CXCL1	1	0.098	-0.528	1.17068e-05
CXCL2	1	0.01	-0.506	0.000116809
SHROOM3	1	0.18	-0.105	0.0322756
CXCL13	1	0.064	-0.311	0.0087066
ANXA3	1	0.084	-0.484	0.000142762
BMP2K	1	0.199	-0.304	0.000319976
ANTXR2	1	0.038	-0.462	0.000616677
PDLIM5	1	0.16	-0.228	0.00575438
DAPP1	1	0.196	-0.403	3.05157e-05
DDIT4L	1	0.031	-0.349	0.00661925
BANK1	1	0.038	-0.417	0.00135329
RPL34	1	0.142	-0.35	0.000622263
LARP7	1	0.267	-0.077	0.0147793
CEP170L	1	0.073	-0.217	0.0489097
C4orf31	1	0.037	-0.44	0.00144171
ANXA5	1	0.012	-0.284	0.0435072
SCLT1	1	0.221	-0.16	0.0104045
PCDH18	1	0.018	-0.311	0.021801
DCLK2	1	0.075	-0.261	0.0204367
TMEM154	1	0.112	-0.446	0.000149099
TRIM2	1	0.07	-0.387	0.00222294
PLRG1	1	0.07	-0.396	0.00234287
FGB	1	0.11	-0.19	0.0330367
GUCY1B3	1	0.031	-0.278	0.0321206
C4orf39	1	0.176	-0.528	2.87393e-06
PALLD	1	0.079	-0.301	0.0104812
HPGD	1	0.002	-0.333	0.0197638
VEGFC	1	0.015	-0.284	0.0339072
STOX2	1	0.1	-0.586	1.40411e-06
IRF2	1	0.066	-0.297	0.0101986
SORBS2	1	0.084	-0.624	1.39321e-06
TLR3	1	0.122	-0.468	3.13011e-05
FAM105A	1	0.059	-0.407	0.0011556
DAB2	1	-0.022	-0.304	0.0361939
PLCXD3	1	0.008	-0.349	0.0181988
C5orf39	1	0.019	-0.266	0.0388133
FGF10	1	0.162	-0.332	0.000873152
EMB	1	0.126	-0.248	0.00801749
FST	1	0.079	-0.333	0.00308118
CD180	1	0.055	-0.259	0.0183094
POLK	1	0.124	-0.207	0.0237404
SPZ1	1	0.1	-0.195	0.0354464
FAM81B	1	0.083	-0.337	0.00418269
PAM	1	0.019	-0.384	0.00532697
STARD4	1	0.088	-0.347	0.00295984
TNFAIP8	1	-0.021	-0.456	0.00157082
PRR16	1	0.057	-0.396	0.00298258
SNCAIP	1	-0.073	-0.393	0.018841
LEAP2	1	0.079	-0.255	0.0175814
LECT2	1	-0.016	-0.284	0.0440394
SMAD5OS	1	0.147	-0.35	0.00138758
EGR1	1	-0.089	-0.416	0.0210948
LRRTM2	1	0.003	-0.278	0.0473592
HBEGF	1	-0.019	-0.314	0.0318289
ARHGAP26	1	0.162	-0.546	4.46737e-07
NR3C1	1	0.02	-0.347	0.011617
AFAP1L1	1	0.033	-0.281	0.0298765
TIGD6	1	0.153	-0.189	0.0165378
RBM22	1	0.179	-0.1	0.0489685
LCP2	1	0.053	-0.268	0.0193897
GABRP	1	0.015	-0.416	0.00278491
SH3PXD2B	1	0.077	-0.336	0.00376378
ZFP2	1	0.061	-0.356	0.00496589
ZNF454	1	0.066	-0.417	0.000866856
RUFY1	1	0.049	-0.302	0.0124617
SCGB3A1	1	0.109	-0.448	7.25596e-05
DUSP22	1	0.016	-0.415	0.00339218
FOXQ1	1	0.084	-0.259	0.0145862
LY86	1	0.007	-0.261	0.0383275
HIVEP1	1	0.143	-0.402	0.000359216
BTN3A2	1	0.098	-0.3	0.00314873
NKAPL	1	0.106	-0.367	0.000944151
KIAA1949	1	0.045	-0.427	0.000636049
PSORS1C1	1	0.068	-0.29	0.0125319
AIF1	1	0.04	-0.389	0.00103226
TNF	1	0.141	-0.285	0.00227749
HLA.DOB	1	0.03	-0.298	0.0196453
PSMB8	1	0.033	-0.289	0.0245706
DAXX	1	0.036	-0.317	0.00925132
KCNK5	1	0.082	-0.213	0.0439092
CAPN11	1	0.008	-0.402	0.00613175
RCAN2	1	0.026	-0.391	0.00527312
CYP39A1	1	0.069	-0.412	0.00128511
TRAM2	1	0.101	-0.23	0.030729
C6orf142	1	0.082	-0.494	5.42203e-05
DST	1	0.049	-0.428	0.00168776
RAB23	1	0.083	-0.283	0.011135
FAM135A	1	0.072	-0.375	0.00225586
OGFRL1	1	0.117	-0.384	0.000443387
MTO1	1	0.101	-0.223	0.0229101
COL12A1	1	0.088	-0.193	0.0408356
LCA5	1	0.071	-0.255	0.021023
DOPEY1	1	0.036	-0.254	0.0433037
NT5E	1	0.077	-0.259	0.0214553
CNR1	1	-0.015	-0.437	0.00351513
UBE2J1	1	0.04	-0.376	0.00394347
FHL5	1	0.021	-0.333	0.012509
BVES	1	0.027	-0.398	0.00330623
SLC22A16	1	0.058	-0.315	0.0134231
LAMA4	1	0.049	-0.263	0.0265385
ECHDC1	1	-0.004	-0.297	0.0387321
C6orf192	1	0.06	-0.409	0.0011581
BCLAF1	1	0.047	-0.303	0.0146697
PPP1R14C	1	0.108	-0.516	1.55516e-05
MTHFD1L	1	0.102	-0.299	0.00384342
AKAP12	1	0.067	-0.305	0.01138
CNKSR3	1	0.104	-0.418	0.000206885
RBM16	1	0.099	-0.273	0.0123234
TIAM2	1	0.11	-0.427	0.000194171
GTF2H5	1	0.188	-0.143	0.0231219
PARK2	1	0.039	-0.386	0.00288959
PDE10A	1	0.137	-0.284	0.00536204
CCR6	1	0.089	-0.497	3.51553e-05
DACT2	1	0.059	-0.579	9.77182e-06
CARD11	1	0.012	-0.241	0.0405032
ARL4A	1	0.062	-0.285	0.0205894
SOSTDC1	1	-0.025	-0.358	0.019503
AHR	1	0.018	-0.511	0.000264653
ITGB8	1	0.148	-0.393	0.000298
NUPL2	1	-0.005	-0.341	0.0205251
MPP6	1	0.054	-0.44	0.000282334
HOXA7	1	0.146	-0.224	0.0163311
CPVL	1	0.015	-0.249	0.047993
NOD1	1	-0.006	-0.453	0.000908549
LSM5	1	0.064	-0.222	0.0289623
ELMO1	1	0.062	-0.494	3.20075e-05
TXNDC3	1	0.062	-0.441	0.000336506
EPDR1	1	0.022	-0.3	0.0228923
AMPH	1	-0.015	-0.326	0.0225536
UPP1	1	0.018	-0.273	0.0392718
EGFR	1	0.098	-0.472	0.000181157
GBAS	1	0.052	-0.267	0.0422852
C7orf42	1	0.009	-0.347	0.0156885
WBSCR17	1	0.095	-0.244	0.0300554
TRIM73	1	0.017	-0.275	0.0493796
SEMA3E	1	0.1	-0.429	0.00029129
DMTF1	1	0.122	-0.542	1.92488e-06
ABCB1	1	-0.006	-0.353	0.00934774
STEAP2	1	-0.001	-0.406	0.00660332
FAM133B	1	0.09	-0.26	0.0210272
CDK6	1	0.095	-0.501	2.30512e-05
SAMD9L	1	0.062	-0.333	0.002992
GNG11	1	0.002	-0.301	0.029634
NPTX2	1	0.141	-0.319	0.000963784
ARPC1A	1	-0.007	-0.328	0.0293118
ATP5J2	1	0.03	-0.383	0.00450111
ZNF789	1	0.096	-0.319	0.00433669
C7orf38	1	0.019	-0.413	0.00386091
PILRB	1	0.044	-0.353	0.00332142
ZCWPW1	1	0.033	-0.298	0.0244534
TRIM56	1	0.144	-0.492	4.6385e-06
PLOD3	1	0.09	-0.276	0.0116512
SYPL1	1	-0.002	-0.329	0.0197465
COG5	1	0.102	-0.188	0.0461536
IFRD1	1	0.055	-0.37	0.00256992
CAV2	1	0.028	-0.373	0.00566947
CADPS2	1	0.087	-0.334	0.00386706
POT1	1	-0.006	-0.361	0.0156441
CALD1	1	0.156	-0.366	0.00049592
MTPN	1	0.165	-0.208	0.01068
DGKI	1	0.005	-0.349	0.0105984
DENND2A	1	0.066	-0.355	0.00319702
CLEC5A	1	0.131	-0.296	0.00283659
ZNF783	1	0.107	-0.312	0.00387243
C7orf29	1	0.114	-0.363	0.000901666
GIMAP8	1	0.008	-0.386	0.00224977
PRKAG2	1	0	-0.494	0.000979753
RNF32	1	0.084	-0.351	0.00312617
DEFB1	1	0.074	-0.522	5.64178e-05
DEFA3	1	0.147	-0.178	0.0382761
SOX7	1	-0.013	-0.479	0.00111264
LONRF1	1	0.038	-0.269	0.0322824
EFHA2	1	-0.017	-0.375	0.0120816
NPM2	1	0.03	-0.289	0.0306646
C8orf58	1	-0.001	-0.484	0.000624844
SORBS3	1	0.056	-0.281	0.0163775
SLC25A37	1	0.103	-0.363	0.0010074
EPHX2	1	0.036	-0.294	0.0233214
SCARA5	1	-0.025	-0.372	0.0122451
FZD3	1	0.108	-0.265	0.00987251
EXTL3	1	0.111	-0.3	0.00373378
NRG1	1	0.018	-0.299	0.0221985
TACC1	1	0.085	-0.218	0.0308277
ADAM32	1	0.038	-0.364	0.00507975
SDCBP	1	0.003	-0.346	0.016853
CYP7B1	1	0.088	-0.484	0.000124887
ADHFE1	1	0.055	-0.338	0.00781974
C8orf34	1	0.049	-0.318	0.0105988
IL7	1	0.156	-0.297	0.00189379
STMN2	1	0.09	-0.213	0.0307732
CA13	1	0.009	-0.308	0.0304372
FAM92A1	1	0.111	-0.256	0.0117155
SDC2	1	0.094	-0.36	0.00174022
MATN2	1	0.006	-0.284	0.04404
FZD6	1	0.134	-0.251	0.00691248
LRP12	1	0.087	-0.337	0.00297197
NOV	1	0.053	-0.453	0.000413782
SNTB1	1	0.033	-0.253	0.0402933
FBXO32	1	0.104	-0.23	0.0239834
DOCK8	1	0.057	-0.448	0.000170652
RFX3	1	0.143	-0.421	0.000139136
SLC1A1	1	0.107	-0.235	0.0192115
CDC37L1	1	0.056	-0.367	0.00309812
RLN1	1	0.136	-0.371	0.000986762
C9orf46	1	0.094	-0.271	0.0105422
BNC2	1	0.044	-0.29	0.0209751
SH3GL2	1	0.079	-0.201	0.0486448
ADAMTSL1	1	0.141	-0.299	0.00293349
PTPLAD2	1	0.028	-0.394	0.00308032
ACO1	1	0.045	-0.301	0.0149867
AQP3	1	0.069	-0.337	0.0047648
UBAP1	1	0.148	-0.347	0.00118527
C9orf23	1	0.137	-0.208	0.022412
CCL21	1	-0.083	-0.35	0.0375462
KIAA1045	1	0.016	-0.379	0.00485405
CCIN	1	0.042	-0.249	0.0407024
CBWD5	1	0.004	-0.306	0.0308559
KGFLP1	1	0.115	-0.515	1.07078e-05
ZNF658B	1	0.119	-0.803	2.17588e-09
PIP5K1B	1	0.03	-0.302	0.0235533
TMEM2	1	0.12	-0.359	0.000801706
C9orf95	1	0.019	-0.415	0.00143518
PCSK5	1	-0.004	-0.36	0.0122337
PRUNE2	1	0.099	-0.403	0.000749526
VPS13A	1	0.109	-0.378	0.000556854
KIF27	1	0.133	-0.179	0.0345784
NTRK2	1	0.117	-0.543	4.6331e-06
AGTPBP1	1	0.115	-0.349	0.000776261
GOLM1	1	0.109	-0.315	0.00337625
ZCCHC6	1	0.111	-0.285	0.00951735
GAS1	1	0.057	-0.465	0.000315464
NFIL3	1	0.046	-0.268	0.0259796
FGD3	1	0.047	-0.249	0.0452777
KIAA1529	1	0.087	-0.23	0.0299726
GABBR2	1	0.049	-0.29	0.0136135
GALNT12	1	0.061	-0.39	0.00204892
TEX10	1	0.092	-0.327	0.00389573
C9orf30	1	0.065	-0.291	0.0115726
MRPL50	1	0.052	-0.24	0.0441975
C9orf125	1	-0.05	-0.37	0.0178207
KLF4	1	0.047	-0.297	0.0187855
ZFP37	1	0.018	-0.3	0.026566
CDC26	1	0.182	-0.29	0.000712579
ZNF618	1	0.131	-0.483	2.33137e-05
ORM2	1	0.096	-0.232	0.0179088
TNFSF15	1	0.14	-0.316	0.00198836
GSN	1	0.026	-0.352	0.00752946
C9orf45	1	0.145	-0.238	0.0048214
RPL12	1	0.046	-0.463	0.000202952
SPTAN1	1	0.154	-0.364	0.000672729
ASS1	1	0.126	-0.426	0.000145255
SETX	1	0.148	-0.258	0.00301038
OBP2A	1	0.151	-0.44	2.17163e-05
IL15RA	1	0.089	-0.36	0.000942591
USP6NL	1	0.178	-0.351	0.000157288
ITGA8	1	0.182	-0.283	0.00115528
CUBN	1	0.112	-0.254	0.0145838
VIM	1	0.085	-0.455	0.000289574
PTPLA	1	0.032	-0.457	0.000311439
ARMC3	1	0.079	-0.347	0.00352359
PTF1A	1	0.001	-0.362	0.00878825
SVIL	1	0.045	-0.253	0.0379654
MAP3K8	1	0.137	-0.448	7.09568e-05
ZNF25	1	0.074	-0.26	0.0212133
ZNF22	1	0.156	-0.596	5.34834e-07
GPRIN2	1	0.172	-0.669	5.05117e-09
GDF10	1	-0.069	-0.42	0.0134156
ARHGAP22	1	0.128	-0.439	6.10625e-05
CISD1	1	0.161	-0.172	0.0177375
ZNF365	1	0.128	-0.293	0.00561483
CCAR1	1	0.19	-0.127	0.023789
DDX50	1	0.172	-0.361	5.08411e-05
KIAA1274	1	-0.007	-0.433	0.00135493
TTC18	1	0.087	-0.234	0.0337814
GRID1	1	0.086	-0.307	0.00643321
FAS	1	0.087	-0.54	2.77832e-06
CH25H	1	0.011	-0.407	0.00230959
PLCE1	1	0.107	-0.349	0.00166488
LZTS2	1	0.244	-0.128	0.0085411
SH3PXD2A	1	0.079	-0.272	0.0194753
ADD3	1	0.051	-0.315	0.0115909
ACSL5	1	0.154	-0.519	1.08573e-06
EMX2	1	0.118	-0.271	0.00533894
RAB11FIP2	1	0.195	-0.105	0.0372297
PLEKHA1	1	0.181	-0.242	0.00406263
CPXM2	1	0.045	-0.288	0.0252258
DHX32	1	0.08	-0.223	0.0285514
PTPRE	1	0.17	-0.505	3.69959e-06
SPRN	1	0.092	-0.276	0.00637768
IFITM3	1	0.057	-0.265	0.0243537
TNNI2	1	0.028	-0.268	0.0277453
TSPAN32	1	0.035	-0.237	0.042445
TRIM6.TRIM34	1	0.138	-0.215	0.0124882
ZNF215	1	-0.009	-0.365	0.0127697
CYB5R2	1	0.029	-0.365	0.00382888
TUB	1	0.074	-0.429	0.000590514
RIC3	1	0.077	-0.571	6.82514e-06
STK33	1	0.012	-0.484	0.00052019
TRIM66	1	0.197	-0.218	0.00138444
ADM	1	0.07	-0.239	0.0298631
MRVI1	1	0.199	-0.138	0.0190539
SPON1	1	0.01	-0.303	0.0289184
RRAS2	1	0.127	-0.488	7.82983e-06
SERGEF	1	0.087	-0.288	0.0139318
SAA4	1	0.034	-0.314	0.0116722
DEPDC7	1	0.121	-0.364	0.000736066
LMO2	1	0.05	-0.416	0.000543217
TRAF6	1	0.114	-0.284	0.00390197
LRRC4C	1	0.04	-0.33	0.0110159
ALX4	1	0.01	-0.334	0.0298345
CD82	1	0.173	-0.561	1.53079e-07
TSPAN18	1	0.208	-0.224	0.00296251
SLC35C1	1	0.102	-0.445	0.000125229
FNBP4	1	0.128	-0.276	0.00394483
SLC43A1	1	0.05	-0.226	0.0491354
YPEL4	1	-0.067	-0.346	0.0367242
MS4A6A	1	0.074	-0.221	0.024854
VWCE	1	0.112	-0.178	0.0416395
C11orf66	1	0.125	-0.276	0.00821368
RPS6KA4	1	0.052	-0.225	0.0497477
SF1	1	0.246	-0.318	2.85872e-05
NAALADL1	1	-0.034	-0.344	0.03373
EHBP1L1	1	0.001	-0.281	0.0445335
CATSPER1	1	0.034	-0.296	0.0231299
GSTP1	1	0.143	-0.489	1.85581e-05
GAL	1	0.06	-0.231	0.0348943
FOLR1	1	0.05	-0.318	0.00743668
CHRDL2	1	0.096	-0.411	0.000503209
WNT11	1	0.003	-0.314	0.0256653
KCTD14	1	-0.011	-0.296	0.0422738
CCDC90B	1	0.158	-0.365	0.000261387
EED	1	0.156	-0.208	0.0108855
SLC36A4	1	0.083	-0.228	0.0333194
PIWIL4	1	0.095	-0.494	3.09659e-05
MAML2	1	0.024	-0.432	0.00219765
JRKL	1	0.072	-0.329	0.00830272
TMEM133	1	0.054	-0.523	4.79336e-05
MMP7	1	0.038	-0.359	0.00576262
MMP20	1	0.08	-0.23	0.0356213
CASP4	1	0.072	-0.395	0.000543335
ATM	1	0.058	-0.464	0.000195166
ZC3H12C	1	0.14	-0.374	0.000640422
C11orf1	1	0.077	-0.357	0.00295618
CRYAB	1	0.022	-0.363	0.00894275
RBM7	1	0.08	-0.249	0.0210329
FAM55D	1	0.13	-0.342	0.000951912
CEP164	1	0.172	-0.329	0.000542316
CCDC84	1	0.143	-0.358	0.000198327
CBL	1	0.186	-0.327	0.000301429
MCAM	1	0.076	-0.266	0.0142455
C11orf63	1	0.163	-0.465	2.20337e-05
TBRG1	1	0.107	-0.28	0.00930434
ROBO3	1	0.028	-0.37	0.00523443
PUS3	1	0.2	-0.343	0.000214244
DCPS	1	0.107	-0.347	0.00202568
THYN1	1	-0.031	-0.325	0.042291
WNK1	1	0.095	-0.194	0.0479734
NTF3	1	0.078	-0.322	0.00441862
RBP5	1	0.05	-0.391	0.00127704
KLRG1	1	-0.028	-0.331	0.0282653
A2M	1	0.091	-0.463	0.000118544
CLECL1	1	0.043	-0.364	0.0027724
CLEC9A	1	-0.015	-0.488	0.000758015
CLEC1A	1	-0.021	-0.413	0.00763874
KLRC4	1	0.093	-0.302	0.00262238
ETV6	1	0.083	-0.297	0.00761216
ARHGDIB	1	0.018	-0.3	0.0246741
LRMP	1	-0.022	-0.384	0.00215283
FAM60A	1	0.114	-0.171	0.044975
PDZRN4	1	0.021	-0.304	0.0216199
DBX2	1	-0.045	-0.346	0.0251668
KRT6C	1	0.037	-0.331	0.00899728
KRT6A	1	0.04	-0.319	0.0112667
KRT5	1	-0.007	-0.443	0.00181747
KRT4	1	0.041	-0.231	0.0484281
GPR84	1	0.094	-0.204	0.0319936
PPP1R1A	1	0.057	-0.357	0.00485917
LACRT	1	0.275	-0.188	0.00595381
KIAA0748	1	-0.041	-0.345	0.0142383
DGKA	1	0.007	-0.31	0.028547
GLI1	1	-0.026	-0.392	0.0132401
SLC16A7	1	0.096	-0.483	6.27611e-05
WIF1	1	0.076	-0.338	0.00358376
HELB	1	0.093	-0.317	0.00468357
CPM	1	0.081	-0.226	0.0398051
PHLDA1	1	0.04	-0.35	0.00872828
ELK3	1	0.045	-0.371	0.00428546
IGF1	1	-0.047	-0.356	0.0243036
TMEM119	1	-0.021	-0.313	0.0396744
TBX5	1	0.149	-0.231	0.00858846
MORN3	1	0.067	-0.248	0.0337306
LRRC43	1	0.143	-0.429	7.91168e-05
CCDC92	1	-0.025	-0.364	0.0271652
WASF3	1	0.119	-0.487	2.40513e-05
KATNAL1	1	0.1	-0.199	0.0410532
ALOX5AP	1	0.062	-0.281	0.014881
STARD13	1	0.147	-0.567	1.1629e-06
CCNA1	1	0.027	-0.39	0.00440458
FOXO1	1	0.042	-0.386	0.00325365
SLC25A15	1	0.107	-0.275	0.00628523
KBTBD6	1	0.142	-0.229	0.0149102
C13orf15	1	-0.023	-0.307	0.0432613
ENOX1	1	0.074	-0.249	0.0319259
C13orf31	1	0.261	-0.235	0.000533971
RCBTB2	1	0.042	-0.449	0.000385287
PCDH8	1	0.035	-0.355	0.00726214
TBC1D4	1	0.014	-0.317	0.0184186
UCHL3	1	0.126	-0.428	9.22122e-05
KCTD12	1	0.074	-0.457	0.000175818
FBXL3	1	0.029	-0.291	0.0285319
FARP1	1	0.105	-0.202	0.0291267
GPR18	1	0.069	-0.265	0.0144139
CLYBL	1	0.024	-0.495	0.000234324
FGF14	1	0.016	-0.312	0.0258811
BIVM	1	0.218	-0.254	0.000868379
ERCC5	1	0.101	-0.193	0.037524
RAB20	1	0.052	-0.349	0.00626068
ANKRD10	1	0.109	-0.385	0.000391959
ATP11A	1	0.153	-0.237	0.00768985
OR11H6	1	0.082	-0.212	0.0490733
OSGEP	1	0.117	-0.263	0.00726259
NDRG2	1	0.023	-0.342	0.00965151
JUB	1	0.133	-0.251	0.00780537
PABPN1	1	0.193	-0.109	0.0329284
CIDEB	1	0.109	-0.246	0.0171916
ARHGAP5	1	0.144	-0.16	0.0353962
C14orf128	1	0.097	-0.323	0.00503614
NPAS3	1	0.12	-0.413	0.000296286
CDKL1	1	-0.008	-0.441	0.00249515
MAP4K5	1	0.183	-0.229	0.00565718
FRMD6	1	0.114	-0.434	0.000232807
KTN1	1	0.148	-0.151	0.0405322
KIAA0586	1	0.195	-0.205	0.00594515
RTN1	1	0.048	-0.334	0.00550038
WDR89	1	0.118	-0.253	0.00831519
SGPP1	1	0.058	-0.237	0.043627
ZBTB1	1	0.169	-0.337	0.000449036
HSPA2	1	0.151	-0.187	0.020533
C14orf50	1	0.063	-0.433	0.000494013
ZFP36L1	1	0.139	-0.503	8.67739e-06
SFRS5	1	0.013	-0.275	0.0371744
RGS6	1	0.077	-0.382	0.00152605
ABCD4	1	0.034	-0.257	0.0419799
FOS	1	-0.032	-0.354	0.0215997
JDP2	1	0.136	-0.431	5.89712e-05
VASH1	1	0.042	-0.413	0.00175665
C14orf145	1	0.099	-0.21	0.0356163
FLRT2	1	-0.016	-0.447	0.00204491
PTPN21	1	0.136	-0.399	0.000222184
FOXN3	1	0.032	-0.235	0.0485253
ASB2	1	0.001	-0.522	0.000123584
RIN3	1	0.006	-0.293	0.0266943
TRIP11	1	0.131	-0.161	0.0453078
PPP2R5C	1	0.109	-0.258	0.00942811
TRAF3	1	0.137	-0.397	0.000136685
PLD4	1	-0.004	-0.365	0.0063725
APBA2	1	0.108	-0.247	0.0122424
KLF13	1	0.166	-0.127	0.0476018
GOLGA8A	1	0.169	-0.477	3.11013e-06
AQR	1	0.028	-0.291	0.0210891
C15orf52	1	0.102	-0.243	0.0177006
ZFP106	1	0.119	-0.455	5.78274e-05
SHC4	1	0.096	-0.348	0.00254959
FGF7	1	0.066	-0.505	7.42991e-05
TCF12	1	0.214	-0.262	0.000923116
ANKDD1A	1	0.067	-0.295	0.00784241
PDCD7	1	0.201	-0.287	0.000450409
CALML4	1	0.172	-0.281	0.00204731
SENP8	1	0.078	-0.23	0.0343729
PML	1	0.075	-0.42	0.000464362
CYP11A1	1	0.052	-0.435	0.000302173
TBC1D2B	1	0.036	-0.291	0.0244279
CIB2	1	0.089	-0.291	0.00962782
CRABP1	1	0.139	-0.208	0.0171209
RASGRF1	1	0.139	-0.38	0.000553373
BNC1	1	-0.031	-0.427	0.0049661
PDE8A	1	0.129	-0.167	0.0464371
MFGE8	1	0.048	-0.327	0.0129896
ANPEP	1	0.002	-0.423	0.00249634
C15orf38	1	0.111	-0.185	0.0447795
ZNF710	1	0.042	-0.241	0.041101
IQGAP1	1	0.108	-0.225	0.0259159
SLCO3A1	1	0.086	-0.434	0.000306133
CHD2	1	0.124	-0.224	0.0180623
TTC23	1	0.084	-0.354	0.00255238
ADAMTS17	1	0.101	-0.305	0.00969666
CEMP1	1	0.108	-0.274	0.00758282
ANKS3	1	0.089	-0.292	0.00551008
PPL	1	0.127	-0.401	0.000336205
ATF7IP2	1	0.088	-0.486	0.000100499
CIITA	1	0.069	-0.315	0.00619721
DEXI	1	0.078	-0.216	0.0263655
TMC5	1	0.098	-0.238	0.0205557
C16orf52	1	0.031	-0.293	0.0187904
ARHGAP17	1	0.059	-0.328	0.00623878
IL4R	1	0.064	-0.442	0.000394561
IL21R	1	0.038	-0.235	0.0450167
LAT	1	-0.002	-0.313	0.0147495
ITGAM	1	0.149	-0.254	0.00530852
SLC6A2	1	0.104	-0.243	0.0147736
MT1G	1	0.071	-0.25	0.0269891
PSMB10	1	0.079	-0.289	0.00855575
PDXDC2	1	0.118	-0.158	0.0489292
BCAR1	1	0.087	-0.223	0.0281882
CHST6	1	0.088	-0.301	0.00771464
KIAA1609	1	0.103	-0.215	0.0284869
BANP	1	0.067	-0.254	0.0169139
ANKRD11	1	0.23	-0.097	0.0264035
GEMIN4	1	0.061	-0.227	0.045262
GP1BA	1	0.011	-0.267	0.0489128
DULLARD	1	-0.009	-0.32	0.0310255
PLSCR3	1	0.021	-0.436	0.000742417
MYH3	1	0.085	-0.281	0.00660145
ZNF18	1	0.129	-0.564	1.92877e-06
RICH2	1	0.123	-0.302	0.00180461
ZNF624	1	0.038	-0.225	0.0484837
TNFRSF13B	1	0.017	-0.266	0.0343038
MAP2K3	1	0.057	-0.251	0.0352475
UNC45B	1	0.014	-0.325	0.00953522
SLFN11	1	0.065	-0.334	0.00672364
SLFN12	1	0.097	-0.551	1.76326e-06
KRTAP17.1	1	0.113	-0.212	0.0304178
KRT15	1	0.014	-0.334	0.0152427
KRT34	1	0.071	-0.249	0.0249921
KRT16	1	0.074	-0.451	0.000145202
STAT5A	1	0.075	-0.383	0.000659176
FMNL1	1	-0.032	-0.325	0.0279026
C17orf46	1	0.075	-0.325	0.00873131
MAP3K14	1	-0.022	-0.406	0.00387778
STH	1	0.119	-0.196	0.0317668
HOXB4	1	0.058	-0.332	0.00520304
SGCA	1	-0.037	-0.342	0.0307893
CHAD	1	-0.031	-0.313	0.0423627
PRKCA	1	-0.024	-0.315	0.0349687
ABCA6	1	0.006	-0.339	0.0121177
MAP2K6	1	0.106	-0.368	0.00189033
KCNJ16	1	-0.019	-0.433	0.0033965
TRIM47	1	0.061	-0.298	0.0136175
SOCS3	1	-0.053	-0.418	0.00827827
CLUL1	1	0.039	-0.388	0.00306023
ADCYAP1	1	-0.043	-0.316	0.0358376
SMCHD1	1	0.13	-0.243	0.00657252
EMILIN2	1	0.082	-0.228	0.0213214
MYOM1	1	0.009	-0.471	0.000756008
ZFP161	1	0.084	-0.219	0.0361166
TUBB6	1	0.087	-0.461	0.000222763
CEP192	1	0.155	-0.169	0.0212599
RBBP8	1	0.126	-0.265	0.00922206
RIOK3	1	0.1	-0.346	0.00321402
DSC3	1	0.045	-0.337	0.00794057
RNF138	1	0.053	-0.268	0.0341131
MAPRE2	1	0.064	-0.408	0.00140403
RNF165	1	0.101	-0.189	0.0497029
LIPG	1	0.064	-0.385	0.00332462
MAPK4	1	0.075	-0.288	0.0123605
ALPK2	1	0.088	-0.232	0.0206117
MALT1	1	0.066	-0.559	2.44641e-06
ZNF532	1	0.099	-0.237	0.025708
SERPINB3	1	0.05	-0.231	0.0300459
MBP	1	0.045	-0.416	0.00159928
NFATC1	1	0.038	-0.407	0.0016716
MADCAM1	1	0.086	-0.328	0.00259659
DENND1C	1	0.009	-0.283	0.0226776
TNFSF9	1	0.082	-0.26	0.0112008
C3	1	0.076	-0.599	3.46394e-07
EMR1	1	0.044	-0.287	0.0120441
MYO1F	1	0.072	-0.356	0.000946875
MUC16	1	0.04	-0.265	0.0319777
ZNF439	1	0.067	-0.263	0.0286845
ZNF709	1	0.143	-0.237	0.0116368
CCDC130	1	0.087	-0.235	0.0210553
NANOS3	1	0.1	-0.359	0.00253853
IL27RA	1	0.003	-0.471	0.000520463
PGLYRP2	1	0.031	-0.259	0.0430753
PBX4	1	0.096	-0.353	0.0018837
ZNF257	1	0.107	-0.203	0.0357356
FXYD1	1	-0.056	-0.356	0.0284454
CD22	1	0.034	-0.315	0.0128123
DMKN	1	0.014	-0.315	0.0216487
GMFG	1	0.026	-0.407	0.000927972
ZFP36	1	-0.102	-0.408	0.0325753
IGFL1	1	0.144	-0.19	0.023132
FAM83E	1	0.068	-0.275	0.0163551
TEAD2	1	0.041	-0.252	0.0467089
BCL2L12	1	0.115	-0.221	0.0177921
MYBPC2	1	0.02	-0.274	0.0264061
KLK6	1	0.055	-0.426	0.000688835
KLK7	1	0.051	-0.372	0.00344372
KLK11	1	0.208	-0.35	0.000237596
ZNF347	1	0.15	-0.184	0.0220367
LAIR2	1	0.033	-0.241	0.0381258
FCAR	1	0.013	-0.32	0.018138
NLRP5	1	-0.007	-0.285	0.0455681
ZNF667	1	0.086	-0.428	0.000661905
PEG3	1	0.092	-0.206	0.0377926
ZNF549	1	0.052	-0.368	0.00695154
C19orf18	1	0.107	-0.265	0.0107114
ZSCAN18	1	0.005	-0.354	0.0147676
SDCBP2	1	0.092	-0.266	0.0149648
PRNP	1	0.065	-0.52	4.21933e-05
RASSF2	1	0.002	-0.376	0.00561349
SPTLC3	1	0.2	-0.402	2.91768e-05
ZNF133	1	0.13	-0.174	0.0387211
CD93	1	0.029	-0.351	0.0061336
CST7	1	-0.014	-0.345	0.0147388
NNAT	1	-0.018	-0.327	0.0258869
L3MBTL	1	0.051	-0.261	0.0355466
TOX2	1	0.027	-0.43	0.000834411
PI3	1	0.086	-0.285	0.0107355
CD40	1	-0.011	-0.283	0.0458025
CDH22	1	-0.022	-0.401	0.00767688
SULF2	1	0.022	-0.424	0.00225311
TSHZ2	1	-0.064	-0.419	0.013115
DOK5	1	0.063	-0.527	6.9193e-06
COL9A3	1	0.096	-0.355	0.00140546
BTG3	1	0.107	-0.389	0.000532797
ADAMTS1	1	0.045	-0.493	0.000302088
ADAMTS5	1	0.077	-0.333	0.00340353
URB1	1	0.127	-0.183	0.0352125
IFNAR2	1	0.177	-0.274	0.00157071
IFNGR2	1	0.066	-0.369	0.00294682
RUNX1	1	0.053	-0.44	0.000566572
C21orf96	1	0.13	-0.245	0.00502419
CBR1	1	0.056	-0.341	0.00479742
TMPRSS3	1	0.023	-0.347	0.0099657
CSTB	1	0.143	-0.344	0.000466875
COL18A1	1	0.024	-0.344	0.00776391
PPM1F	1	0.122	-0.237	0.0132762
LIF	1	0.115	-0.363	0.001412
NEFH	1	-0.026	-0.352	0.0197846
SEC14L2	1	0.036	-0.362	0.00504519
SLC35E4	1	0.13	-0.138	0.0464639
RASD2	1	0.083	-0.257	0.0236775
SLC16A8	1	-0.003	-0.268	0.0356086
APOBEC3F	1	0.07	-0.499	3.18223e-05
MGAT3	1	0.023	-0.42	0.00145723
L3MBTL2	1	0.131	-0.145	0.0435847
CYP2D6	1	0.128	-0.186	0.0354461
ARFGAP3	1	0.116	-0.413	0.000284763
SULT4A1	1	-0.02	-0.325	0.0224745
PARVB	1	0.043	-0.285	0.0258667
PRKCA.1	1	-0.024	-0.315	0.0349687
MXD4.1	1	0.081	-0.333	0.00334372
ARFGAP3.1	1	0.116	-0.413	0.000284763
EED.1	1	0.156	-0.208	0.0108855
FARP1.1	1	0.105	-0.202	0.0291267
SCML1	1	0.105	-0.367	0.000930545
C1orf213.1	1	0.105	-0.393	0.000238899
C1orf59.1	1	0.104	-0.394	0.000936433
RPL34.1	1	0.142	-0.35	0.000622263
C4orf39.1	1	0.176	-0.528	2.87393e-06
KIF27.1	1	0.133	-0.179	0.0345784
ADAMTS1.1	1	0.045	-0.493	0.000302088
LIMS1.1	1	0.199	-0.166	0.0120101
TTLL4.1	1	0.062	-0.225	0.0414765
FAM89A.1	1	0.095	-0.436	0.000313803
FMNL1.1	1	-0.032	-0.325	0.0279026
CYB5R2.1	1	0.029	-0.365	0.00382888
NPHP3.1	1	0.125	-0.348	0.000871186
CHL1.1	1	0.046	-0.448	0.000956536
PTPN22.1	1	0.024	-0.294	0.0159008
ORM2.1	1	0.096	-0.232	0.0179088
C13orf31.1	1	0.261	-0.235	0.000533971
CHST2.1	1	0.039	-0.334	0.0110838
C9orf46.1	1	0.094	-0.271	0.0105422
ACO1.1	1	0.045	-0.301	0.0149867
ZNF365.1	1	0.128	-0.293	0.00561483
FAM58A	1	0.155	-0.236	0.00914195
ZNF710.1	1	0.042	-0.241	0.041101
TNFSF9.1	1	0.082	-0.26	0.0112008
IGF1.1	1	-0.047	-0.356	0.0243036
WBSCR17.1	1	0.095	-0.244	0.0300554
LIF.1	1	0.115	-0.363	0.001412
LAMB3.1	1	0.138	-0.5	8.86351e-06
FCRL4.1	1	0.032	-0.241	0.0496436
CDK6.1	1	0.095	-0.501	2.30512e-05
PLD5.1	1	0.101	-0.282	0.0127924
PGBD5.1	1	0.047	-0.301	0.01546
GALNT12.1	1	0.061	-0.39	0.00204892
FAM105A.1	1	0.059	-0.407	0.0011556
ZFP36L1.1	1	0.139	-0.503	8.67739e-06
CBR1.1	1	0.056	-0.341	0.00479742
ADHFE1.1	1	0.055	-0.338	0.00781974
MAP3K8.1	1	0.137	-0.448	7.09568e-05
MPP6.1	1	0.054	-0.44	0.000282334
CXCL1.1	1	0.098	-0.528	1.17068e-05
COL18A1.1	1	0.024	-0.344	0.00776391
SDCBP.1	1	0.003	-0.346	0.016853
CHD2.1	1	0.124	-0.224	0.0180623
LY86.1	1	0.007	-0.261	0.0383275
CHST6.1	1	0.088	-0.301	0.00771464
TMOD4.1	1	0.04	-0.274	0.0207791
RTP3.1	1	0.078	-0.236	0.0478937
CALD1.1	1	0.156	-0.366	0.00049592
ZNF215.1	1	-0.009	-0.365	0.0127697
PPM1M.1	1	0.01	-0.303	0.0282811
PI3.1	1	0.086	-0.285	0.0107355
CDR1	1	0.045	-0.33	0.0101986
NTF3.1	1	0.078	-0.322	0.00441862
PTPN21.1	1	0.136	-0.399	0.000222184
CCDC92.1	1	-0.025	-0.364	0.0271652
TRAF6.1	1	0.114	-0.284	0.00390197
FAIM.1	1	0.165	-0.154	0.0262497
C11orf66.1	1	0.125	-0.276	0.00821368
PORCN	1	0.109	-0.19	0.0455559
RCAN3.1	1	0.088	-0.25	0.0183101
PDE8A.1	1	0.129	-0.167	0.0464371
NCK1.1	1	0.094	-0.287	0.00965115
NEFH.1	1	-0.026	-0.352	0.0197846
SPON1.1	1	0.01	-0.303	0.0289184
STAT5A.1	1	0.075	-0.383	0.000659176
MS4A6A.1	1	0.074	-0.221	0.024854
C1orf201.1	1	0.099	-0.201	0.0389914
GPR64	1	0.053	-0.315	0.0129036
RGS6.1	1	0.077	-0.382	0.00152605
ZCCHC6.1	1	0.111	-0.285	0.00951735
ARHGAP26.1	1	0.162	-0.546	4.46737e-07
ANXA5.1	1	0.012	-0.284	0.0435072
NUPL2.1	1	-0.005	-0.341	0.0205251
GPR18.1	1	0.069	-0.265	0.0144139
MOBKL2C.1	1	0.027	-0.367	0.00596182
CATSPER1.1	1	0.034	-0.296	0.0231299
CPXM2.1	1	0.045	-0.288	0.0252258
ZP4.1	1	0.048	-0.248	0.0309344
C11orf63.1	1	0.163	-0.465	2.20337e-05
FOLR1.1	1	0.05	-0.318	0.00743668
ZNF25.1	1	0.074	-0.26	0.0212133
HAO2.1	1	-0.013	-0.285	0.0462062
ANKDD1A.1	1	0.067	-0.295	0.00784241
EPHA4.1	1	0.102	-0.493	3.43351e-05
EGFR.1	1	0.098	-0.472	0.000181157
RRAS2.1	1	0.127	-0.488	7.82983e-06
IL4R.1	1	0.064	-0.442	0.000394561
LAIR2.1	1	0.033	-0.241	0.0381258
TACC1.1	1	0.085	-0.218	0.0308277
CD96.1	1	0.018	-0.263	0.0383624
WNT2B.1	1	0.077	-0.359	0.00312799
MAP2K6.1	1	0.106	-0.368	0.00189033
NMNAT1.1	1	0.212	-0.577	1.19047e-07
CYP7B1.1	1	0.088	-0.484	0.000124887
CYR61.1	1	-0.024	-0.395	0.0105794
GAL.1	1	0.06	-0.231	0.0348943
SLC6A2.1	1	0.104	-0.243	0.0147736
EPDR1.1	1	0.022	-0.3	0.0228923
SH3GLB1.1	1	0.088	-0.416	0.000631375
C14orf50.1	1	0.063	-0.433	0.000494013
FAM60A.1	1	0.114	-0.171	0.044975
OPHN1	1	0.126	-0.185	0.0380625
SLC1A1.1	1	0.107	-0.235	0.0192115
TTC18.1	1	0.087	-0.234	0.0337814
SNCAIP.1	1	-0.073	-0.393	0.018841
FNDC3B.1	1	0.112	-0.312	0.00225758
CAPG.1	1	0.049	-0.555	2.59599e-05
GSTP1.1	1	0.143	-0.489	1.85581e-05
CBL.1	1	0.186	-0.327	0.000301429
HELB.1	1	0.093	-0.317	0.00468357
C7orf29.1	1	0.114	-0.363	0.000901666
NLRP5.1	1	-0.007	-0.285	0.0455681
MAGEE2	1	0.048	-0.357	0.00530884
PPARGC1A.1	1	0.047	-0.35	0.00668055
EGR1.1	1	-0.089	-0.416	0.0210948
FCAR.1	1	0.013	-0.32	0.018138
CALML4.1	1	0.172	-0.281	0.00204731
TIGD6.1	1	0.153	-0.189	0.0165378
KCNE1L	1	0.063	-0.459	9.60803e-05
CDC42EP3.1	1	0.054	-0.559	2.01975e-05
SULT4A1.1	1	-0.02	-0.325	0.0224745
ZNF667.1	1	0.086	-0.428	0.000661905
MFN2.1	1	0.163	-0.36	0.000293517
ZFP161.1	1	0.084	-0.219	0.0361166
LPPR4.1	1	0.03	-0.253	0.0494508
C9orf95.1	1	0.019	-0.415	0.00143518
GMFG.1	1	0.026	-0.407	0.000927972
MAP2K3.1	1	0.057	-0.251	0.0352475
PML.1	1	0.075	-0.42	0.000464362
WDR89.1	1	0.118	-0.253	0.00831519
CCR6.1	1	0.089	-0.497	3.51553e-05
PRKAG2.1	1	0	-0.494	0.000979753
ANPEP.1	1	0.002	-0.423	0.00249634
KRT34.1	1	0.071	-0.249	0.0249921
KLRC4.1	1	0.093	-0.302	0.00262238
NFE2L2.1	1	0.151	-0.399	0.000260952
KBTBD6.1	1	0.142	-0.229	0.0149102
GLA	1	0.121	-0.41	0.000214518
DIRAS3.1	1	0.116	-0.697	2.54499e-08
L3MBTL2.1	1	0.131	-0.145	0.0435847
ZSCAN18.1	1	0.005	-0.354	0.0147676
F8	1	0.108	-0.524	3.49178e-05
SLC35E4.1	1	0.13	-0.138	0.0464639
ZMYND12.1	1	0.087	-0.3	0.0051882
SOSTDC1.1	1	-0.025	-0.358	0.019503
HPGD.1	1	0.002	-0.333	0.0197638
SOCS5.1	1	0.099	-0.379	0.00142765
TSPAN6	1	0.093	-0.246	0.0158494
ZNF549.1	1	0.052	-0.368	0.00695154
COL9A3.1	1	0.096	-0.355	0.00140546
DHX32.1	1	0.08	-0.223	0.0285514
ANKRD10.1	1	0.109	-0.385	0.000391959
IFNAR2.1	1	0.177	-0.274	0.00157071
TRIP11.1	1	0.131	-0.161	0.0453078
ATP6AP2	1	0.096	-0.203	0.0335035
RASSF1.1	1	0.076	-0.385	0.000869177
ACSL4	1	-0.047	-0.416	0.00573827
C9orf125.1	1	-0.05	-0.37	0.0178207
ASB9	1	0.133	-0.349	0.00162756
NAB1.1	1	0.128	-0.264	0.00599225
CHAD.1	1	-0.031	-0.313	0.0423627
NFATC1.1	1	0.038	-0.407	0.0016716
MAPRE2.1	1	0.064	-0.408	0.00140403
MTF1.1	1	0.324	-0.179	0.000429088
MAML2.1	1	0.024	-0.432	0.00219765
TRPC1.1	1	0	-0.396	0.00701804
ERCC5.1	1	0.101	-0.193	0.037524
GPC3	1	0.177	-0.17	0.023067
TUBB6.1	1	0.087	-0.461	0.000222763
KLF4.1	1	0.047	-0.297	0.0187855
RAB33A	1	0.013	-0.462	0.000667491
ADCYAP1.1	1	-0.043	-0.316	0.0358376
PGLYRP2.1	1	0.031	-0.259	0.0430753
DCBLD2.1	1	0.145	-0.418	0.000124267
IFI16.1	1	0.094	-0.45	7.79092e-05
FST.1	1	0.079	-0.333	0.00308118
NOTCH2.1	1	0.105	-0.557	3.89666e-06
CD1C.1	1	0.001	-0.554	4.10922e-05
RPS8.1	1	0.091	-0.636	4.07299e-07
C9orf23.1	1	0.137	-0.208	0.022412
SCARA5.1	1	-0.025	-0.372	0.0122451
LACRT.1	1	0.275	-0.188	0.00595381
DAXX.1	1	0.036	-0.317	0.00925132
IRF2.1	1	0.066	-0.297	0.0101986
WASF3.1	1	0.119	-0.487	2.40513e-05
GDF10.1	1	-0.069	-0.42	0.0134156
HIVEP1.1	1	0.143	-0.402	0.000359216
SGCA.1	1	-0.037	-0.342	0.0307893
GABBR2.1	1	0.049	-0.29	0.0136135
CLEC1A.1	1	-0.021	-0.413	0.00763874
IL27RA.1	1	0.003	-0.471	0.000520463
ADAMTS17.1	1	0.101	-0.305	0.00969666
PCSK5.1	1	-0.004	-0.36	0.0122337
SOX7.1	1	-0.013	-0.479	0.00111264
TM4SF1.1	1	0.007	-0.372	0.00895236
KRT6C.1	1	0.037	-0.331	0.00899728
ETV5.1	1	0.114	-0.307	0.00492775
PTPLA.1	1	0.032	-0.457	0.000311439
ZNF502.1	1	0.018	-0.429	0.00162926
CAV3.1	1	0.021	-0.242	0.0439355
RIC3.1	1	0.077	-0.571	6.82514e-06
SLCO3A1.1	1	0.086	-0.434	0.000306133
DGKI.1	1	0.005	-0.349	0.0105984
ELMO1.1	1	0.062	-0.494	3.20075e-05
CASP4.1	1	0.072	-0.395	0.000543335
IL15RA.1	1	0.089	-0.36	0.000942591
ALOX5AP.1	1	0.062	-0.281	0.014881
SNTB1.1	1	0.033	-0.253	0.0402933
MST1R.1	1	0.097	-0.284	0.00889472
SGPP1.1	1	0.058	-0.237	0.043627
STK33.1	1	0.012	-0.484	0.00052019
TNFRSF9.1	1	0.044	-0.34	0.00724531
MAP4K4.1	1	0.062	-0.29	0.02052
CHRDL2.1	1	0.096	-0.411	0.000503209
EMILIN2.1	1	0.082	-0.228	0.0213214
SPATA18.1	1	0.135	-0.5	1.05712e-05
MALL.1	1	0.041	-0.332	0.0130371
APITD1.1	1	0.158	-0.167	0.0203161
FBXL3.1	1	0.029	-0.291	0.0285319
DYRK3.1	1	0.119	-0.456	7.01066e-05
ZFP2.1	1	0.061	-0.356	0.00496589
PPM1F.1	1	0.122	-0.237	0.0132762
THYN1.1	1	-0.031	-0.325	0.042291
SYPL1.1	1	-0.002	-0.329	0.0197465
TSPAN18.1	1	0.208	-0.224	0.00296251
PROS1.1	1	0.018	-0.493	0.000498785
GPR87.1	1	0.024	-0.257	0.0486177
SF1.1	1	0.246	-0.318	2.85872e-05
LRP12.1	1	0.087	-0.337	0.00297197
NTRK2.1	1	0.117	-0.543	4.6331e-06
ANKS3.1	1	0.089	-0.292	0.00551008
KLK11.1	1	0.208	-0.35	0.000237596
SPATA6.1	1	0.11	-0.389	0.000439697
ETAA1.1	1	0.176	-0.284	0.00250018
TIAM2.1	1	0.11	-0.427	0.000194171
ATP5J2.1	1	0.03	-0.383	0.00450111
MT1G.1	1	0.071	-0.25	0.0269891
C16orf52.1	1	0.031	-0.293	0.0187904
COG5.1	1	0.102	-0.188	0.0461536
NFIA.1	1	0.229	-0.223	0.000950587
CD244.1	1	0.049	-0.248	0.0297549
DMKN.1	1	0.014	-0.315	0.0216487
KBTBD8.1	1	0.051	-0.276	0.0152306
LRMP.1	1	-0.022	-0.384	0.00215283
HPDL.1	1	0.029	-0.31	0.0159506
RPL12.1	1	0.046	-0.463	0.000202952
C11orf1.1	1	0.077	-0.357	0.00295618
RAB11FIP2.1	1	0.195	-0.105	0.0372297
DNASE1L3.1	1	-0.051	-0.346	0.0271649
CLCN4	1	0.037	-0.437	0.00178967
AMPH.1	1	-0.015	-0.326	0.0225536
SOD3.1	1	0.054	-0.482	0.000155089
PARS2.1	1	0.09	-0.224	0.0305571
C8orf34.1	1	0.049	-0.318	0.0105988
BCLAF1.1	1	0.047	-0.303	0.0146697
RAB23.1	1	0.083	-0.283	0.011135
SLC35C1.1	1	0.102	-0.445	0.000125229
PLOD2.1	1	0.122	-0.179	0.0319959
MAP2.1	1	0.051	-0.281	0.0204275
ZNF624.1	1	0.038	-0.225	0.0484837
CNKSR3.1	1	0.104	-0.418	0.000206885
MYOM1.1	1	0.009	-0.471	0.000756008
CUBN.1	1	0.112	-0.254	0.0145838
NFIL3.1	1	0.046	-0.268	0.0259796
KCNK5.1	1	0.082	-0.213	0.0439092
RGS1.1	1	0.004	-0.293	0.0412714
OBFC2A.1	1	0.056	-0.477	0.000124222
MALT1.1	1	0.066	-0.559	2.44641e-06
IL1RN.1	1	0.066	-0.325	0.00563698
IQGAP1.1	1	0.108	-0.225	0.0259159
SERGEF.1	1	0.087	-0.288	0.0139318
SPTAN1.1	1	0.154	-0.364	0.000672729
CPVL.1	1	0.015	-0.249	0.047993
C4BPA.1	1	0.069	-0.329	0.00787666
VWCE.1	1	0.112	-0.178	0.0416395
PABPN1.1	1	0.193	-0.109	0.0329284
AHR.1	1	0.018	-0.511	0.000264653
CRABP1.1	1	0.139	-0.208	0.0171209
CLUL1.1	1	0.039	-0.388	0.00306023
GNG5.1	1	0.124	-0.332	0.002389
TOX2.1	1	0.027	-0.43	0.000834411
GP1BA.1	1	0.011	-0.267	0.0489128
THOC7.1	1	0.094	-0.271	0.0136691
KCTD18.1	1	0.095	-0.189	0.0453326
PTF1A.1	1	0.001	-0.362	0.00878825
KRT6A.1	1	0.04	-0.319	0.0112667
SLC40A1.1	1	0.066	-0.274	0.0186127
TNF.1	1	0.141	-0.285	0.00227749
RPA2.1	1	0.019	-0.503	0.000199871
COL4A6	1	0.036	-0.43	0.00135102
TMEM2.1	1	0.12	-0.359	0.000801706
DULLARD.1	1	-0.009	-0.32	0.0310255
ENOX1.1	1	0.074	-0.249	0.0319259
PLEKHA1.1	1	0.181	-0.242	0.00406263
ARMC3.1	1	0.079	-0.347	0.00352359
TM4SF18.1	1	0.053	-0.359	0.00495648
CST7.1	1	-0.014	-0.345	0.0147388
DOK5.1	1	0.063	-0.527	6.9193e-06
LMO2.1	1	0.05	-0.416	0.000543217
DSC3.1	1	0.045	-0.337	0.00794057
SLC16A7.1	1	0.096	-0.483	6.27611e-05
PRR16.1	1	0.057	-0.396	0.00298258
SNX7.1	1	0.112	-0.423	0.00039662
SULF2.1	1	0.022	-0.424	0.00225311
KLF13.1	1	0.166	-0.127	0.0476018
A2M.1	1	0.091	-0.463	0.000118544
AKAP12.1	1	0.067	-0.305	0.01138
SETX.1	1	0.148	-0.258	0.00301038
TXNDC3.1	1	0.062	-0.441	0.000336506
BCL2L12.1	1	0.115	-0.221	0.0177921
GABRE	1	0.084	-0.349	0.00206606
ADM.1	1	0.07	-0.239	0.0298631
KCTD12.1	1	0.074	-0.457	0.000175818
MBNL1.1	1	0.067	-0.481	8.56139e-05
DST.1	1	0.049	-0.428	0.00168776
ZNF532.1	1	0.099	-0.237	0.025708
TCF12.1	1	0.214	-0.262	0.000923116
GCC2.1	1	0.186	-0.206	0.00770568
SH2D2A.1	1	0.019	-0.265	0.0370314
STARD13.1	1	0.147	-0.567	1.1629e-06
ST6GALNAC3.1	1	-0.057	-0.385	0.0192628
IFRD1.1	1	0.055	-0.37	0.00256992
TLR3.1	1	0.122	-0.468	3.13011e-05
RAB20.1	1	0.052	-0.349	0.00626068
PTGER3.1	1	0.068	-0.428	0.000555372
TRIM2.1	1	0.07	-0.387	0.00222294
NPTX2.1	1	0.141	-0.319	0.000963784
PUS3.1	1	0.2	-0.343	0.000214244
CD160.1	1	0.03	-0.327	0.0089817
VIM.1	1	0.085	-0.455	0.000289574
RBM16.1	1	0.099	-0.273	0.0123234
TMEM154.1	1	0.112	-0.446	0.000149099
ATP13A2.1	1	0.083	-0.259	0.0117221
PDZK1.1	1	-0.004	-0.288	0.04132
MXRA5	1	0.087	-0.338	0.00326504
ARL4A.1	1	0.062	-0.285	0.0205894
CUL4B	1	0.198	-0.127	0.0184277
GBAS.1	1	0.052	-0.267	0.0422852
C6orf142.1	1	0.082	-0.494	5.42203e-05
C15orf52.1	1	0.102	-0.243	0.0177006
ITGA8.1	1	0.182	-0.283	0.00115528
C13orf15.1	1	-0.023	-0.307	0.0432613
PTPRC.1	1	0.069	-0.307	0.00400565
CLCA2.1	1	0.158	-0.357	0.000629872
CIDEB.1	1	0.109	-0.246	0.0171916
PSMB10.1	1	0.079	-0.289	0.00855575
ACSL5.1	1	0.154	-0.519	1.08573e-06
ANKRD11.1	1	0.23	-0.097	0.0264035
PTMA.1	1	0.128	-0.22	0.024445
FAM19A4.1	1	-0.006	-0.407	0.00360441
TBRG1.1	1	0.107	-0.28	0.00930434
PXDN.1	1	0.05	-0.274	0.025072
PDLIM5.1	1	0.16	-0.228	0.00575438
UBAP1.1	1	0.148	-0.347	0.00118527
DFFB.1	1	0.031	-0.324	0.00828862
UPP1.1	1	0.018	-0.273	0.0392718
LAMA4.1	1	0.049	-0.263	0.0265385
MAGOH.1	1	0.042	-0.355	0.0120074
RPL22.1	1	0.131	-0.399	0.00023691
GAS1.1	1	0.057	-0.465	0.000315464
BTG3.1	1	0.107	-0.389	0.000532797
ADPRH.1	1	0.104	-0.425	0.000188282
ADAMTS4.1	1	0.094	-0.206	0.043582
SEC14L2.1	1	0.036	-0.362	0.00504519
PPP2R5C.1	1	0.109	-0.258	0.00942811
SDC2.1	1	0.094	-0.36	0.00174022
BNC2.1	1	0.044	-0.29	0.0209751
CCAR1.1	1	0.19	-0.127	0.023789
FGF10.1	1	0.162	-0.332	0.000873152
FMO2.1	1	0.058	-0.395	0.00151877
ALX4.1	1	0.01	-0.334	0.0298345
SLC25A37.1	1	0.103	-0.363	0.0010074
HRH1.1	1	0.135	-0.228	0.0151319
PEG3.1	1	0.092	-0.206	0.0377926
LSM5.1	1	0.064	-0.222	0.0289623
ZNF133.1	1	0.13	-0.174	0.0387211
KLRG1.1	1	-0.028	-0.331	0.0282653
NPAS3.1	1	0.12	-0.413	0.000296286
ETV6.1	1	0.083	-0.297	0.00761216
CLDN1.1	1	0.132	-0.505	4.51271e-06
EPHA2.1	1	0.021	-0.274	0.034156
RASGRF1.1	1	0.139	-0.38	0.000553373
IL2RG	1	0.037	-0.265	0.0242263
CRYAB.1	1	0.022	-0.363	0.00894275
TGFBR2.1	1	-0.032	-0.362	0.0125192
TEAD2.1	1	0.041	-0.252	0.0467089
PELI1.1	1	0.113	-0.62	4.76824e-07
FOS.1	1	-0.032	-0.354	0.0215997
PLD4.1	1	-0.004	-0.365	0.0063725
DUSP22.1	1	0.016	-0.415	0.00339218
TUB.1	1	0.074	-0.429	0.000590514
MYBPC2.1	1	0.02	-0.274	0.0264061
PTX3.1	1	-0.043	-0.418	0.00398751
RPS27A.1	1	0.108	-0.568	2.73925e-06
KIF17.1	1	0.011	-0.381	0.00638579
DOPEY1.1	1	0.036	-0.254	0.0433037
MAP3K14.1	1	-0.022	-0.406	0.00387778
UPF3B	1	0.161	-0.208	0.0111491
CD22.1	1	0.034	-0.315	0.0128123
TRPM8.1	1	0.056	-0.287	0.0211038
CCDC130.1	1	0.087	-0.235	0.0210553
PTGS2.1	1	0.019	-0.377	0.00893664
ALPK2.1	1	0.088	-0.232	0.0206117
PVRL3.1	1	0.007	-0.373	0.00749893
NOD1.1	1	-0.006	-0.453	0.000908549
DAB2.1	1	-0.022	-0.304	0.0361939
ABCD4.1	1	0.034	-0.257	0.0419799
PRNP.1	1	0.065	-0.52	4.21933e-05
RCBTB2.1	1	0.042	-0.449	0.000385287
C7orf42.1	1	0.009	-0.347	0.0156885
CDKL1.1	1	-0.008	-0.441	0.00249515
UBE2J1.1	1	0.04	-0.376	0.00394347
GRHL3.1	1	0.085	-0.388	0.000467314
SDCBP2.1	1	0.092	-0.266	0.0149648
PSME4.1	1	0.087	-0.296	0.00741506
MATN2.1	1	0.006	-0.284	0.04404
MSN	1	0.125	-0.54	2.48726e-06
OSGEP.1	1	0.117	-0.263	0.00726259
PPL.1	1	0.127	-0.401	0.000336205
ARPC1A.1	1	-0.007	-0.328	0.0293118
CXCL2.1	1	0.01	-0.506	0.000116809
UCHL3.1	1	0.126	-0.428	9.22122e-05
OSBPL9.1	1	0.126	-0.46	5.74766e-05
FAM46B.1	1	0.17	-0.348	0.000444093
CCNA1.1	1	0.027	-0.39	0.00440458
IL8.1	1	0.117	-0.274	0.00668794
FAM122C	1	0.051	-0.347	0.00748167
SCGB3A1.1	1	0.109	-0.448	7.25596e-05
LRRC40.1	1	0.109	-0.34	0.00216578
TMEM119.1	1	-0.021	-0.313	0.0396744
ADAMTSL1.1	1	0.141	-0.299	0.00293349
FZD3.1	1	0.108	-0.265	0.00987251
CCDC88A.1	1	0.061	-0.26	0.0251798
PPIG.1	1	0.189	-0.203	0.00858873
C9orf30.1	1	0.065	-0.291	0.0115726
DNTTIP2.1	1	0.183	-0.325	0.0013033
PSMB8.1	1	0.033	-0.289	0.0245706
KTN1.1	1	0.148	-0.151	0.0405322
HYAL3.1	1	0.069	-0.316	0.00754042
SLC25A15.1	1	0.107	-0.275	0.00628523
MFGE8.1	1	0.048	-0.327	0.0129896
GNL2.1	1	0.135	-0.301	0.00360176
FAF1.1	1	0.049	-0.299	0.0174807
RBM7.1	1	0.08	-0.249	0.0210329
GSN.1	1	0.026	-0.352	0.00752946
GYPC.1	1	-0.031	-0.399	0.00689302
LCP2.1	1	0.053	-0.268	0.0193897
RCAN2.1	1	0.026	-0.391	0.00527312
SORBS3.1	1	0.056	-0.281	0.0163775
VEGFC.1	1	0.015	-0.284	0.0339072
RBMS3.1	1	0.003	-0.38	0.00560067
KCTD14.1	1	-0.011	-0.296	0.0422738
MAP4K5.1	1	0.183	-0.229	0.00565718
IFNGR2.1	1	0.066	-0.369	0.00294682
CCDC76.1	1	0.156	-0.205	0.00913068
FLRT2.1	1	-0.016	-0.447	0.00204491
VSNL1.1	1	0.074	-0.462	0.000119663
NRG1.1	1	0.018	-0.299	0.0221985
PPP1R1A.1	1	0.057	-0.357	0.00485917
C3.1	1	0.076	-0.599	3.46394e-07
TSPAN32.1	1	0.035	-0.237	0.042445
ADCY3.1	1	0.081	-0.423	0.000327086
DIAPH2	1	0.13	-0.491	1.00793e-05
ZFP37.1	1	0.018	-0.3	0.026566
CD180.1	1	0.055	-0.259	0.0183094
TF.1	1	0.095	-0.302	0.00653702
CYP11A1.1	1	0.052	-0.435	0.000302173
ITGB8.1	1	0.148	-0.393	0.000298
HRASLS.1	1	0.102	-0.439	0.000199713
FNDC4.1	1	-0.047	-0.332	0.0486705
PALLD.1	1	0.079	-0.301	0.0104812
NT5E.1	1	0.077	-0.259	0.0214553
SH3GL2.1	1	0.079	-0.201	0.0486448
MRPS21.1	1	0.073	-0.366	0.00353466
NDRG2.1	1	0.023	-0.342	0.00965151
SLFN11.1	1	0.065	-0.334	0.00672364
MYH3.1	1	0.085	-0.281	0.00660145
RNF138.1	1	0.053	-0.268	0.0341131
SMC6.1	1	0.125	-0.26	0.00883739
SF3A3.1	1	0.115	-0.302	0.00588237
AMOT	1	0.057	-0.269	0.0271214
MGAT3.1	1	0.023	-0.42	0.00145723
ITGB6.1	1	0.05	-0.285	0.0213918
MAPK4.1	1	0.075	-0.288	0.0123605
ATM.1	1	0.058	-0.464	0.000195166
CLEC5A.1	1	0.131	-0.296	0.00283659
SEMA3E.1	1	0.1	-0.429	0.00029129
CDC26.1	1	0.182	-0.29	0.000712579
VASH1.1	1	0.042	-0.413	0.00175665
CA13.1	1	0.009	-0.308	0.0304372
LEPREL1.1	1	0.074	-0.483	4.29937e-05
BANP.1	1	0.067	-0.254	0.0169139
COMMD2.1	1	0.071	-0.236	0.0229991
CH25H.1	1	0.011	-0.407	0.00230959
CCDC84.1	1	0.143	-0.358	0.000198327
FGB.1	1	0.11	-0.19	0.0330367
PARVB.1	1	0.043	-0.285	0.0258667
USP4.1	1	0.128	-0.202	0.0212731
ADAMTS5.1	1	0.077	-0.333	0.00340353
BNC1.1	1	-0.031	-0.427	0.0049661
KLK6.1	1	0.055	-0.426	0.000688835
FGF14.1	1	0.016	-0.312	0.0258811
IQCG.1	1	0.112	-0.267	0.0103022
PRUNE2.1	1	0.099	-0.403	0.000749526
BCAR1.1	1	0.087	-0.223	0.0281882
C1orf172.1	1	0.163	-0.262	0.0022871
CD93.1	1	0.029	-0.351	0.0061336
DOCK8.1	1	0.057	-0.448	0.000170652
SLC10A4.1	1	0.052	-0.273	0.02663
EMX2.1	1	0.118	-0.271	0.00533894
SHC4.1	1	0.096	-0.348	0.00254959
TLR10.1	1	0.035	-0.436	0.00036295
IL21R.1	1	0.038	-0.235	0.0450167
WIF1.1	1	0.076	-0.338	0.00358376
CYP39A1.1	1	0.069	-0.412	0.00128511
SLFN12.1	1	0.097	-0.551	1.76326e-06
RASSF2.1	1	0.002	-0.376	0.00561349
CAPN6	1	-0.033	-0.439	0.00321179
SCN5A.1	1	0.038	-0.495	0.000192663
DCPS.1	1	0.107	-0.347	0.00202568
ARHGDIB.1	1	0.018	-0.3	0.0246741
RUNX1.1	1	0.053	-0.44	0.000566572
SLC4A4.1	1	0.007	-0.312	0.0234904
DMTF1.1	1	0.122	-0.542	1.92488e-06
FOXQ1.1	1	0.084	-0.259	0.0145862
CCDC90B.1	1	0.158	-0.365	0.000261387
ASB2.1	1	0.001	-0.522	0.000123584
KLK7.1	1	0.051	-0.372	0.00344372
PBX4.1	1	0.096	-0.353	0.0018837
L3MBTL.1	1	0.051	-0.261	0.0355466
CLEC9A.1	1	-0.015	-0.488	0.000758015
PAM.1	1	0.019	-0.384	0.00532697
PPP1R14C.1	1	0.108	-0.516	1.55516e-05
AMT.1	1	0.022	-0.265	0.0454464
MRPL20.1	1	0.056	-0.287	0.0128007
FRMD6.1	1	0.114	-0.434	0.000232807
PDZRN4.1	1	0.021	-0.304	0.0216199
PCDH8.1	1	0.035	-0.355	0.00726214
NOV.1	1	0.053	-0.453	0.000413782
SLC16A8.1	1	-0.003	-0.268	0.0356086
GALNT5.1	1	0.031	-0.306	0.0140417
SORBS2.1	1	0.084	-0.624	1.39321e-06
ARHGAP5.1	1	0.144	-0.16	0.0353962
WNK1.1	1	0.095	-0.194	0.0479734
BVES.1	1	0.027	-0.398	0.00330623
UTS2.1	1	0.093	-0.23	0.0263785
USP6NL.1	1	0.178	-0.351	0.000157288
ARHGEF6	1	0.056	-0.315	0.00801646
PEX14.1	1	0.098	-0.45	0.000107836
EFEMP1.1	1	0.068	-0.373	0.00248709
MBP.1	1	0.045	-0.416	0.00159928
HBEGF.1	1	-0.019	-0.314	0.0318289
CCIN.1	1	0.042	-0.249	0.0407024
CLDN11.1	1	-0.054	-0.338	0.0402005
PIK3CD.1	1	0	-0.464	0.000452156
CD58.1	1	0.009	-0.308	0.0271563
MCAM.1	1	0.076	-0.266	0.0142455
FMO4.1	1	0.141	-0.432	6.19056e-05
SLC34A2.1	1	0.126	-0.536	2.65829e-06
PROM1.1	1	0.134	-0.598	2.66573e-07
WNT11.1	1	0.003	-0.314	0.0256653
MAL.1	1	0.095	-0.285	0.00619024
SYF2.1	1	0.047	-0.331	0.00842836
LARP7.1	1	0.267	-0.077	0.0147793
UTP11L.1	1	-0.019	-0.381	0.014473
RFX3.1	1	0.143	-0.421	0.000139136
TBC1D8B	1	0.126	-0.51	1.82154e-05
PIP5K1B.1	1	0.03	-0.302	0.0235533
TTC23.1	1	0.084	-0.354	0.00255238
HOXB4.1	1	0.058	-0.332	0.00520304
C9orf45.1	1	0.145	-0.238	0.0048214
RIOK3.1	1	0.1	-0.346	0.00321402
RBBP8.1	1	0.126	-0.265	0.00922206
LIPG.1	1	0.064	-0.385	0.00332462
UQCRH.1	1	0.128	-0.286	0.00550386
CD40.1	1	-0.011	-0.283	0.0458025
MTHFD1L.1	1	0.102	-0.299	0.00384342
DAPP1.1	1	0.196	-0.403	3.05157e-05
GABRP.1	1	0.015	-0.416	0.00278491
GLI1.1	1	-0.026	-0.392	0.0132401
FAM3D.1	1	0.09	-0.281	0.00867733
LECT2.1	1	-0.016	-0.284	0.0440394
POT1.1	1	-0.006	-0.361	0.0156441
C3orf23.1	1	0.042	-0.409	0.00123524
PLEKHN1.1	1	0.207	-0.316	0.000155681
CAB39.1	1	0.105	-0.282	0.00812424
TBX5.1	1	0.149	-0.231	0.00858846
APBA2.1	1	0.108	-0.247	0.0122424
PARK2.1	1	0.039	-0.386	0.00288959
GPR84.1	1	0.094	-0.204	0.0319936
CLIP4.1	1	0.052	-0.517	9.69436e-05
CXorf36	1	0.09	-0.188	0.0454751
MYOC.1	1	0.063	-0.297	0.0131156
ABCA6.1	1	0.006	-0.339	0.0121177
PRICKLE2.1	1	0.038	-0.25	0.0470207
METTL8.1	1	0.05	-0.304	0.0136403
JDP2.1	1	0.136	-0.431	5.89712e-05
WNT6.1	1	0.04	-0.307	0.0174394
SCLT1.1	1	0.221	-0.16	0.0104045
CDC37L1.1	1	0.056	-0.367	0.00309812
TRAM2.1	1	0.101	-0.23	0.030729
SLC22A16.1	1	0.058	-0.315	0.0134231
SAA4.1	1	0.034	-0.314	0.0116722
ZNF660.1	1	0.136	-0.393	0.0002506
C7orf38.1	1	0.019	-0.413	0.00386091
YPEL4.1	1	-0.067	-0.346	0.0367242
PDGFRA.1	1	0.019	-0.355	0.00996121
DDR2.1	1	0.057	-0.303	0.0140352
BIVM.1	1	0.218	-0.254	0.000868379
ASS1.1	1	0.126	-0.426	0.000145255
RPS6KA4.1	1	0.052	-0.225	0.0497477
LONRF1.1	1	0.038	-0.269	0.0322824
ANAPC4.1	1	0.201	-0.409	2.51024e-05
TINAGL1.1	1	-0.045	-0.428	0.00643144
DGKA.1	1	0.007	-0.31	0.028547
EMR1.1	1	0.044	-0.287	0.0120441
GNG11.1	1	0.002	-0.301	0.029634
FBLIM1.1	1	0.157	-0.491	1.72096e-06
ZNF454.1	1	0.066	-0.417	0.000866856
STARD4.1	1	0.088	-0.347	0.00295984
TEX10.1	1	0.092	-0.327	0.00389573
ARMCX1	1	0.002	-0.318	0.0293596
AQP3.1	1	0.069	-0.337	0.0047648
KRT15.1	1	0.014	-0.334	0.0152427
SVIL.1	1	0.045	-0.253	0.0379654
ACTG2.1	1	0.054	-0.353	0.00546689
AGTPBP1.1	1	0.115	-0.349	0.000776261
D4S234E.1	1	-0.017	-0.428	0.000977798
STMN2.1	1	0.09	-0.213	0.0307732
ZFP36.1	1	-0.102	-0.408	0.0325753
MTPN.1	1	0.165	-0.208	0.01068
PLCE1.1	1	0.107	-0.349	0.00166488
RRAGC.1	1	0.101	-0.292	0.00429589
FGF7.1	1	0.066	-0.505	7.42991e-05
PTPN7.1	1	-0.002	-0.257	0.0481935
WDR75.1	1	0.164	-0.274	0.00240892
AMPD1.1	1	-0.038	-0.315	0.0477318
FOXN3.1	1	0.032	-0.235	0.0485253
IL7.1	1	0.156	-0.297	0.00189379
NNAT.1	1	-0.018	-0.327	0.0258869
IFT172.1	1	0.164	-0.598	3.60561e-08
TNFAIP8L2.1	1	0.072	-0.304	0.00332278
KRT5.1	1	-0.007	-0.443	0.00181747
BMP2K.1	1	0.199	-0.304	0.000319976
LAMC2.1	1	0.128	-0.493	1.92237e-05
SRPX	1	-0.022	-0.317	0.0427351
LAT.1	1	-0.002	-0.313	0.0147495
PHC2.1	1	0.027	-0.282	0.033887
TNFAIP8.1	1	-0.021	-0.456	0.00157082
DEXI.1	1	0.078	-0.216	0.0263655
FHL5.1	1	0.021	-0.333	0.012509
LY75.1	1	0.074	-0.457	0.000188219
DDX50.1	1	0.172	-0.361	5.08411e-05
EPHX2.1	1	0.036	-0.294	0.0233214
CDH22.1	1	-0.022	-0.401	0.00767688
FZD6.1	1	0.134	-0.251	0.00691248
PDE10A.1	1	0.137	-0.284	0.00536204
TRAF3.1	1	0.137	-0.397	0.000136685
EIF2C3.1	1	0.169	-0.404	9.5154e-05
AIF1.1	1	0.04	-0.389	0.00103226
CNR1.1	1	-0.015	-0.437	0.00351513
DEFB1.1	1	0.074	-0.522	5.64178e-05
CCNL1.1	1	0.077	-0.304	0.00543818
RBP5.1	1	0.05	-0.391	0.00127704
KRT16.1	1	0.074	-0.451	0.000145202
MRVI1.1	1	0.199	-0.138	0.0190539
CISD1.1	1	0.161	-0.172	0.0177375
MTMR11.1	1	0.062	-0.321	0.00891776
HSPA2.1	1	0.151	-0.187	0.020533
PTPRE.1	1	0.17	-0.505	3.69959e-06
C6orf192.1	1	0.06	-0.409	0.0011581
TTC22.1	1	0.075	-0.424	0.00037329
RNF11.1	1	0.21	-0.275	0.00140135
GOLM1.1	1	0.109	-0.315	0.00337625
UNC45B.1	1	0.014	-0.325	0.00953522
PGM1.1	1	0.078	-0.322	0.00374105
BANK1.1	1	0.038	-0.417	0.00135329
PDCD7.1	1	0.201	-0.287	0.000450409
RTN1.1	1	0.048	-0.334	0.00550038
SPTLC3.1	1	0.2	-0.402	2.91768e-05
FAM129A.1	1	0.107	-0.361	0.00118954
ARHGAP22.1	1	0.128	-0.439	6.10625e-05
ADD3.1	1	0.051	-0.315	0.0115909
TAF1A.1	1	0.154	-0.122	0.0464105
FBXO32.1	1	0.104	-0.23	0.0239834
RUFY1.1	1	0.049	-0.302	0.0124617
VPS13A.1	1	0.109	-0.378	0.000556854
RYK.1	1	0.147	-0.18	0.0296453
SYT11.1	1	0.072	-0.397	0.000984715
GCET2.1	1	-0.015	-0.359	0.00795825
MMP7.1	1	0.038	-0.359	0.00576262
PLOD3.1	1	0.09	-0.276	0.0116512
C4orf31.1	1	0.037	-0.44	0.00144171
EXTL3.1	1	0.111	-0.3	0.00373378
TMPRSS3.1	1	0.023	-0.347	0.0099657
TNNI2.1	1	0.028	-0.268	0.0277453
TMC5.1	1	0.098	-0.238	0.0205557
RNF144A.1	1	0.056	-0.279	0.0233858
MID1	1	0.089	-0.589	3.25639e-06
INPP1.1	1	-0.017	-0.397	0.00929306
TLR6.1	1	0.035	-0.451	0.000440975
RASD2.1	1	0.083	-0.257	0.0236775
TBC1D4.1	1	0.014	-0.317	0.0184186
TNFRSF1B.1	1	0.039	-0.281	0.0207382
MTO1.1	1	0.101	-0.223	0.0229101
CIITA.1	1	0.069	-0.315	0.00619721
LZTS2.1	1	0.244	-0.128	0.0085411
BTN3A2.1	1	0.098	-0.3	0.00314873
NPM2.1	1	0.03	-0.289	0.0306646
KRTAP17.1.1	1	0.113	-0.212	0.0304178
HOXA7.1	1	0.146	-0.224	0.0163311
MADCAM1.1	1	0.086	-0.328	0.00259659
DZIP1L.1	1	0.003	-0.377	0.0109005
FOXO1.1	1	0.042	-0.386	0.00325365
SLC43A1.1	1	0.05	-0.226	0.0491354
MMP20.1	1	0.08	-0.23	0.0356213
CAV2.1	1	0.028	-0.373	0.00566947
COL12A1.1	1	0.088	-0.193	0.0408356
EMB.1	1	0.126	-0.248	0.00801749
EFHA2.1	1	-0.017	-0.375	0.0120816
PDE4B.1	1	0.031	-0.449	0.000940823
KRCC1.1	1	0.009	-0.485	0.00138141
ELK3.1	1	0.045	-0.371	0.00428546
CARD11.1	1	0.012	-0.241	0.0405032
KCNJ16.1	1	-0.019	-0.433	0.0033965
LCA5.1	1	0.071	-0.255	0.021023
RGS2.1	1	-0.038	-0.428	0.00621392
MON1A.1	1	0.071	-0.29	0.0103788
PHLDA1.1	1	0.04	-0.35	0.00872828
CTDSPL.1	1	0.089	-0.265	0.0158172
TACSTD2.1	1	0.096	-0.334	0.00297571
SHROOM3.1	1	0.18	-0.105	0.0322756
LEAP2.1	1	0.079	-0.255	0.0175814
CCL21.1	1	-0.083	-0.35	0.0375462
FXYD1.1	1	-0.056	-0.356	0.0284454
ATP6V1E2.1	1	0.093	-0.265	0.0183804
STK40.1	1	0.165	-0.484	7.59471e-06
MYO1F.1	1	0.072	-0.356	0.000946875
JUB.1	1	0.133	-0.251	0.00780537
C19orf18.1	1	0.107	-0.265	0.0107114
STEAP2.1	1	-0.001	-0.406	0.00660332
SOCS3.1	1	-0.053	-0.418	0.00827827
LEPRE1.1	1	0.082	-0.345	0.00290111
ALDH4A1	2	-0.051	0.25	0.0322987
TCEA3	2	-0.014	0.28	0.0360814
HPCA	2	-0.102	0.279	0.0107191
TMEM54	2	-0.141	0.268	0.00421943
TRIM62	2	-0.15	0.19	0.0175324
GRIK3	2	-0.123	0.173	0.0303517
DNALI1	2	-0.093	0.258	0.0143438
PPT1	2	-0.091	0.235	0.0204059
FOXD2	2	-0.006	0.35	0.0104625
MCOLN3	2	-0.134	0.292	0.00364911
GBP7	2	-0.029	0.384	0.0083163
HSP90B3P	2	-0.074	0.355	0.00340165
HIST2H2BE	2	-0.03	0.275	0.0378736
LASS2	2	-0.123	0.304	0.00231288
CDC42SE1	2	-0.118	0.182	0.0456195
TUFT1	2	-0.066	0.392	0.00148529
LCE3B	2	-0.095	0.35	0.00152948
LCE1F	2	0.065	0.389	0.00590674
SMCP	2	-0.139	0.186	0.0160031
HCN3	2	-0.01	0.396	0.00399934
SCAMP3	2	-0.151	0.334	0.000812305
UBQLN4	2	-0.109	0.184	0.0378778
PIGM	2	-0.036	0.292	0.025641
UHMK1	2	-0.058	0.243	0.0350031
NUF2	2	-0.032	0.277	0.0326761
CENPL	2	-0.006	0.318	0.0207956
LHX4	2	0.041	0.415	0.00908021
SMG7	2	-0.101	0.339	0.00320545
RABIF	2	-0.086	0.384	0.0013027
ADIPOR1	2	-0.132	0.534	3.69114e-06
SOX13	2	-0.028	0.486	0.000628195
ETNK2	2	-0.143	0.39	0.000157592
DTL	2	-0.066	0.533	1.63497e-05
MOSC1	2	-0.106	0.411	0.000429344
ACTN2	2	-0.055	0.371	0.00343155
OR2G3	2	0.012	0.312	0.0372716
OR11L1	2	-0.066	0.282	0.0163709
OR2T34	2	-0.044	0.292	0.0123665
FAM110C	2	0.009	0.307	0.0339515
TMEM18	2	-0.108	0.219	0.0158812
TSSC1	2	-0.169	0.32	0.00142323
RRM2	2	-0.079	0.362	0.00180037
HS1BP3	2	-0.114	0.282	0.00528082
DPYSL5	2	-0.061	0.314	0.00941159
KHK	2	-0.151	0.576	1.35671e-07
C2orf53	2	-0.005	0.454	0.00362758
TCF23	2	-0.027	0.408	0.00369599
GTF3C2	2	-0.142	0.158	0.0339554
SNX17	2	-0.211	0.118	0.0202003
BIRC6	2	-0.151	0.152	0.0425436
MYADML	2	0.056	0.398	0.0124459
SPR	2	-0.147	0.314	0.00102172
WBP1	2	-0.16	0.352	0.000385349
HTRA2	2	-0.181	0.136	0.030832
RNF181	2	-0.075	0.331	0.00521656
ZNF2	2	-0.112	0.177	0.0412756
LMAN2L	2	-0.194	0.317	0.000271343
CNNM3	2	-0.044	0.436	0.000675072
PDCL3	2	0.004	0.304	0.0304728
MFSD9	2	-0.13	0.295	0.00327844
ZC3H8	2	-0.136	0.159	0.0398318
POLR2D	2	-0.178	0.288	0.00137646
PLEKHB2	2	-0.028	0.331	0.0143593
KCNJ3	2	-0.12	0.321	0.00212388
TTC21B	2	-0.077	0.322	0.00549885
LASS6	2	-0.128	0.438	4.49214e-05
SPC25	2	-0.017	0.352	0.00881917
MSTN	2	-0.136	0.359	0.000496366
COQ10B	2	-0.237	0.376	1.97058e-05
SATB2	2	-0.133	0.24	0.00855782
CRYGD	2	-0.028	0.23	0.0379023
PECR	2	-0.114	0.34	0.0015265
C2orf24	2	-0.076	0.376	0.00218608
FAM134A	2	-0.135	0.404	0.0002937
C2orf57	2	-0.167	0.247	0.0053981
MLPH	2	-0.074	0.328	0.00377318
AGXT	2	-0.105	0.26	0.00794873
FARP2	2	-0.167	0.151	0.0295363
PRRT3	2	-0.099	0.38	0.000804783
TMEM111	2	-0.081	0.299	0.0108381
MKRN2	2	-0.143	0.197	0.0200892
HDAC11	2	-0.114	0.22	0.0202727
STT3B	2	-0.02	0.323	0.0121402
GPD1L	2	-0.054	0.319	0.0108442
MOBP	2	-0.038	0.294	0.0151542
ZDHHC3	2	-0.12	0.383	0.000557975
CELSR3	2	-0.106	0.543	4.24786e-06
PFKFB4	2	-0.099	0.212	0.0318482
UQCRC1	2	-0.148	0.195	0.0178358
PRKCD	2	-0.141	0.485	2.14831e-05
TOMM70A	2	-0.111	0.36	0.00159008
KIAA1524	2	-0.133	0.3	0.00212131
DZIP3	2	0.021	0.299	0.0452472
RETNLB	2	-0.105	0.441	0.000164787
CCDC52	2	-0.021	0.305	0.0314793
B4GALT4	2	-0.169	0.423	3.50621e-05
COX17	2	-0.021	0.547	5.21406e-05
GTF2E1	2	-0.056	0.391	0.00189857
DIRC2	2	0.023	0.348	0.0186084
CHCHD6	2	-0.13	0.561	2.49161e-06
RUVBL1	2	-0.111	0.287	0.00480268
CCDC48	2	-0.089	0.528	1.19118e-05
COPG	2	-0.136	0.366	0.000413999
PIK3R4	2	-0.078	0.22	0.0364068
SAMD7	2	-0.044	0.303	0.0127682
GPR160	2	-0.095	0.333	0.0023081
SOX2	2	-0.029	0.435	0.00210121
PARL	2	-0.218	0.128	0.00958618
ABCC5	2	-0.143	0.509	3.14287e-06
PIGX	2	-0.079	0.318	0.00501288
SENP5	2	-0.013	0.319	0.0222161
NCBP2	2	-0.004	0.28	0.0498752
MRFAP1	2	-0.112	0.237	0.012322
LOC93622	2	-0.132	0.327	0.00129262
LNX1	2	0.045	0.314	0.0472106
KIAA1211	2	-0.063	0.362	0.00381519
MUC7	2	-0.071	0.242	0.0387535
DCK	2	-0.022	0.315	0.0200574
SCARB2	2	-0.119	0.223	0.021687
STBD1	2	-0.075	0.328	0.00448952
EIF4E	2	-0.077	0.294	0.0113742
RRH	2	-0.033	0.343	0.00980997
NDST4	2	-0.068	0.293	0.00760185
ADAD1	2	-0.074	0.266	0.0218664
MFSD8	2	-0.221	0.394	1.398e-05
PGRMC2	2	-0.127	0.262	0.00766618
NARG1	2	-0.172	0.285	0.00149374
USP38	2	-0.055	0.25	0.0354494
SLC10A7	2	-0.08	0.222	0.0430702
POU4F2	2	-0.038	0.402	0.00262686
LRBA	2	-0.123	0.251	0.010615
HMGB2	2	-0.13	0.286	0.00518312
SLC25A4	2	-0.049	0.276	0.0192449
SDHA	2	-0.089	0.27	0.0156619
SLC6A18	2	-0.153	0.44	5.67707e-05
CLPTM1L	2	-0.191	0.234	0.00468317
CMBL	2	-0.083	0.521	1.62907e-05
FBXL7	2	-0.086	0.221	0.0332799
FAM134B	2	-0.138	0.371	0.000456225
PAIP1	2	-0.053	0.374	0.00107549
CENPK	2	-0.084	0.343	0.00236579
TAF9	2	-0.017	0.286	0.0312805
MARVELD2	2	-0.01	0.431	0.000836764
FOXD1	2	-0.001	0.305	0.032213
OTP	2	-0.148	0.378	0.000246467
TBCA	2	0.009	0.382	0.00667147
SCAMP1	2	-0.122	0.398	0.000198185
REEP5	2	-0.078	0.361	0.00142055
FBN2	2	-0.062	0.286	0.0135215
ADAMTS19	2	-0.081	0.258	0.0199263
KIF20A	2	-0.014	0.276	0.0470663
CDC25C	2	-0.047	0.44	0.000781537
HSPA9	2	-0.066	0.495	5.5209e-05
MATR3	2	-0.106	0.193	0.0410999
PAIP2	2	-0.145	0.357	0.000525826
CXXC5	2	-0.119	0.254	0.00648456
ANKHD1	2	-0.055	0.25	0.0337008
HARS2	2	-0.122	0.183	0.0367207
PCDHB16	2	-0.056	0.278	0.0233582
PCDHGA7	2	-0.117	0.272	0.00482469
RELL2	2	-0.152	0.332	0.00048635
FCHSD1	2	-0.004	0.365	0.00617382
SPINK5L3	2	-0.137	0.394	0.000384526
CSNK1A1	2	-0.061	0.343	0.00262717
GEMIN5	2	-0.034	0.245	0.0466622
KIF4B	2	-0.119	0.362	0.000361278
PTTG1	2	-0.005	0.297	0.0332345
ERGIC1	2	-0.153	0.545	6.63654e-07
BNIP1	2	-0.226	0.258	0.000821627
SFXN1	2	-0.143	0.368	0.000194383
HRH2	2	-0.113	0.198	0.0141992
TSPAN17	2	-0.118	0.203	0.0234757
DDX41	2	-0.183	0.189	0.0103538
TMED9	2	-0.139	0.227	0.0103376
PROP1	2	0.022	0.346	0.0301637
RMND5B	2	-0.113	0.415	0.000319731
EXOC2	2	-0.175	0.382	2.95379e-05
HUS1B	2	-0.169	0.272	0.000934635
C6orf146	2	-0.152	0.314	0.000357408
RREB1	2	-0.067	0.261	0.0135496
NOL7	2	-0.069	0.507	5.17633e-05
RANBP9	2	-0.134	0.502	8.20007e-06
MYLIP	2	-0.022	0.415	0.000470178
NUP153	2	-0.098	0.235	0.0222941
GMNN	2	-0.056	0.354	0.00339066
HIST1H2AB	2	-0.028	0.326	0.0132366
HIST1H4H	2	-0.009	0.356	0.0109655
HIST1H4I	2	0.015	0.308	0.0361519
HIST1H2AI	2	-0.093	0.414	0.000289359
HIST1H2AJ	2	-0.105	0.35	0.00128093
HIST1H2AK	2	-0.057	0.295	0.0145761
OR2B2	2	-0.031	0.354	0.00931378
ZNF165	2	-0.072	0.369	0.00238259
TRIM27	2	-0.141	0.221	0.0121819
PRR3	2	-0.178	0.446	2.35242e-05
PPP1R10	2	-0.175	0.374	0.000107209
DPCR1	2	-0.088	0.374	0.00518225
TCF19	2	-0.046	0.29	0.0171782
RDBP	2	-0.057	0.28	0.0192064
C6orf1	2	-0.139	0.148	0.0474592
MAPK13	2	-0.058	0.288	0.0106177
PPIL1	2	-0.044	0.263	0.0318964
MTCH1	2	-0.082	0.268	0.0139763
ZFAND3	2	-0.172	0.291	0.00168071
LRFN2	2	-0.133	0.585	1.99379e-07
GUCA1A	2	-0.102	0.294	0.00786807
C6orf154	2	-0.142	0.398	0.00020105
MAD2L1BP	2	-0.047	0.241	0.0416922
MRPS18A	2	-0.084	0.279	0.0115805
CENPQ	2	-0.088	0.298	0.00928444
LRRC1	2	-0.129	0.246	0.00753297
COX7A2	2	0.007	0.297	0.0423445
RWDD2A	2	-0.077	0.331	0.00500418
SLC35A1	2	-0.154	0.223	0.00851044
SMPD2	2	-0.143	0.287	0.00400749
PBOV1	2	0.025	0.341	0.0275464
AIG1	2	-0.026	0.303	0.0227826
LRP11	2	-0.012	0.353	0.0108762
ZBTB2	2	0.006	0.392	0.0152005
RMND1	2	-0.081	0.48	0.00016622
C6orf211	2	-0.088	0.551	1.61185e-05
C7orf50	2	-0.162	0.265	0.00230456
MAD1L1	2	-0.255	0.193	0.00181898
FTSJ2	2	-0.141	0.299	0.00289937
SNX8	2	-0.163	0.209	0.0105788
CRHR2	2	0.001	0.332	0.00908058
NT5C3	2	-0.143	0.124	0.0428173
BLVRA	2	-0.133	0.22	0.0152445
DBNL	2	-0.187	0.195	0.00801458
POLD2	2	-0.102	0.342	0.00214505
NUDCD3	2	-0.127	0.295	0.00607627
NPC1L1	2	-0.049	0.269	0.0268587
CHCHD2	2	-0.093	0.36	0.0031303
HSPB1	2	-0.129	0.367	0.000338806
PHTF2	2	-0.089	0.212	0.0349344
CYP51A1	2	-0.152	0.293	0.00235937
METTL2B	2	-0.225	0.689	1.46527e-11
TAS2R4	2	-0.04	0.298	0.0165675
SLC18A1	2	-0.082	0.251	0.0296898
CHMP7	2	-0.169	0.217	0.00508784
STC1	2	-0.112	0.369	0.000466366
ZNF703	2	-0.206	0.325	8.72102e-05
ADRB3	2	0	0.313	0.0395183
ADAM2	2	-0.214	0.437	4.6482e-06
RB1CC1	2	0.02	0.304	0.0491825
COPS5	2	-0.096	0.193	0.0420111
EYA1	2	-0.146	0.13	0.0316986
UBE2W	2	-0.013	0.474	0.000955836
TCEB1	2	0.027	0.348	0.024209
ZFAND1	2	-0.123	0.182	0.0339475
WWP1	2	-0.103	0.292	0.00426995
FAM82B	2	-0.096	0.382	0.000977504
CALB1	2	-0.145	0.301	5.96008e-05
CCNE2	2	-0.054	0.401	0.00220384
PLEKHF2	2	-0.066	0.327	0.00537278
LAPTM4B	2	-0.036	0.252	0.0378974
OSR2	2	-0.103	0.462	8.27787e-05
SPAG1	2	-0.072	0.254	0.020582
ATP6V1C1	2	-0.134	0.356	0.000396918
ZHX2	2	0.017	0.385	0.0110074
FAM91A1	2	0.016	0.308	0.0436027
RNF139	2	-0.064	0.287	0.018396
SQLE	2	-0.041	0.392	0.00301854
FAM84B	2	0.012	0.464	0.00169669
ST3GAL1	2	-0.035	0.324	0.0148177
C8orf55	2	-0.151	0.499	6.5236e-06
PSCA	2	-0.042	0.282	0.0265714
ADCK5	2	-0.115	0.273	0.00806967
CYC1	2	-0.119	0.422	0.000223579
FAM83H	2	-0.078	0.359	0.00253493
GRINA	2	-0.193	0.477	3.83664e-06
NFKBIL2	2	-0.082	0.471	0.000120907
PYCRL	2	-0.104	0.41	0.000393259
RHPN1	2	-0.123	0.52	6.58791e-06
SHARPIN	2	-0.188	0.546	6.16335e-07
ZC3H3	2	-0.2	0.298	0.000653884
ZNF623	2	-0.143	0.302	0.00168327
ZNF34	2	-0.146	0.317	0.00223292
ZNF16	2	-0.173	0.492	6.06443e-06
PPP3R2	2	-0.032	0.3	0.0266424
MUSK	2	-0.101	0.262	0.00676379
LMX1B	2	-0.05	0.295	0.00848437
TOR2A	2	-0.084	0.202	0.0399542
SURF1	2	-0.111	0.2	0.0307528
C9orf140	2	-0.025	0.338	0.0110737
FAM69B	2	-0.084	0.234	0.0271944
QSOX2	2	-0.097	0.234	0.0203728
SOHLH1	2	-0.086	0.272	0.015232
ACBD5	2	-0.112	0.395	0.000455171
RAB18	2	-0.117	0.285	0.00344796
TACR2	2	-0.129	0.293	0.00441821
NPFFR1	2	-0.039	0.373	0.00655769
MRPS16	2	-0.049	0.36	0.0050273
DUSP13	2	-0.088	0.293	0.00752693
COMTD1	2	-0.024	0.265	0.0407745
GHITM	2	-0.104	0.416	0.000283306
MINPP1	2	-0.023	0.299	0.0197257
IFIT1L	2	-0.03	0.314	0.0151617
TNKS2	2	-0.037	0.273	0.0245225
KIF11	2	-0.045	0.338	0.00666116
C10orf12	2	-0.054	0.234	0.0451421
PGAM1	2	-0.146	0.308	0.00141552
NKX2.3	2	-0.067	0.313	0.0121175
CHUK	2	-0.098	0.315	0.00398357
WNT8B	2	-0.039	0.374	0.00504067
SFXN3	2	-0.115	0.205	0.0245297
LDB1	2	-0.049	0.356	0.00478324
ACTR1A	2	-0.133	0.279	0.00426193
CNNM2	2	-0.165	0.445	7.43324e-06
C10orf96	2	-0.124	0.166	0.022433
SFXN4	2	-0.127	0.292	0.00378484
FAM24A	2	-0.092	0.199	0.044082
ACADSB	2	-0.126	0.381	0.000427391
HMX2	2	-0.088	0.364	0.000518153
PSMD13	2	-0.156	0.137	0.0372598
HRAS	2	-0.141	0.368	0.000415651
TRPM5	2	-0.07	0.455	0.000746329
MRGPRE	2	-0.011	0.327	0.0135798
OR51G1	2	-0.143	0.404	8.16015e-05
OR51L1	2	-0.053	0.244	0.0469458
OR51B4	2	-0.154	0.197	0.0159904
OR52E6	2	-0.007	0.365	0.00685265
OR10A6	2	-0.077	0.232	0.0376696
WEE1	2	-0.147	0.273	0.00342915
EIF4G2	2	-0.087	0.256	0.0198295
BTBD10	2	-0.144	0.18	0.0225874
KCNJ11	2	-0.077	0.25	0.0200808
MRGPRX2	2	-0.13	0.562	2.53796e-06
E2F8	2	-0.085	0.393	0.000912953
SLC5A12	2	-0.123	0.44	6.98874e-05
NAT10	2	-0.101	0.201	0.0415063
CHRM4	2	-0.042	0.367	0.00517982
KIAA0652	2	-0.142	0.312	0.00300872
CKAP5	2	-0.068	0.269	0.0211391
ACP2	2	-0.155	0.149	0.0270745
MYBPC3	2	-0.01	0.273	0.0471805
RAPSN	2	-0.119	0.316	0.00277999
KBTBD4	2	-0.136	0.24	0.00857713
NDUFS3	2	-0.111	0.339	0.00266768
[truncated: 990 more rows]

## Sheet: Supplementary TableS5
TableS5: A list of subtype-specific genes from METcor genes
Gene	GeneCluster	mean in PIN+ 1	mean in PIN+ 2	P.Value
C1QC	1	0.725	0.692	0.0264706
KRT8	1	0.356	0.27	3.34103e-07
PPP3R2	1	0.612	0.531	0.00177883
SLC25A5	1	0.619	0.589	0.000809417
GPR64	1	0.816	0.728	2.21329e-06
GPHA2	1	0.57	0.5	5.11684e-05
ADCK4	1	0.286	0.267	0.0106388
BCAS3	1	0.089	0.079	0.00209925
PPP2R1A	1	0.142	0.114	0.00083222
UCP3	1	0.837	0.821	0.00239031
RPS26	1	0.073	0.066	0.0441185
FMR1	1	0.419	0.355	1.30172e-05
TAS2R8	1	0.763	0.691	3.59866e-05
RP6.213H19.1	1	0.457	0.419	0.0309781
PGGT1B	1	0.468	0.423	0.0220435
SLC39A4	1	0.877	0.827	0.00208885
COX11	1	0.089	0.081	0.0137726
HTATSF1	1	0.57	0.539	0.00489898
MYBPC3	1	0.834	0.796	0.00021877
CUBN	1	0.568	0.412	4.07584e-09
LGI4	1	0.834	0.815	0.0275652
TCP10L	1	0.555	0.52	0.0182059
MS4A8B	1	0.473	0.388	0.000166757
EBP	1	0.396	0.339	6.98849e-05
CENPI	1	0.345	0.309	0.0141845
MGAT4A	1	0.619	0.549	0.0105154
MRPL41	1	0.121	0.105	0.0164552
SPOCD1	1	0.674	0.595	0.000785071
STAG2	1	0.407	0.363	0.00174499
SLC25A43	1	0.313	0.264	0.00172271
CCDC91	1	0.715	0.681	0.00049549
PSMD10	1	0.232	0.2	0.0184305
ARID3A	1	0.618	0.561	0.00518363
COX7B	1	0.421	0.361	0.000115049
SEC61A2	1	0.757	0.651	0.00109919
IFT88	1	0.297	0.264	0.0218405
PHF16	1	0.483	0.446	0.0228672
DIO1	1	0.427	0.368	0.0499213
MAGEA10	1	0.87	0.83	0.0378027
IQCK	1	0.415	0.352	0.000519726
ABCA6	1	0.344	0.27	4.78468e-06
SAA4	1	0.609	0.485	2.63455e-10
EXOC8	1	0.142	0.105	0.00752603
C7orf16	1	0.474	0.368	0.000181628
IRF6	1	0.132	0.114	0.0107862
CAPSL	1	0.292	0.202	3.15858e-06
TBP	1	0.265	0.233	0.010997
AIFM1	1	0.344	0.302	0.00458332
UGT8	1	0.806	0.758	0.000611229
MMP20	1	0.678	0.603	2.01866e-06
KRTAP5.9	1	0.818	0.769	0.00522287
PTRH2	1	0.08	0.069	0.000917836
ATP6V1E2	1	0.504	0.473	0.03691
C4orf39	2	0.167	0.319	1.24476e-12
FAM89A	2	0.193	0.596	1.29698e-31
FMNL1	2	0.308	0.397	0.000134325
CHST2	2	0.291	0.624	9.87613e-22
STAT5A	2	0.381	0.56	8.82073e-10
TACC1	2	0.034	0.141	6.04185e-12
PPARG	2	0.131	0.42	1.29418e-19
SNCAIP	2	0.337	0.518	9.02906e-10
PPARGC1A	2	0.243	0.283	0.00590796
SULT4A1	2	0.129	0.333	1.17943e-16
UBE2L6	2	0.028	0.048	0.0054683
GRIK3	2	0.156	0.249	4.70394e-05
HOXC11	2	0.231	0.298	0.0372097
CPNE7	2	0.107	0.289	9.35619e-13
SOX7	2	0.15	0.455	7.32649e-23
SLC32A1	2	0.242	0.403	9.23678e-11
RPRML	2	0.099	0.208	4.28194e-11
STK33	2	0.193	0.524	6.8284e-22
AMPH	2	0.094	0.224	2.63986e-09
ALS2CR11	2	0.64	0.693	0.0135504
CRABP1	2	0.177	0.43	4.23445e-18
PTF1A	2	0.402	0.588	8.84071e-09
TMEM2	2	0.222	0.31	1.30018e-07
SULF2	2	0.107	0.135	0.0140389
FKBP1B	2	0.185	0.373	3.28134e-12
FAM118A	2	0.087	0.211	6.87926e-11
FAM20A	2	0.29	0.535	2.43365e-25
UCP1	2	0.243	0.446	9.69771e-11
MKX	2	0.321	0.539	5.48378e-12
NANOS1	2	0.368	0.43	0.00544589
TMEM74	2	0.266	0.501	4.41875e-10
RASGRF1	2	0.132	0.337	3.17803e-21
CHID1	2	0.086	0.125	2.52085e-06
SHOX2	2	0.134	0.233	2.33303e-06
PPP1R1A	2	0.047	0.059	0.00494986
FNDC4	2	0.141	0.322	6.19271e-14
NT5E	2	0.158	0.408	2.85624e-16
SH3GL2	2	0.138	0.353	1.01185e-17
SOX21	2	0.25	0.447	2.67592e-10
WIF1	2	0.139	0.355	2.19697e-17
FOXQ1	2	0.141	0.309	2.04391e-19
AMPD2	2	0.07	0.098	0.0113405
FAM123A	2	0.208	0.524	3.51913e-25
RAB3B	2	0.045	0.082	0.00228206
DGKA	2	0.206	0.229	0.0198962
GIPC2	2	0.44	0.569	1.67348e-06
FSCN1	2	0.24	0.377	4.05617e-14
SYT11	2	0.146	0.252	2.15588e-09
GLB1L3	2	0.169	0.454	6.86819e-21
EMB	2	0.128	0.147	0.0272626
SLC25A46	2	0.068	0.08	0.0471018

## Sheet: Supplementary TableS6
TableS6: A list of subtype-specific genes from CNAcor genes. Bold red texts indicate genes appeared in Foundation One testing.
Gene	GeneCluster	mean in PINS+ 1	mean in PINS+ 2	P.Value
ARHGEF19	1	-0.097	-0.31	1.25541e-07
EPHA2	1	-0.098	-0.309	2.33714e-07
FBLIM1	1	-0.098	-0.309	2.33714e-07
ARID1A	1	-0.094	-0.3	2.04199e-07
SDC3	1	-0.052	-0.223	2.59316e-05
IQCC	1	-0.054	-0.2	0.000397554
LCK	1	-0.054	-0.2	0.000397554
HDAC1	1	-0.054	-0.2	0.000422088
BSDC1	1	-0.054	-0.188	0.00115684
TSSK3	1	-0.054	-0.188	0.00115684
ZBTB8OS	1	-0.052	-0.183	0.00210079
KIAA1522	1	-0.049	-0.175	0.00501609
TMEM54	1	-0.049	-0.188	0.00162716
RNF19B	1	-0.049	-0.188	0.00162716
PHC2	1	-0.055	-0.201	0.000299021
ZSCAN20	1	-0.056	-0.212	9.49289e-05
RPS8	1	0.006	-0.198	1.13997e-05
SPATA6	1	-0.004	-0.216	9.34373e-07
FAF1	1	0.001	-0.222	6.31573e-07
RNF11	1	-0.004	-0.222	7.64056e-07
OSBPL9	1	0.003	-0.211	1.49286e-06
TXNDC12	1	0.01	-0.205	2.20251e-06
KTI12	1	0.01	-0.204	2.4648e-06
ZFYVE9	1	0.015	-0.204	3.89285e-06
CC2D1B	1	0.015	-0.204	4.25298e-06
ZCCHC11	1	0.014	-0.204	4.32048e-06
ZYG11A	1	0.008	-0.188	1.32034e-05
PODN	1	0.013	-0.188	1.98799e-05
CPT2	1	0.012	-0.188	2.10357e-05
MAGOH	1	0.012	-0.188	2.10357e-05
YIPF1	1	0.025	-0.19	9.29802e-05
C1orf175	1	0.025	-0.188	0.000229419
PARS2	1	0.025	-0.196	0.000122506
TTC22	1	0.025	-0.196	0.000122246
TACSTD2	1	0.004	-0.203	2.59087e-05
NFIA	1	0.054	-0.153	0.00086823
LRRC40	1	-0.014	-0.201	4.82319e-05
SFRS11	1	-0.014	-0.201	4.82319e-05
FPGT	1	-0.03	-0.223	2.29891e-05
CRYZ	1	-0.03	-0.223	2.27845e-05
RABGGTB	1	-0.015	-0.219	3.07435e-05
ST6GALNAC3	1	-0.024	-0.212	8.07009e-05
PIGK	1	-0.025	-0.188	0.00062426
FUBP1	1	-0.007	-0.21	5.98413e-05
DNAJB4	1	-0.007	-0.21	5.98413e-05
SAMD13	1	-0.036	-0.189	0.00262202
GNG5	1	-0.039	-0.203	0.00129222
SYDE2	1	-0.03	-0.207	0.00116242
C1orf52	1	-0.03	-0.207	0.00116242
DDAH1	1	-0.027	-0.206	0.00145227
CYR61	1	-0.029	-0.203	0.001563
SH3GLB1	1	-0.038	-0.224	0.000162655
HS2ST1	1	-0.039	-0.207	0.000966555
GTF2B	1	-0.031	-0.196	0.00134449
GBP2	1	-0.022	-0.194	0.00118111
CCDC18	1	-0.036	-0.185	0.00550371
DNTTIP2	1	-0.006	-0.178	0.00958536
ABCD3	1	-0.046	-0.18	0.00466908
ALG14	1	-0.052	-0.188	0.00244282
PTBP2	1	-0.059	-0.2	0.000976091
SNX7	1	-0.071	-0.202	0.00177597
LPPR4	1	-0.07	-0.202	0.00156084
HIAT1	1	-0.071	-0.172	0.015705
CCDC76	1	-0.071	-0.178	0.010593
RTCD1	1	-0.071	-0.187	0.00551757
EXTL2	1	-0.079	-0.212	0.00107606
DPH5	1	-0.076	-0.2	0.00257779
AMY2A	1	-0.077	-0.19	0.00506862
C1orf59	1	-0.028	-0.146	0.0315898
PRPF38B	1	-0.028	-0.146	0.0315898
STXBP3	1	-0.03	-0.146	0.0339662
WDR47	1	-0.029	-0.145	0.0350125
GNAI3	1	-0.03	-0.143	0.0375446
AMPD2	1	-0.034	-0.148	0.0255828
RBM15	1	-0.049	-0.154	0.0171419
HBXIP	1	-0.044	-0.154	0.0120261
CAPZA1	1	-0.036	-0.134	0.0144478
ST7L	1	-0.036	-0.134	0.0144478
WNT2B	1	-0.036	-0.134	0.0144478
DCLRE1B	1	-0.01	-0.111	0.0201234
HIPK1	1	-0.01	-0.111	0.0201234
MAGI3	1	-0.01	-0.111	0.0201234
PTPN22	1	-0.01	-0.111	0.0201234
AMPD1	1	-0.006	-0.118	0.0112015
CSDE1	1	-0.006	-0.118	0.0112015
SFMBT1	1	-0.095	-0.188	0.0451356
CADPS	1	-0.1	-0.192	0.0476523
DTX2	1	0.079	-0.027	0.0127737
PRKRIP1	1	0.079	-0.101	0.000191474
POLR2J	1	0.08	-0.098	0.000232143
RASA4	1	0.08	-0.098	0.000232143
PUS7	1	0.076	-0.1	0.000570102
RINT1	1	0.082	-0.098	0.00070438
COG5	1	0.081	-0.095	0.00675546
DUS4L	1	0.086	-0.095	0.00571018
IFRD1	1	0.043	-0.111	0.0018844
C7orf53	1	0.041	-0.111	0.00201759
CAV2	1	0.034	-0.113	0.00254689
ST7	1	0.037	-0.113	0.0019969
FAM3C	1	0.044	-0.113	0.000963369
CADPS2	1	0.044	-0.108	0.0012533
GPR37	1	0.036	-0.111	0.00177106
POT1	1	0.035	-0.111	0.00188333
ARF5	1	0.053	-0.098	0.00146031
CHRM2	1	0.074	-0.055	0.00932651
ZC3HAV1L	1	0.078	-0.041	0.0176549
TTC26	1	0.081	-0.038	0.0193626
KLRG2	1	0.078	-0.027	0.0358316
ATG9B	1	0.035	-0.069	0.0405075
FASTK	1	0.035	-0.069	0.0405075
NUB1	1	0.035	-0.064	0.0482382
PRKAG2	1	0.031	-0.077	0.0338339
DMRT1	1	0.02	-0.181	0.00309105
KCNV2	1	0.005	-0.199	0.00154443
KIAA0020	1	0.005	-0.199	0.00154487
RFX3	1	-0.005	-0.198	0.0014901
C9orf46	1	0.006	-0.199	0.00159918
ERMP1	1	0.005	-0.197	0.00163934
IL33	1	0.007	-0.197	0.00141489
ALDH1B1	1	-0.005	-0.153	0.00353618
CBWD5	1	-0.022	-0.16	0.000262081
ZNF658B	1	-0.022	-0.16	0.000262081
TTLL11	1	0	-0.097	0.0319298
JAM3	1	-0.208	-0.379	0.00142218
THYN1	1	-0.208	-0.379	0.00143261
ACAD8	1	-0.208	-0.379	0.00143261
MED31	1	-0.238	-0.366	0.00396065
DLG4	1	-0.245	-0.38	0.00248546
ACADVL	1	-0.246	-0.38	0.00261269
DULLARD	1	-0.247	-0.38	0.00279142
PLSCR3	1	-0.248	-0.38	0.00285883
ZBTB4	1	-0.248	-0.38	0.00292883
SAT2	1	-0.254	-0.381	0.00570935
DNAH2	1	-0.24	-0.377	0.00494218
C17orf68	1	-0.249	-0.346	0.0361504
PFAS	1	-0.247	-0.346	0.0319519
ZNF18	1	-0.252	-0.413	0.00147271
MYOCD	1	-0.265	-0.38	0.0170297
RICH2	1	-0.262	-0.374	0.0176503
ELAC2	1	-0.259	-0.37	0.0175495
FAM18B2	1	-0.242	-0.36	0.0197775
ZNF286A	1	-0.239	-0.359	0.017568
NCOR1	1	-0.239	-0.352	0.0245168
CLUL1	1	-0.006	-0.121	0.0412191
C18orf56	1	-0.006	-0.121	0.0412191
SMCHD1	1	-0.006	-0.137	0.0201509
C18orf18	1	-0.031	-0.147	0.0320079
ZFP161	1	-0.031	-0.147	0.0320079
RNMT	1	0.027	-0.103	0.0261889
WDR52	2	0.09	0.222	0.0246567
CCDC52	2	0.089	0.222	0.0237375
KIAA2018	2	0.091	0.222	0.0269752
NAT13	2	0.091	0.222	0.0270084
ATP6V1A	2	0.091	0.222	0.0270084
HLA.DOB	2	0.059	0.145	0.044036
PSMB8	2	0.059	0.146	0.042567
DPP3	2	0.078	0.463	4.79189e-05
CTSF	2	0.087	0.458	6.17256e-05
RBM4B	2	0.096	0.509	4.27681e-05
SPTBN2	2	0.103	0.509	7.23868e-05
C11orf80	2	0.112	0.501	0.00016097
PC	2	0.115	0.453	0.00030715
RHOD	2	0.126	0.375	0.00923077
RAD9A	2	0.194	0.475	0.0158445
PFKM	2	0.008	0.169	0.000401066
ZNF641	2	0.015	0.177	0.000476652
CCNT1	2	0.015	0.143	0.000678924
ADCY6	2	0.018	0.151	0.000380132
CACNB3	2	0.018	0.194	7.90324e-05
DHH	2	0.018	0.156	0.000278521
TUBA1A	2	0.015	0.156	0.000164727
SPATS2	2	0.013	0.161	6.47929e-05
KCNH3	2	0.013	0.166	3.81068e-05
MCRS1	2	0.014	0.166	4.13131e-05
BCDIN3D	2	0.012	0.171	2.49583e-05
RACGAP1	2	0.009	0.16	6.63035e-05
SMARCD1	2	0.013	0.16	0.000102302
DIP2B	2	0.014	0.153	0.000237835
LETMD1	2	0.021	0.149	0.0012397
DAZAP2	2	0.013	0.149	0.0003727
GDF11	2	0.039	0.116	0.047931
SCYL2	2	0.006	0.099	0.0157805
GAS2L3	2	0.008	0.106	0.00926708
PPTC7	2	-0.011	0.071	0.0387723
TCTN1	2	-0.011	0.077	0.0270944
OAS1	2	-0.018	0.112	0.000987099
IQCD	2	-0.019	0.079	0.0126601
TPCN1	2	-0.021	0.07	0.0212518
SDS	2	-0.022	0.069	0.0221886
RBM19	2	-0.024	0.066	0.0252995
RHOT1	2	-0.063	0.143	0.0091834
CCT6B	2	-0.058	0.12	0.0298381
MRM1	2	-0.024	0.165	0.014488
ZNHIT3	2	-0.024	0.165	0.014488
C17orf78	2	-0.01	0.198	0.0334204
TRIM25	2	0.133	0.778	2.73976e-11
COIL	2	0.142	0.753	4.66778e-11
AKAP1	2	0.144	0.777	1.80258e-10
MPO	2	0.171	0.906	2.40164e-11
RNF43	2	0.17	1.019	1.03275e-14
HSF5	2	0.159	1.057	6.61065e-16
TEX14	2	0.164	1.101	5.11003e-15
C17orf71	2	0.173	1.123	2.16339e-14
PTRH2	2	0.185	1.411	4.17217e-17
TMEM49	2	0.194	1.464	1.42927e-17
TUBD1	2	0.2	1.548	3.84926e-18
RPS6KB1	2	0.198	1.534	1.7174e-18
BCAS3	2	0.2	0.998	6.55358e-11
INTS2	2	0.182	0.908	4.7872e-11
EFCAB3	2	0.192	1.039	2.97943e-13
TANC2	2	0.214	1.146	9.90166e-13
CSHL1	2	0.231	0.946	8.49292e-10
GH2	2	0.231	0.946	8.49292e-10
ERN1	2	0.228	0.946	5.71802e-10
POLG2	2	0.214	0.971	2.24931e-10
DDX5	2	0.215	0.981	1.49086e-10
SMURF2	2	0.216	0.998	7.87897e-11
GNA13	2	0.199	0.693	5.75534e-07
HELZ	2	0.229	0.9	1.58034e-09
BPTF	2	0.206	1.066	2.75855e-14
KPNA2	2	0.209	0.943	2.18915e-11
AMZ2	2	0.22	1.055	3.17775e-11
SLC16A6	2	0.22	1.052	3.08962e-11
ABCA6	2	0.213	0.607	1.76256e-05
ABCA5	2	0.213	0.621	3.44591e-06
RPL38	2	0.192	0.351	0.0436469
CD300LB	2	0.183	0.345	0.0373364
SLC9A3R1	2	0.177	0.35	0.0225306
C17orf28	2	0.183	0.351	0.0293016
CDR2L	2	0.188	0.352	0.0378496
GRIN2C	2	0.183	0.351	0.0293016
NUP85	2	0.191	0.522	0.000494698
SLC25A19	2	0.192	0.486	0.00124886
GRB2	2	0.184	0.476	0.00103753
MYO15B	2	0.193	0.461	0.00073187
SAP30BP	2	0.193	0.461	0.00073187
TRIM47	2	0.193	0.461	0.00073187
TSEN54	2	0.193	0.461	0.00073187
UNK	2	0.193	0.461	0.00073187
ACOX1	2	0.196	0.438	0.00515918
CYGB	2	0.185	0.361	0.0284767
ST6GALNAC2	2	0.187	0.364	0.0271039
SFRS2	2	0.189	0.353	0.0407067
PIGU	2	0.219	0.426	0.00310422
NCOA6	2	0.239	0.436	0.0100367
PROCR	2	0.25	0.566	0.000412188
MMP24	2	0.25	0.566	0.000412188
RBM12	2	0.252	0.481	0.00584944

## Sheet: Supplementary TableS7
TableS7: Enrichment analysis for subtype-specific METcor genes in the IntCl1 (top) and the IntCl2 (down)
IntCl1
Category	Term	Count	%	PValue	Genes	List Total	Pop Hits	Pop Total	Fold Enrichment	Bonferroni	Benjamini	FDR
GOTERM_CC_ALL	GO:0005743~mitochondrial inner membrane	7	15.2174	0.000928887	COX11, MRPL41, UCP3, AIFM1, SLC25A5, COX7B, SLC25A43	43	499	18224	5.94529	0.239074	0.239074	1.23039
GOTERM_CC_FAT	GO:0005743~mitochondrial inner membrane	7	15.2174	0.00129139	COX11, MRPL41, UCP3, AIFM1, SLC25A5, COX7B, SLC25A43	37	499	14527	5.50772	0.276066	0.276066	1.66471
GOTERM_CC_ALL	GO:0019866~organelle inner membrane	7	15.2174	0.00163297	COX11, MRPL41, UCP3, AIFM1, SLC25A5, COX7B, SLC25A43	43	557	18224	5.32621	0.381516	0.213563	2.15366
GOTERM_MF_ALL	GO:0003735~structural constituent of ribosome	5	10.8696	0.00201347	RPS26, MRPL41, UCP3, SLC25A5, SLC25A43	42	222	16881	9.05245	0.392151	0.392151	2.5795
GOTERM_MF_FAT	GO:0003735~structural constituent of ribosome	5	10.8696	0.00207448	RPS26, MRPL41, UCP3, SLC25A5, SLC25A43	39	222	15478	8.93855	0.386152	0.386152	2.6361
GOTERM_CC_FAT	GO:0019866~organelle inner membrane	7	15.2174	0.00225882	COX11, MRPL41, UCP3, AIFM1, SLC25A5, COX7B, SLC25A43	37	557	14527	4.9342	0.431835	0.246233	2.89501
GOTERM_CC_ALL	GO:0044444~cytoplasmic part	29	63.0435	0.00296864	COX11, MRPL41, EXOC8, COX7B, MYBPC3, CCDC91, PTRH2, RPS26, KRT8, SLC39A4, BCAS3, SLC25A43, STAG2, SEC61A2, PPP2R1A, MGAT4A, EBP, CUBN, SLC25A5, AIFM1, FMR1, ARID3A, CENPI, UCP3, IRF6, PSMD10, ATP6V1E2, DIO1, IFT88	43	8090	18224	1.51923	0.582754	0.252753	3.88325
GOTERM_CC_ALL	GO:0031966~mitochondrial membrane	7	15.2174	0.00476326	COX11, MRPL41, UCP3, AIFM1, SLC25A5, COX7B, SLC25A43	43	691	18224	4.29334	0.754325	0.295971	6.16263
GOTERM_BP_ALL	GO:0015992~proton transport	4	8.69565	0.00613663	COX11, UCP3, COX7B, ATP6V1E2	42	153	16792	10.4525	0.99993	0.99993	9.7615
GOTERM_BP_FAT	GO:0015992~proton transport	4	8.69565	0.00628146	COX11, UCP3, COX7B, ATP6V1E2	42	153	16650	10.3641	0.999907	0.999907	9.91962
GOTERM_CC_ALL	GO:0005740~mitochondrial envelope	7	15.2174	0.00628512	COX11, MRPL41, UCP3, AIFM1, SLC25A5, COX7B, SLC25A43	43	732	18224	4.05287	0.843337	0.309771	8.05629
GOTERM_BP_ALL	GO:0006818~hydrogen transport	4	8.69565	0.00636066	COX11, UCP3, COX7B, ATP6V1E2	42	155	16792	10.3177	0.999951	0.992973	10.1003
GOTERM_BP_FAT	GO:0006818~hydrogen transport	4	8.69565	0.00651058	COX11, UCP3, COX7B, ATP6V1E2	42	155	16650	10.2304	0.999934	0.991858	10.2634
GOTERM_CC_FAT	GO:0031966~mitochondrial membrane	7	15.2174	0.00651115	COX11, MRPL41, UCP3, AIFM1, SLC25A5, COX7B, SLC25A43	37	691	14527	3.97735	0.804679	0.419793	8.13616
GOTERM_CC_ALL	GO:0032991~macromolecular complex	20	43.4783	0.00740635	PPP2R1A, MRPL41, SLC25A5, EXOC8, FMR1, COX7B, MYBPC3, SAA4, TBP, C1QC, CENPI, RPS26, PSMD10, HTATSF1, KRT8, ATP6V1E2, BCAS3, IFT88, STAG2, PGGT1B	43	4868	18224	1.74122	0.887586	0.305291	9.42876
GOTERM_BP_ALL	GO:0043604~amide biosynthetic process	7	15.2174	0.00843018	RPS26, MRPL41, UCP3, SLC25A5, FMR1, UGT8, SLC25A43	42	736	16792	3.80254	0.999998	0.987541	13.1742
GOTERM_CC_FAT	GO:0005740~mitochondrial envelope	7	15.2174	0.00855985	COX11, MRPL41, UCP3, AIFM1, SLC25A5, COX7B, SLC25A43	37	732	14527	3.75458	0.88342	0.415673	10.5669
GOTERM_BP_FAT	GO:0043604~amide biosynthetic process	7	15.2174	0.00877204	RPS26, MRPL41, UCP3, SLC25A5, FMR1, UGT8, SLC25A43	42	736	16650	3.77038	0.999998	0.986781	13.5905
GOTERM_CC_ALL	GO:0000775~chromosome, centromeric region	4	8.69565	0.00936634	PPP2R1A, FMR1, CENPI, STAG2	43	189	18224	8.96961	0.93713	0.326482	11.7825
GOTERM_BP_ALL	GO:0043603~cellular amide metabolic process	8	17.3913	0.00957422	PPP2R1A, RPS26, MRPL41, UCP3, SLC25A5, FMR1, UGT8, SLC25A43	42	994	16792	3.21778	1	0.976187	14.8307
GOTERM_BP_FAT	GO:0043603~cellular amide metabolic process	8	17.3913	0.0100073	PPP2R1A, RPS26, MRPL41, UCP3, SLC25A5, FMR1, UGT8, SLC25A43	42	994	16650	3.19057	1	0.975369	15.3585
GOTERM_MF_ALL	GO:0005198~structural molecule activity	7	15.2174	0.0109101	RPS26, MRPL41, UCP3, SLC25A5, KRT8, MYBPC3, SLC25A43	42	782	16881	3.59783	0.933437	0.742002	13.2588
GOTERM_MF_FAT	GO:0005198~structural molecule activity	7	15.2174	0.0112899	RPS26, MRPL41, UCP3, SLC25A5, KRT8, MYBPC3, SLC25A43	39	782	15478	3.55256	0.930625	0.736608	13.5898
GOTERM_CC_FAT	GO:0000775~chromosome, centromeric region	4	8.69565	0.0112916	PPP2R1A, FMR1, CENPI, STAG2	37	189	14527	8.30945	0.941513	0.433223	13.7157
GOTERM_MF_ALL	GO:0022857~transmembrane transporter activity	8	17.3913	0.0113206	EBP, COX11, UCP3, SLC25A5, COX7B, ATP6V1E2, SLC39A4, ABCA6	42	1032	16881	3.11573	0.939924	0.608348	13.7244
GOTERM_MF_ALL	GO:0005215~transporter activity	9	19.5652	0.0132024	EBP, COX11, CUBN, UCP3, SLC25A5, COX7B, ATP6V1E2, SLC39A4, ABCA6	42	1327	16881	2.72597	0.962473	0.559866	15.8295
GOTERM_BP_ALL	GO:0055085~transmembrane transport	9	19.5652	0.0133147	EBP, COX11, SLC25A5, FMR1, COX7B, ATP6V1E2, SLC39A4, SLC25A43, ABCA6	42	1322	16792	2.72185	1	0.984486	20.0419
GOTERM_BP_FAT	GO:0055085~transmembrane transport	9	19.5652	0.0139648	EBP, COX11, SLC25A5, FMR1, COX7B, ATP6V1E2, SLC39A4, SLC25A43, ABCA6	42	1322	16650	2.69883	1	0.984125	20.7967
GOTERM_BP_ALL	GO:1901564~organonitrogen compound metabolic process	12	26.087	0.0150741	PPP2R1A, RPS26, CUBN, MRPL41, UCP3, SLC25A5, PSMD10, FMR1, COX7B, UGT8, DIO1, SLC25A43	42	2221	16792	2.16016	1	0.980433	22.388
GOTERM_CC_ALL	GO:0031967~organelle envelope	8	17.3913	0.0150844	EBP, COX11, MRPL41, UCP3, AIFM1, SLC25A5, COX7B, SLC25A43	43	1149	18224	2.95084	0.988537	0.427977	18.33
GOTERM_CC_ALL	GO:0031975~envelope	8	17.3913	0.0154188	EBP, COX11, MRPL41, UCP3, AIFM1, SLC25A5, COX7B, SLC25A43	43	1154	18224	2.93805	0.989626	0.398063	18.6986
GOTERM_BP_ALL	GO:0006412~translation	6	13.0435	0.0192263	RPS26, MRPL41, UCP3, SLC25A5, FMR1, SLC25A43	42	641	16792	3.74237	1	0.986564	27.6709
GOTERM_BP_ALL	GO:0006810~transport	19	41.3043	0.0193637	EBP, COX11, CUBN, SLC25A5, EXOC8, FMR1, COX7B, MYBPC3, CCDC91, ABCA6, RPS26, UCP3, PSMD10, ATP6V1E2, GPHA2, SLC39A4, BCAS3, SLC25A43, SEC61A2	42	4663	16792	1.62908	1	0.977591	27.8397
GOTERM_CC_ALL	GO:0045111~intermediate filament cytoskeleton	4	8.69565	0.0195534	PSMD10, KRT8, BCAS3, STAG2	43	249	18224	6.80826	0.996989	0.440417	23.131
GOTERM_BP_FAT	GO:0006412~translation	6	13.0435	0.0198677	RPS26, MRPL41, UCP3, SLC25A5, FMR1, SLC25A43	42	641	16650	3.71072	1	0.992749	28.3014
GOTERM_CC_FAT	GO:0031967~organelle envelope	8	17.3913	0.0208759	EBP, COX11, MRPL41, UCP3, AIFM1, SLC25A5, COX7B, SLC25A43	37	1149	14527	2.73366	0.994878	0.584817	23.972
GOTERM_CC_FAT	GO:0031975~envelope	8	17.3913	0.021329	EBP, COX11, MRPL41, UCP3, AIFM1, SLC25A5, COX7B, SLC25A43	37	1154	14527	2.72181	0.995438	0.536983	24.4278
GOTERM_CC_ALL	GO:0044446~intracellular organelle part	27	58.6957	0.0215553	COX11, MRPL41, COX7B, MYBPC3, CCDC91, TBP, RPS26, HTATSF1, KRT8, SLC39A4, BCAS3, SLC25A43, STAG2, SEC61A2, PPP2R1A, MGAT4A, EBP, CUBN, AIFM1, SLC25A5, FMR1, ARID3A, CENPI, UCP3, PSMD10, DIO1, IFT88	43	8233	18224	1.38989	0.998349	0.441452	25.1958
GOTERM_BP_ALL	GO:0043043~peptide biosynthetic process	6	13.0435	0.0224096	RPS26, MRPL41, UCP3, SLC25A5, FMR1, SLC25A43	42	667	16792	3.59649	1	0.980028	31.49
GOTERM_BP_FAT	GO:0043043~peptide biosynthetic process	6	13.0435	0.0231482	RPS26, MRPL41, UCP3, SLC25A5, FMR1, SLC25A43	42	667	16650	3.56607	1	0.992761	32.1779
GOTERM_CC_FAT	GO:0045111~intermediate filament cytoskeleton	4	8.69565	0.0234334	PSMD10, KRT8, BCAS3, STAG2	37	249	14527	6.30717	0.997336	0.523367	26.5118
GOTERM_CC_ALL	GO:0043231~intracellular membrane-bounded organelle	33	71.7391	0.024889	COX11, MRPL41, EXOC8, COX7B, CCDC91, TBP, PTRH2, ABCA6, RPS26, TCP10L, HTATSF1, KRT8, UGT8, SLC39A4, BCAS3, SLC25A43, MAGEA10, STAG2, SEC61A2, PPP2R1A, EBP, MGAT4A, CUBN, SLC25A5, AIFM1, FMR1, ARID3A, CENPI, UCP3, IRF6, PSMD10, ATP6V1E2, DIO1	43	11035	18224	1.26741	0.999395	0.460707	28.5207
GOTERM_CC_ALL	GO:0044429~mitochondrial part	7	15.2174	0.0249282	COX11, MRPL41, UCP3, AIFM1, SLC25A5, COX7B, SLC25A43	43	990	18224	2.99666	0.999402	0.434987	28.559
GOTERM_BP_ALL	GO:0051234~establishment of localization	19	41.3043	0.02535	EBP, COX11, CUBN, SLC25A5, EXOC8, FMR1, COX7B, MYBPC3, CCDC91, ABCA6, RPS26, UCP3, PSMD10, ATP6V1E2, GPHA2, SLC39A4, BCAS3, SLC25A43, SEC61A2	42	4790	16792	1.58588	1	0.981504	34.8486
GOTERM_BP_ALL	GO:0032386~regulation of intracellular transport	5	10.8696	0.0275021	PSMD10, FMR1, MYBPC3, GPHA2, BCAS3	42	472	16792	4.23527	1	0.980546	37.2079
GOTERM_BP_FAT	GO:0032386~regulation of intracellular transport	5	10.8696	0.0282558	PSMD10, FMR1, MYBPC3, GPHA2, BCAS3	42	472	16650	4.19946	1	0.994895	37.8236
GOTERM_CC_ALL	GO:0043229~intracellular organelle	35	76.087	0.0290555	COX11, MRPL41, EXOC8, COX7B, MYBPC3, CCDC91, TBP, PTRH2, ABCA6, RPS26, TCP10L, HTATSF1, KRT8, UGT8, BCAS3, SLC39A4, MAGEA10, SLC25A43, STAG2, SEC61A2, PPP2R1A, EBP, MGAT4A, CUBN, SLC25A5, AIFM1, FMR1, ARID3A, CENPI, UCP3, IRF6, PSMD10, ATP6V1E2, DIO1, IFT88	43	12099	18224	1.22601	0.999828	0.461627	32.4841
GOTERM_CC_ALL	GO:0044422~organelle part	27	58.6957	0.0292706	COX11, MRPL41, COX7B, MYBPC3, CCDC91, TBP, RPS26, HTATSF1, KRT8, SLC39A4, BCAS3, SLC25A43, STAG2, SEC61A2, PPP2R1A, MGAT4A, EBP, CUBN, AIFM1, SLC25A5, FMR1, ARID3A, CENPI, UCP3, PSMD10, DIO1, IFT88	43	8415	18224	1.35983	0.999839	0.441369	32.6831
GOTERM_MF_ALL	GO:0015078~hydrogen ion transmembrane transporter activity	3	6.52174	0.030736	COX11, COX7B, ATP6V1E2	42	113	16881	10.6707	0.999552	0.786086	33.288
GOTERM_BP_ALL	GO:1902600~hydrogen ion transmembrane transport	3	6.52174	0.031035	COX11, COX7B, ATP6V1E2	42	113	16792	10.6144	1	0.983138	40.9077
GOTERM_CC_ALL	GO:0043226~organelle	37	80.4348	0.0311892	COX11, MRPL41, EXOC8, COX7B, MYBPC3, CCDC91, TBP, PTRH2, C1QC, ABCA6, RPS26, TCP10L, HTATSF1, KRT8, UGT8, BCAS3, SLC39A4, MAGEA10, SLC25A43, STAG2, SEC61A2, PPP2R1A, EBP, MGAT4A, CUBN, SLC25A5, AIFM1, FMR1, ARID3A, SAA4, CENPI, UCP3, IRF6, PSMD10, ATP6V1E2, DIO1, IFT88	43	13154	18224	1.19212	0.99991	0.441348	34.4342
GOTERM_MF_FAT	GO:0015078~hydrogen ion transmembrane transporter activity	3	6.52174	0.0313075	COX11, COX7B, ATP6V1E2	39	113	15478	10.5364	0.999433	0.917225	33.5814
GOTERM_BP_FAT	GO:1902600~hydrogen ion transmembrane transport	3	6.52174	0.0315211	COX11, COX7B, ATP6V1E2	42	113	16650	10.5247	1	0.99471	41.1982
GOTERM_BP_ALL	GO:0015031~protein transport	10	21.7391	0.0326536	RPS26, CUBN, EXOC8, SLC25A5, PSMD10, ATP6V1E2, CCDC91, GPHA2, BCAS3, SEC61A2	42	1860	16792	2.14951	1	0.981099	42.5335
GOTERM_BP_ALL	GO:0033036~macromolecule localization	13	28.2609	0.0328068	CUBN, EXOC8, SLC25A5, FMR1, CCDC91, ABCA6, RPS26, PSMD10, ATP6V1E2, GPHA2, UGT8, BCAS3, SEC61A2	42	2817	16792	1.84506	1	0.975341	42.6851
GOTERM_CC_FAT	GO:0044429~mitochondrial part	7	15.2174	0.0331531	COX11, MRPL41, UCP3, AIFM1, SLC25A5, COX7B, SLC25A43	37	990	14527	2.77611	0.999782	0.608015	35.4669
GOTERM_MF_ALL	GO:0009055~electron carrier activity	3	6.52174	0.0337935	COX11, AIFM1, COX7B	42	119	16881	10.1327	0.999795	0.757127	35.9657
GOTERM_BP_FAT	GO:0015031~protein transport	10	21.7391	0.0342519	RPS26, CUBN, EXOC8, SLC25A5, PSMD10, ATP6V1E2, CCDC91, GPHA2, BCAS3, SEC61A2	42	1860	16650	2.13134	1	0.994106	43.8875
GOTERM_MF_FAT	GO:0009055~electron carrier activity	3	6.52174	0.0344197	COX11, AIFM1, COX7B	39	119	15478	10.0052	0.999734	0.872262	36.2747
GOTERM_CC_ALL	GO:0043227~membrane-bounded organelle	35	76.087	0.0347857	COX11, MRPL41, EXOC8, COX7B, CCDC91, TBP, PTRH2, C1QC, ABCA6, RPS26, TCP10L, HTATSF1, KRT8, UGT8, BCAS3, SLC39A4, MAGEA10, SLC25A43, STAG2, SEC61A2, PPP2R1A, EBP, MGAT4A, CUBN, SLC25A5, AIFM1, FMR1, ARID3A, SAA4, CENPI, UCP3, IRF6, PSMD10, ATP6V1E2, DIO1	43	12209	18224	1.21496	0.99997	0.457898	37.6036
GOTERM_BP_FAT	GO:0033036~macromolecule localization	13	28.2609	0.0347978	CUBN, EXOC8, SLC25A5, FMR1, CCDC91, ABCA6, RPS26, PSMD10, ATP6V1E2, GPHA2, UGT8, BCAS3, SEC61A2	42	2817	16650	1.82945	1	0.991285	44.4109
GOTERM_BP_ALL	GO:0016241~regulation of macroautophagy	3	6.52174	0.03678	EXOC8, ATP6V1E2, IFT88	42	124	16792	9.67281	1	0.979396	46.4898
GOTERM_BP_FAT	GO:0016241~regulation of macroautophagy	3	6.52174	0.0373508	EXOC8, ATP6V1E2, IFT88	42	124	16650	9.59101	1	0.990652	46.7991
GOTERM_CC_ALL	GO:0005739~mitochondrion	9	19.5652	0.0379605	PPP2R1A, COX11, MRPL41, UCP3, AIFM1, SLC25A5, COX7B, PTRH2, SLC25A43	43	1700	18224	2.24372	0.999989	0.468524	40.283
GOTERM_BP_ALL	GO:0007062~sister chromatid cohesion	3	6.52174	0.0389635	PPP2R1A, CENPI, STAG2	42	128	16792	9.37054	1	0.978933	48.4783
GOTERM_BP_FAT	GO:0007062~sister chromatid cohesion	3	6.52174	0.0395662	PPP2R1A, CENPI, STAG2	42	128	16650	9.29129	1	0.989686	48.7929
GOTERM_CC_ALL	GO:0044427~chromosomal part	6	13.0435	0.0404157	PPP2R1A, FMR1, TBP, BCAS3, CENPI, STAG2	43	827	18224	3.07483	0.999995	0.471846	42.2816
GOTERM_CC_ALL	GO:0098687~chromosomal region	4	8.69565	0.0451943	PPP2R1A, FMR1, CENPI, STAG2	43	346	18224	4.89958	0.999999	0.493301	45.9954
GOTERM_BP_ALL	GO:0051179~localization	21	45.6522	0.047432	EBP, COX11, CUBN, SLC25A5, EXOC8, FMR1, COX7B, MYBPC3, SAA4, CCDC91, ABCA6, RPS26, UCP3, PSMD10, ATP6V1E2, UGT8, GPHA2, SLC39A4, BCAS3, SLC25A43, SEC61A2	42	5872	16792	1.42984	1	0.988228	55.5523
GOTERM_BP_ALL	GO:0044763~single-organism cellular process	36	78.2609	0.047591	COX11, MRPL41, EXOC8, COX7B, MYBPC3, TBP, PTRH2, C1QC, ABCA6, RPS26, MMP20, KRT8, TAS2R8, LGI4, UGT8, BCAS3, SLC39A4, SLC25A43, PGGT1B, STAG2, SEC61A2, PPP2R1A, EBP, MGAT4A, CUBN, SLC25A5, AIFM1, FMR1, ARID3A, SAA4, CENPI, UCP3, IRF6, PSMD10, ATP6V1E2, IFT88	42	12256	16792	1.17438	1	0.985149	55.6759
GOTERM_BP_ALL	GO:0006518~peptide metabolic process	6	13.0435	0.0476962	RPS26, MRPL41, UCP3, SLC25A5, FMR1, SLC25A43	42	818	16792	2.93259	1	0.981632	55.7575
GOTERM_BP_ALL	GO:0007059~chromosome segregation	4	8.69565	0.0477059	PPP2R1A, SLC25A5, CENPI, STAG2	42	334	16792	4.78814	1	0.977586	55.7651
GOTERM_BP_FAT	GO:0007059~chromosome segregation	4	8.69565	0.0487086	PPP2R1A, SLC25A5, CENPI, STAG2	42	334	16650	4.74765	1	0.994773	56.3018
GOTERM_BP_FAT	GO:0006518~peptide metabolic process	6	13.0435	0.0491577	RPS26, MRPL41, UCP3, SLC25A5, FMR1, SLC25A43	42	818	16650	2.90779	1	0.992916	56.6425
GOTERM_BP_ALL	GO:0071702~organic substance transport	12	26.087	0.0495815	RPS26, CUBN, EXOC8, SLC25A5, PSMD10, FMR1, ATP6V1E2, CCDC91, GPHA2, BCAS3, ABCA6, SEC61A2	42	2657	16792	1.80569	1	0.976789	57.1966
IntCl2
Category	Term	Count	%	PValue	Genes	List Total	Pop Hits	Pop Total	Fold Enrichment	Bonferroni	Benjamini	FDR
GOTERM_BP_ALL	GO:0044707~single-multicellular organism process	28	57.1429	0.000127377	SOX21, CRABP1, FAM20A, STAT5A, PPARG, NANOS1, SOX7, FKBP1B, DGKA, SLC32A1, FOXQ1, MKX, SYT11, PTF1A, CHST2, UBE2L6, UCP1, AMPD2, PPARGC1A, TACC1, TMEM2, SHOX2, CHID1, HOXC11, SULF2, RASGRF1, WIF1, SH3GL2	43	5943	16792	1.83987	0.206523	0.206523	0.216313
GOTERM_CC_ALL	GO:0008021~synaptic vesicle	5	10.2041	0.000292653	SLC32A1, RAB3B, SNCAIP, SYT11, AMPH	47	127	18224	15.2655	0.0648303	0.0648303	0.374285
GOTERM_CC_FAT	GO:0008021~synaptic vesicle	5	10.2041	0.000399045	SLC32A1, RAB3B, SNCAIP, SYT11, AMPH	41	127	14527	13.9495	0.0715486	0.0715486	0.493093
GOTERM_CC_ALL	GO:0070382~exocytic vesicle	5	10.2041	0.000435426	SLC32A1, RAB3B, SNCAIP, SYT11, AMPH	47	141	18224	13.7498	0.0949221	0.0486442	0.556414
GOTERM_CC_FAT	GO:0070382~exocytic vesicle	5	10.2041	0.000592561	SLC32A1, RAB3B, SNCAIP, SYT11, AMPH	41	141	14527	12.5644	0.104389	0.0536327	0.731411
GOTERM_CC_ALL	GO:0098793~presynapse	6	12.2449	0.000698589	SLC32A1, RAB3B, SNCAIP, SYT11, GRIK3, AMPH	47	282	18224	8.24989	0.147884	0.0519465	0.891315
GOTERM_BP_ALL	GO:0048856~anatomical structure development	25	51.0204	0.00089193	FMNL1, SOX21, CRABP1, FAM20A, STAT5A, PTF1A, PPARG, FSCN1, NANOS1, CHST2, SOX7, AMPD2, FKBP1B, PPARGC1A, TACC1, TMEM2, SLC32A1, SHOX2, FOXQ1, HOXC11, SULF2, RASGRF1, MKX, WIF1, SH3GL2	43	5473	16792	1.78381	0.802194	0.555246	1.50546
GOTERM_CC_FAT	GO:0098793~presynapse	6	12.2449	0.00100372	SLC32A1, RAB3B, SNCAIP, SYT11, GRIK3, AMPH	41	282	14527	7.53866	0.170379	0.0603633	1.23602
GOTERM_BP_ALL	GO:0007275~multicellular organism development	23	46.9388	0.00123843	SOX21, CRABP1, FAM20A, STAT5A, PTF1A, PPARG, NANOS1, CHST2, SOX7, AMPD2, FKBP1B, PPARGC1A, TACC1, TMEM2, SLC32A1, SHOX2, FOXQ1, HOXC11, SULF2, RASGRF1, MKX, WIF1, SH3GL2	43	4877	16792	1.84166	0.89464	0.527693	2.08452
GOTERM_BP_ALL	GO:0032502~developmental process	25	51.0204	0.00140536	FMNL1, SOX21, CRABP1, FAM20A, STAT5A, PTF1A, PPARG, FSCN1, NANOS1, CHST2, SOX7, AMPD2, FKBP1B, PPARGC1A, TACC1, TMEM2, SLC32A1, SHOX2, FOXQ1, HOXC11, SULF2, RASGRF1, MKX, WIF1, SH3GL2	43	5632	16792	1.73345	0.922225	0.471908	2.36237
GOTERM_CC_ALL	GO:0005737~cytoplasm	38	77.551	0.00184187	STK33, RAB3B, SNCAIP, CRABP1, FAM20A, GRIK3, STAT5A, NANOS1, PPARG, SOX7, GIPC2, FKBP1B, AMPH, SLC32A1, DGKA, SULT4A1, FNDC4, PPP1R1A, SLC25A46, NT5E, FMNL1, SYT11, CPNE7, PTF1A, FSCN1, CHST2, UBE2L6, UCP1, AMPD2, PPARGC1A, TMEM74, TACC1, HOXC11, CHID1, SULF2, RASGRF1, GLB1L3, SH3GL2	47	10775	18224	1.36745	0.344383	0.100166	2.33422
GOTERM_BP_ALL	GO:0044767~single-organism developmental process	24	48.9796	0.00246443	FMNL1, SOX21, CRABP1, FAM20A, STAT5A, PTF1A, PPARG, NANOS1, CHST2, SOX7, AMPD2, FKBP1B, PPARGC1A, TACC1, TMEM2, SLC32A1, SHOX2, FOXQ1, HOXC11, SULF2, RASGRF1, MKX, WIF1, SH3GL2	43	5475	16792	1.71183	0.988677	0.591877	4.10781
GOTERM_CC_ALL	GO:0045202~synapse	8	16.3265	0.00266353	SLC32A1, RAB3B, SNCAIP, SYT11, GRIK3, EMB, SH3GL2, AMPH	47	755	18224	4.10855	0.457063	0.114986	3.35921
GOTERM_BP_ALL	GO:0032501~multicellular organismal process	28	57.1429	0.00275906	SOX21, CRABP1, FAM20A, STAT5A, PPARG, NANOS1, SOX7, FKBP1B, DGKA, SLC32A1, FOXQ1, MKX, SYT11, PTF1A, CHST2, UBE2L6, UCP1, AMPD2, PPARGC1A, TACC1, TMEM2, SHOX2, CHID1, HOXC11, SULF2, RASGRF1, WIF1, SH3GL2	43	7027	16792	1.55604	0.993378	0.566659	4.58813
GOTERM_BP_ALL	GO:0007267~cell-cell signaling	11	22.449	0.00351907	SLC32A1, RAB3B, SNCAIP, SULF2, RASGRF1, SYT11, GRIK3, SOX7, WIF1, FKBP1B, AMPH	43	1517	16792	2.83166	0.998342	0.599306	5.81673
GOTERM_BP_ALL	GO:0098916~anterograde trans-synaptic signaling	7	14.2857	0.00367915	SLC32A1, RAB3B, SNCAIP, RASGRF1, SYT11, GRIK3, AMPH	43	604	16792	4.5258	0.998761	0.566866	6.07361
GOTERM_BP_ALL	GO:0099536~synaptic signaling	7	14.2857	0.00367915	SLC32A1, RAB3B, SNCAIP, RASGRF1, SYT11, GRIK3, AMPH	43	604	16792	4.5258	0.998761	0.566866	6.07361
GOTERM_BP_ALL	GO:0099537~trans-synaptic signaling	7	14.2857	0.00367915	SLC32A1, RAB3B, SNCAIP, RASGRF1, SYT11, GRIK3, AMPH	43	604	16792	4.5258	0.998761	0.566866	6.07361
GOTERM_BP_ALL	GO:0007268~chemical synaptic transmission	7	14.2857	0.00367915	SLC32A1, RAB3B, SNCAIP, RASGRF1, SYT11, GRIK3, AMPH	43	604	16792	4.5258	0.998761	0.566866	6.07361
GOTERM_BP_FAT	GO:0007267~cell-cell signaling	11	22.449	0.00374177	SLC32A1, RAB3B, SNCAIP, SULF2, RASGRF1, SYT11, GRIK3, SOX7, WIF1, FKBP1B, AMPH	43	1517	16650	2.80771	0.998503	0.998503	6.14166
GOTERM_BP_FAT	GO:0099536~synaptic signaling	7	14.2857	0.00383514	SLC32A1, RAB3B, SNCAIP, RASGRF1, SYT11, GRIK3, AMPH	43	604	16650	4.48753	0.998727	0.964328	6.2903
GOTERM_BP_FAT	GO:0099537~trans-synaptic signaling	7	14.2857	0.00383514	SLC32A1, RAB3B, SNCAIP, RASGRF1, SYT11, GRIK3, AMPH	43	604	16650	4.48753	0.998727	0.964328	6.2903
GOTERM_BP_FAT	GO:0098916~anterograde trans-synaptic signaling	7	14.2857	0.00383514	SLC32A1, RAB3B, SNCAIP, RASGRF1, SYT11, GRIK3, AMPH	43	604	16650	4.48753	0.998727	0.964328	6.2903
GOTERM_BP_FAT	GO:0007268~chemical synaptic transmission	7	14.2857	0.00383514	SLC32A1, RAB3B, SNCAIP, RASGRF1, SYT11, GRIK3, AMPH	43	604	16650	4.48753	0.998727	0.964328	6.2903
GOTERM_CC_FAT	GO:0045202~synapse	8	16.3265	0.00413627	SLC32A1, RAB3B, SNCAIP, SYT11, GRIK3, EMB, SH3GL2, AMPH	41	755	14527	3.75435	0.537423	0.1753	5.00382
GOTERM_BP_ALL	GO:1901558~response to metformin	2	4.08163	0.00499627	PPARG, PPARGC1A	43	2	16792	390.512	0.999888	0.636023	8.16224
GOTERM_BP_FAT	GO:1901558~response to metformin	2	4.08163	0.00503883	PPARG, PPARGC1A	43	2	16650	387.209	0.999844	0.946147	8.1865
GOTERM_BP_ALL	GO:0050804~modulation of synaptic transmission	5	10.2041	0.00514787	RAB3B, SNCAIP, RASGRF1, SYT11, GRIK3	43	280	16792	6.97342	0.999915	0.608304	8.39982
GOTERM_BP_FAT	GO:0050804~modulation of synaptic transmission	5	10.2041	0.00530327	RAB3B, SNCAIP, RASGRF1, SYT11, GRIK3	43	280	16650	6.91445	0.999902	0.900382	8.59821
GOTERM_MF_FAT	GO:0008289~lipid binding	7	14.2857	0.00560095	DGKA, CRABP1, SYT11, PPARG, UCP1, SH3GL2, AMPH	40	656	15478	4.12904	0.79712	0.79712	7.17261
GOTERM_MF_ALL	GO:0008289~lipid binding	7	14.2857	0.00754439	DGKA, CRABP1, SYT11, PPARG, UCP1, SH3GL2, AMPH	46	656	16881	3.91593	0.893712	0.893712	9.60587
GOTERM_CC_ALL	GO:0044444~cytoplasmic part	30	61.2245	0.00830938	STK33, RAB3B, SNCAIP, CRABP1, FAM20A, STAT5A, GRIK3, PPARG, NANOS1, FKBP1B, AMPH, SLC32A1, DGKA, FNDC4, SULT4A1, SLC25A46, FMNL1, SYT11, FSCN1, CHST2, UBE2L6, UCP1, AMPD2, PPARGC1A, TMEM74, CHID1, SULF2, RASGRF1, GLB1L3, SH3GL2	47	8090	18224	1.43787	0.852038	0.272737	10.1385
GOTERM_BP_ALL	GO:0009888~tissue development	11	22.449	0.00983433	SHOX2, FOXQ1, HOXC11, SOX21, SULF2, FAM20A, PTF1A, PPARG, SOX7, AMPD2, PPARGC1A	43	1756	16792	2.44626	1	0.804383	15.4651
GOTERM_CC_ALL	GO:0030672~synaptic vesicle membrane	3	6.12245	0.0107058	SLC32A1, SYT11, AMPH	47	62	18224	18.7618	0.914978	0.296805	12.8811
GOTERM_CC_ALL	GO:0099501~exocytic vesicle membrane	3	6.12245	0.0107058	SLC32A1, SYT11, AMPH	47	62	18224	18.7618	0.914978	0.296805	12.8811
GOTERM_BP_ALL	GO:0051588~regulation of neurotransmitter transport	3	6.12245	0.0108304	RAB3B, SNCAIP, SYT11	43	63	16792	18.5958	1	0.807554	16.8991
GOTERM_MF_FAT	GO:0033293~monocarboxylic acid binding	3	6.12245	0.0109669	CRABP1, PPARG, UCP1	40	63	15478	18.4262	0.956361	0.791101	13.5953
GOTERM_BP_FAT	GO:0051588~regulation of neurotransmitter transport	3	6.12245	0.0110069	RAB3B, SNCAIP, SYT11	43	63	16650	18.4385	1	0.978519	17.0667
GOTERM_CC_ALL	GO:0030133~transport vesicle	5	10.2041	0.0111313	SLC32A1, RAB3B, SNCAIP, SYT11, AMPH	47	346	18224	5.60325	0.922954	0.274156	13.36
GOTERM_MF_ALL	GO:0033293~monocarboxylic acid binding	3	6.12245	0.0122404	CRABP1, PPARG, UCP1	46	63	16881	17.4752	0.973892	0.838421	15.1463
GOTERM_CC_FAT	GO:0099501~exocytic vesicle membrane	3	6.12245	0.012596	SLC32A1, SYT11, AMPH	41	62	14527	17.1444	0.905367	0.375965	14.5289
GOTERM_CC_FAT	GO:0030672~synaptic vesicle membrane	3	6.12245	0.012596	SLC32A1, SYT11, AMPH	41	62	14527	17.1444	0.905367	0.375965	14.5289
GOTERM_BP_ALL	GO:0045444~fat cell differentiation	4	8.16327	0.0130495	PPARG, WIF1, UCP1, PPARGC1A	43	197	16792	7.92917	1	0.840372	20.012
GOTERM_BP_ALL	GO:0001505~regulation of neurotransmitter levels	4	8.16327	0.0130495	SLC32A1, RAB3B, SNCAIP, SYT11	43	197	16792	7.92917	1	0.840372	20.012
GOTERM_BP_ALL	GO:0006836~neurotransmitter transport	4	8.16327	0.0130495	SLC32A1, RAB3B, SNCAIP, SYT11	43	197	16792	7.92917	1	0.840372	20.012
GOTERM_BP_FAT	GO:0001505~regulation of neurotransmitter levels	4	8.16327	0.0133482	SLC32A1, RAB3B, SNCAIP, SYT11	43	197	16650	7.86212	1	0.979469	20.3245
GOTERM_BP_FAT	GO:0045444~fat cell differentiation	4	8.16327	0.0133482	PPARG, WIF1, UCP1, PPARGC1A	43	197	16650	7.86212	1	0.979469	20.3245
GOTERM_BP_FAT	GO:0006836~neurotransmitter transport	4	8.16327	0.0133482	SLC32A1, RAB3B, SNCAIP, SYT11	43	197	16650	7.86212	1	0.979469	20.3245
GOTERM_BP_ALL	GO:0007215~glutamate receptor signaling pathway	3	6.12245	0.0136083	RASGRF1, GRIK3, PPARGC1A	43	71	16792	16.5005	1	0.830907	20.7784
GOTERM_BP_FAT	GO:0007215~glutamate receptor signaling pathway	3	6.12245	0.0138286	RASGRF1, GRIK3, PPARGC1A	43	71	16650	16.361	1	0.9683	20.9778
GOTERM_BP_ALL	GO:0032409~regulation of transporter activity	4	8.16327	0.0143249	RASGRF1, PPARG, FKBP1B, PPARGC1A	43	204	16792	7.65709	1	0.82567	21.7511
GOTERM_BP_FAT	GO:0032409~regulation of transporter activity	4	8.16327	0.0146513	RASGRF1, PPARG, FKBP1B, PPARGC1A	43	204	16650	7.59234	1	0.959279	22.0852
GOTERM_CC_FAT	GO:0030133~transport vesicle	5	10.2041	0.0147193	SLC32A1, RAB3B, SNCAIP, SYT11, AMPH	41	346	14527	5.12019	0.93659	0.36852	16.7774
GOTERM_BP_ALL	GO:0048513~animal organ development	15	30.6122	0.0166335	SLC32A1, SHOX2, FOXQ1, SOX21, HOXC11, SULF2, FAM20A, STAT5A, PTF1A, NANOS1, PPARG, MKX, AMPD2, PPARGC1A, TACC1	43	3129	16792	1.87206	1	0.850996	24.809
GOTERM_MF_FAT	GO:0043565~sequence-specific DNA binding	8	16.3265	0.0169914	SHOX2, FOXQ1, HOXC11, PTF1A, PPARG, SOX7, MKX, PPARGC1A	40	1080	15478	2.8663	0.992304	0.802565	20.3154
GOTERM_CC_ALL	GO:0097458~neuron part	9	18.3673	0.0173124	SLC32A1, RAB3B, SNCAIP, RASGRF1, SYT11, GRIK3, FSCN1, PPARGC1A, AMPH	47	1333	18224	2.61793	0.981671	0.358766	20.0477
GOTERM_CC_ALL	GO:0044456~synapse part	6	12.2449	0.0179436	SLC32A1, RAB3B, SNCAIP, SYT11, GRIK3, AMPH	47	607	18224	3.83273	0.984179	0.339422	20.7032
GOTERM_BP_ALL	GO:0044699~single-organism process	40	81.6327	0.0183355	RAB3B, SOX21, SNCAIP, CRABP1, FAM20A, GRIK3, STAT5A, NANOS1, PPARG, SOX7, FKBP1B, AMPH, SLC32A1, DGKA, SULT4A1, FOXQ1, PPP1R1A, SLC25A46, MKX, EMB, NT5E, FMNL1, SYT11, CPNE7, PTF1A, FSCN1, CHST2, UBE2L6, UCP1, AMPD2, PPARGC1A, TACC1, TMEM2, SHOX2, HOXC11, CHID1, SULF2, RASGRF1, WIF1, SH3GL2	43	13377	16792	1.16771	1	0.861494	26.9909
GOTERM_BP_ALL	GO:0065008~regulation of biological quality	16	32.6531	0.0209769	FMNL1, RAB3B, SNCAIP, CRABP1, FAM20A, STAT5A, GRIK3, SYT11, PPARG, NANOS1, AMPD2, PPARGC1A, FKBP1B, DGKA, SLC32A1, RASGRF1	43	3548	16792	1.76104	1	0.88221	30.2595
GOTERM_CC_ALL	GO:0044424~intracellular part	42	85.7143	0.0217662	STK33, RAB3B, SOX21, SNCAIP, CRABP1, FAM20A, GRIK3, STAT5A, NANOS1, PPARG, SOX7, GIPC2, FKBP1B, AMPH, SLC32A1, DGKA, SULT4A1, FNDC4, FOXQ1, PPP1R1A, SLC25A46, MKX, NT5E, FMNL1, SYT11, CPNE7, PTF1A, FSCN1, CHST2, UBE2L6, UCP1, AMPD2, PPARGC1A, TMEM74, TACC1, SHOX2, HOXC11, CHID1, SULF2, RASGRF1, GLB1L3, SH3GL2	47	13860	18224	1.17498	0.993523	0.36754	24.5679
GOTERM_BP_ALL	GO:0021549~cerebellum development	3	6.12245	0.0226319	PTF1A, NANOS1, PPARGC1A	43	93	16792	12.5971	1	0.887858	32.2367
GOTERM_BP_FAT	GO:0021549~cerebellum development	3	6.12245	0.0229916	PTF1A, NANOS1, PPARGC1A	43	93	16650	12.4906	1	0.988712	32.5157
GOTERM_MF_ALL	GO:0043565~sequence-specific DNA binding	8	16.3265	0.0231464	SHOX2, FOXQ1, HOXC11, PTF1A, PPARG, SOX7, MKX, PPARGC1A	46	1080	16881	2.71836	0.999024	0.900801	26.8239
GOTERM_BP_ALL	GO:0007417~central nervous system development	7	14.2857	0.0239567	SLC32A1, PTF1A, PPARG, NANOS1, PPARGC1A, TACC1, SH3GL2	43	904	16792	3.02387	1	0.889391	33.7814
GOTERM_BP_ALL	GO:0048731~system development	18	36.7347	0.024172	SOX21, FAM20A, STAT5A, PPARG, NANOS1, PTF1A, AMPD2, FKBP1B, PPARGC1A, TACC1, SHOX2, SLC32A1, FOXQ1, HOXC11, SULF2, RASGRF1, MKX, SH3GL2	43	4291	16792	1.63813	1	0.879485	34.0292
GOTERM_MF_FAT	GO:0000981~RNA polymerase II transcription factor activity, sequence-specific DNA binding	6	12.2449	0.0243989	FOXQ1, HOXC11, SOX21, PTF1A, PPARG, SOX7	40	662	15478	3.5071	0.999102	0.826886	27.9151
GOTERM_CC_FAT	GO:0044456~synapse part	6	12.2449	0.0246462	SLC32A1, RAB3B, SNCAIP, SYT11, GRIK3, AMPH	41	607	14527	3.50231	0.990358	0.484743	26.5867
GOTERM_BP_FAT	GO:0007417~central nervous system development	7	14.2857	0.0248549	SLC32A1, PTF1A, PPARG, NANOS1, PPARGC1A, TACC1, SH3GL2	43	904	16650	2.9983	1	0.987309	34.6591
GOTERM_CC_FAT	GO:0097458~neuron part	9	18.3673	0.0266865	SLC32A1, RAB3B, SNCAIP, RASGRF1, SYT11, GRIK3, FSCN1, PPARGC1A, AMPH	41	1333	14527	2.39224	0.993469	0.466817	28.4662
GOTERM_BP_ALL	GO:0022037~metencephalon development	3	6.12245	0.0268691	PTF1A, NANOS1, PPARGC1A	43	102	16792	11.4856	1	0.894417	37.0612
GOTERM_BP_ALL	GO:1990845~adaptive thermogenesis	2	4.08163	0.0271796	UCP1, PPARGC1A	43	11	16792	71.0021	1	0.886472	37.4017
GOTERM_BP_FAT	GO:0022037~metencephalon development	3	6.12245	0.0272929	PTF1A, NANOS1, PPARGC1A	43	102	16650	11.3885	1	0.987281	37.3669
GOTERM_MF_FAT	GO:0036041~long-chain fatty acid binding	2	4.08163	0.0273789	PPARG, UCP1	40	11	15478	70.3545	0.999623	0.793367	30.779
GOTERM_BP_FAT	GO:1990845~adaptive thermogenesis	2	4.08163	0.0274085	UCP1, PPARGC1A	43	11	16650	70.4017	1	0.982014	37.4927
GOTERM_MF_FAT	GO:0008144~drug binding	3	6.12245	0.0286978	FSCN1, PPARG, FKBP1B	40	105	15478	11.0557	0.999744	0.747977	32.0125
GOTERM_MF_ALL	GO:0036041~long-chain fatty acid binding	2	4.08163	0.0289436	PPARG, UCP1	46	11	16881	66.7233	0.999832	0.886214	32.4079
GOTERM_BP_ALL	GO:0060272~embryonic skeletal joint morphogenesis	2	4.08163	0.0296144	SHOX2, HOXC11	43	12	16792	65.0853	1	0.897169	40.0124
GOTERM_BP_ALL	GO:1905153~regulation of membrane invagination	2	4.08163	0.0296144	SYT11, PPARG	43	12	16792	65.0853	1	0.897169	40.0124
GOTERM_CC_ALL	GO:0099503~secretory vesicle	5	10.2041	0.0297898	SLC32A1, RAB3B, SNCAIP, SYT11, AMPH	47	467	18224	4.15144	0.999018	0.438491	32.1216
GOTERM_BP_FAT	GO:0060272~embryonic skeletal joint morphogenesis	2	4.08163	0.0298635	SHOX2, HOXC11	43	12	16650	64.5349	1	0.982514	40.1075
GOTERM_BP_FAT	GO:1905153~regulation of membrane invagination	2	4.08163	0.0298635	SYT11, PPARG	43	12	16650	64.5349	1	0.982514	40.1075
GOTERM_CC_ALL	GO:0060077~inhibitory synapse	2	4.08163	0.0298816	SLC32A1, SYT11	47	12	18224	64.6241	0.999039	0.41398	32.2039
GOTERM_MF_ALL	GO:0000981~RNA polymerase II transcription factor activity, sequence-specific DNA binding	6	12.2449	0.0306438	FOXQ1, HOXC11, SOX21, PTF1A, PPARG, SOX7	46	662	16881	3.32609	0.9999	0.841577	33.9691
GOTERM_BP_ALL	GO:0050728~negative regulation of inflammatory response	3	6.12245	0.030883	CHID1, PPARG, NT5E	43	110	16792	10.6503	1	0.897584	41.3317
GOTERM_BP_FAT	GO:0050728~negative regulation of inflammatory response	3	6.12245	0.0313668	CHID1, PPARG, NT5E	43	110	16650	10.5603	1	0.980736	41.6575
GOTERM_MF_ALL	GO:0008144~drug binding	3	6.12245	0.0318947	FSCN1, PPARG, FKBP1B	46	105	16881	10.4851	0.999932	0.797924	35.0965
GOTERM_BP_ALL	GO:0033197~response to vitamin E	2	4.08163	0.0320432	PPARG, FKBP1B	43	13	16792	60.0787	1	0.897176	42.5144
GOTERM_BP_FAT	GO:0033197~response to vitamin E	2	4.08163	0.0323125	PPARG, FKBP1B	43	13	16650	59.5707	1	0.977611	42.6131
GOTERM_CC_FAT	GO:0060077~inhibitory synapse	2	4.08163	0.0325582	SLC32A1, SYT11	41	12	14527	59.0528	0.997881	0.49544	33.6311
GOTERM_BP_ALL	GO:0072498~embryonic skeletal joint development	2	4.08163	0.0344662	SHOX2, HOXC11	43	14	16792	55.7874	1	0.905491	44.9121
GOTERM_BP_ALL	GO:0046321~positive regulation of fatty acid oxidation	2	4.08163	0.0344662	PPARG, PPARGC1A	43	14	16792	55.7874	1	0.905491	44.9121
GOTERM_BP_FAT	GO:0072498~embryonic skeletal joint development	2	4.08163	0.0347554	SHOX2, HOXC11	43	14	16650	55.3156	1	0.978417	45.014
GOTERM_BP_FAT	GO:0046321~positive regulation of fatty acid oxidation	2	4.08163	0.0347554	PPARG, PPARGC1A	43	14	16650	55.3156	1	0.978417	45.014
GOTERM_BP_ALL	GO:0006357~regulation of transcription from RNA polymerase II promoter	10	20.4082	0.0348859	SHOX2, FOXQ1, HOXC11, SOX21, STAT5A, PTF1A, PPARG, SOX7, UCP1, PPARGC1A	43	1835	16792	2.12813	1	0.900043	45.3178
GOTERM_BP_FAT	GO:0006357~regulation of transcription from RNA polymerase II promoter	10	20.4082	0.036578	SHOX2, FOXQ1, HOXC11, SOX21, STAT5A, PTF1A, PPARG, SOX7, UCP1, PPARGC1A	43	1835	16650	2.11013	1	0.977698	46.7433
GOTERM_CC_ALL	GO:0005829~cytosol	15	30.6122	0.0366671	FMNL1, RAB3B, SNCAIP, CRABP1, STAT5A, PPARG, FSCN1, UBE2L6, AMPD2, PPARGC1A, FKBP1B, DGKA, SULT4A1, RASGRF1, SH3GL2	47	3399	18224	1.71114	0.999807	0.457215	38.0343
GOTERM_BP_ALL	GO:2000310~regulation of N-methyl-D-aspartate selective glutamate receptor activity	2	4.08163	0.0368832	RASGRF1, PPARGC1A	43	15	16792	52.0682	1	0.904947	47.21
GOTERM_BP_ALL	GO:0046033~AMP metabolic process	2	4.08163	0.0368832	AMPD2, NT5E	43	15	16792	52.0682	1	0.904947	47.21
GOTERM_BP_FAT	GO:0046033~AMP metabolic process	2	4.08163	0.0371923	AMPD2, NT5E	43	15	16650	51.6279	1	0.974094	47.3146
GOTERM_BP_FAT	GO:2000310~regulation of N-methyl-D-aspartate selective glutamate receptor activity	2	4.08163	0.0371923	RASGRF1, PPARGC1A	43	15	16650	51.6279	1	0.974094	47.3146
GOTERM_BP_ALL	GO:0008283~cell proliferation	10	20.4082	0.0377311	SHOX2, SULF2, RASGRF1, STAT5A, FSCN1, PPARG, SOX7, FKBP1B, PPARGC1A, TACC1	43	1861	16792	2.0984	1	0.902529	47.9945
GOTERM_BP_ALL	GO:0048706~embryonic skeletal system development	3	6.12245	0.0378752	SHOX2, HOXC11, SULF2	43	123	16792	9.52467	1	0.895844	48.1267
GOTERM_BP_ALL	GO:0007399~nervous system development	11	22.449	0.038086	SHOX2, SLC32A1, SULF2, RASGRF1, PTF1A, PPARG, NANOS1, FKBP1B, PPARGC1A, TACC1, SH3GL2	43	2170	16792	1.97955	1	0.889597	48.3196
GOTERM_BP_ALL	GO:0010469~regulation of receptor activity	3	6.12245	0.0384361	RASGRF1, FKBP1B, PPARGC1A	43	124	16792	9.44786	1	0.884314	48.6384
GOTERM_BP_FAT	GO:0048706~embryonic skeletal system development	3	6.12245	0.038462	SHOX2, HOXC11, SULF2	43	123	16650	9.44413	1	0.972166	48.4771
GOTERM_CC_FAT	GO:0099503~secretory vesicle	5	10.2041	0.0387305	SLC32A1, RAB3B, SNCAIP, SYT11, AMPH	41	467	14527	3.79354	0.999356	0.520355	38.6889
GOTERM_BP_FAT	GO:0010469~regulation of receptor activity	3	6.12245	0.0390311	RASGRF1, FKBP1B, PPARGC1A	43	124	16650	9.36797	1	0.968375	48.9903
GOTERM_BP_FAT	GO:0008283~cell proliferation	10	20.4082	0.0395443	SHOX2, SULF2, RASGRF1, STAT5A, FSCN1, PPARG, SOX7, FKBP1B, PPARGC1A, TACC1	43	1861	16650	2.08065	1	0.964331	49.4489
GOTERM_BP_FAT	GO:0007399~nervous system development	11	22.449	0.0400611	SHOX2, SLC32A1, SULF2, RASGRF1, PTF1A, PPARG, NANOS1, FKBP1B, PPARGC1A, TACC1, SH3GL2	43	2170	16650	1.96281	1	0.96022	49.9068
GOTERM_CC_ALL	GO:0031410~cytoplasmic vesicle	8	16.3265	0.0406836	FMNL1, SLC32A1, RAB3B, SNCAIP, SYT11, TMEM74, SH3GL2, AMPH	47	1284	18224	2.41585	0.999926	0.469583	41.264
GOTERM_CC_ALL	GO:0098791~Golgi subcompartment	4	8.16327	0.0408723	CHID1, SULF2, CHST2, AMPH	47	303	18224	5.11874	0.999929	0.449691	41.4118
GOTERM_CC_ALL	GO:0097708~intracellular vesicle	8	16.3265	0.0409748	FMNL1, SLC32A1, RAB3B, SNCAIP, SYT11, TMEM74, SH3GL2, AMPH	47	1286	18224	2.4121	0.999931	0.430833	41.492
GOTERM_CC_ALL	GO:0005622~intracellular	42	85.7143	0.0424941	STK33, RAB3B, SOX21, SNCAIP, CRABP1, FAM20A, GRIK3, STAT5A, NANOS1, PPARG, SOX7, GIPC2, FKBP1B, AMPH, SLC32A1, DGKA, SULT4A1, FNDC4, FOXQ1, PPP1R1A, SLC25A46, MKX, NT5E, FMNL1, SYT11, CPNE7, PTF1A, FSCN1, CHST2, UBE2L6, UCP1, AMPD2, PPARGC1A, TMEM74, TACC1, SHOX2, HOXC11, CHID1, SULF2, RASGRF1, GLB1L3, SH3GL2	47	14216	18224	1.14556	0.999952	0.424458	42.6684
GOTERM_BP_ALL	GO:0044236~multicellular organism metabolic process	3	6.12245	0.0436266	PPARG, UCP1, PPARGC1A	43	133	16792	8.80853	1	0.907683	53.1533
GOTERM_BP_ALL	GO:0031000~response to caffeine	2	4.08163	0.0440988	PPARG, PPARGC1A	43	18	16792	43.3902	1	0.90368	53.545
GOTERM_BP_FAT	GO:0044236~multicellular organism metabolic process	3	6.12245	0.0442968	PPARG, UCP1, PPARGC1A	43	133	16650	8.73404	1	0.967215	53.5157
GOTERM_BP_FAT	GO:0031000~response to caffeine	2	4.08163	0.044467	PPARG, PPARGC1A	43	18	16650	43.0233	1	0.962681	53.6555
GOTERM_BP_ALL	GO:0048488~synaptic vesicle endocytosis	2	4.08163	0.0464922	SYT11, SH3GL2	43	19	16792	41.1065	1	0.909422	55.4832
GOTERM_BP_FAT	GO:0048488~synaptic vesicle endocytosis	2	4.08163	0.04688	SYT11, SH3GL2	43	19	16650	40.7589	1	0.964286	55.595
GOTERM_CC_ALL	GO:0031984~organelle subcompartment	4	8.16327	0.0474998	CHID1, SULF2, CHST2, AMPH	47	322	18224	4.8167	0.999986	0.443752	46.3919

## Sheet: Supplementary TableS8
TableS8: Enrichment analysis for subtype-specific CNAcor genes in the IntCl1 (top) and the IntCl2 (down)
IntCl1
Category	Term	Count	%	PValue	Genes	List Total	Pop Hits	Pop Total	Fold Enrichment	Bonferroni	Benjamini	FDR
GOTERM_CC_ALL	GO:0044424~intracellular part	108	82.4427	0.000215	RNMT, CAPZA1, PTPN22, HS2ST1, MYOCD, PTBP2, GNG5, IFRD1, DDAH1, ATG9B, MAGI3, MAGOH, RINT1, ARID1A, DCLRE1B, TACSTD2, PRKRIP1, DNTTIP2, GBP2, CAV2, ERMP1, ELAC2, PODN, GNAI3, SNX7, IL33, ARF5, EXTL2, PUS7, RABGGTB, C1ORF52, RNF11, SMCHD1, OSBPL9, CRYZ, SFMBT1, RPS8, TXNDC12, CADPS2, HDAC1, GPR37, ZNF658B, RFX3, DNAJB4, FPGT, NCOR1, YIPF1, ALG14, CPT2, ZNF18, FAM3C, TTC26, DPH5, FASTK, SAT2, PRKAG…	121	13860	18224	1.1736	0.071974	0.071974	0.293599
GOTERM_CC_ALL	GO:0005622~intracellular	109	83.2061	0.000465	RNMT, CAPZA1, PTPN22, HS2ST1, MYOCD, PTBP2, GNG5, IFRD1, DDAH1, ATG9B, MAGI3, MAGOH, RINT1, ARID1A, DCLRE1B, TACSTD2, PRKRIP1, DNTTIP2, GBP2, CAV2, ERMP1, ELAC2, PODN, GNAI3, SNX7, IL33, ARF5, EXTL2, PUS7, RABGGTB, C1ORF52, RNF11, SMCHD1, OSBPL9, CRYZ, SFMBT1, RPS8, EPHA2, TXNDC12, CADPS2, HDAC1, GPR37, ZNF658B, RFX3, DNAJB4, FPGT, NCOR1, YIPF1, ALG14, CPT2, ZNF18, FAM3C, TTC26, DPH5, FASTK, SAT2…	121	14216	18224	1.1548	0.149019	0.0775137	0.633185
GOTERM_CC_ALL	GO:0009898~cytoplasmic side of plasma membrane	7	5.34351	0.00069	CAV2, GNAI3, LCK, DLG4, PTPN22, RASA4, GNG5	121	161	18224	6.54833	0.213104	0.0767787	0.938956
GOTERM_CC_FAT	GO:0009898~cytoplasmic side of plasma membrane	7	5.34351	0.00110079	CAV2, GNAI3, LCK, DLG4, PTPN22, RASA4, GNG5	106	161	14527	5.95857	0.283747	0.283747	1.46322
GOTERM_CC_ALL	GO:0098562~cytoplasmic side of membrane	7	5.34351	0.00112936	CAV2, GNAI3, LCK, DLG4, PTPN22, RASA4, GNG5	121	177	18224	5.95639	0.324369	0.0933756	1.53164
GOTERM_MF_ALL	GO:1901363~heterocyclic compound binding	57	43.5115	0.00131482	RNMT, ZNF18, FASTK, PRKAG2, TTLL11, FUBP1, MYOCD, PTBP2, ACAD8, PHC2, CYR61, MAGI3, ZCCHC11, MAGOH, DMRT1, ARID1A, GTF2B, ACADVL, DCLRE1B, HIPK1, LCK, PRKRIP1, DNTTIP2, GBP2, PRPF38B, CBWD5, GNAI3, ELAC2, POLR2J, ARF5, DNAH2, POT1, PFAS, PUS7, KTI12, PARS2, ZSCAN20, C1ORF52, CSDE1, RNF11, ABCD3, ZNF286A, CC2D1B, SMCHD1, CRYZ, RPS8, EPHA2, HDAC1, ZBTB4, ZNF658B, RFX3, DUS4L, FPGT, RBM15, NCOR1, TS…	114	5971	16881	1.41358	0.446085	0.446085	1.84867
GOTERM_CC_ALL	GO:0044446~intracellular organelle part	72	54.9618	0.00139163	RNMT, CPT2, FAM3C, TTC26, FASTK, CAPZA1, PRKAG2, SDC3, TTLL11, HS2ST1, FUBP1, PIGK, ST6GALNAC3, ZFYVE9, DLG4, ACAD8, PTBP2, PHC2, ATG9B, ZCCHC11, MAGOH, RINT1, FBLIM1, ARID1A, GTF2B, ACADVL, WDR47, DCLRE1B, HIPK1, ALDH1B1, PRKRIP1, LCK, DNTTIP2, GBP2, PRPF38B, CAV2, ERMP1, GNAI3, ELAC2, POLR2J, SNX7, DNAH2, EXTL2, POT1, ZBTB8OS, PARS2, SH3GLB1, THYN1, CSDE1, ABCD3, CC2D1B, SMCHD1, NUB1, OSBPL9, D…	121	8233	18224	1.31714	0.383213	0.0921229	1.88421
GOTERM_CC_ALL	GO:0044422~organelle part	73	55.7252	0.00156975	RNMT, CPT2, FAM3C, TTC26, FASTK, CAPZA1, PRKAG2, SDC3, TTLL11, HS2ST1, FUBP1, PIGK, ST6GALNAC3, ZFYVE9, DLG4, ACAD8, PTBP2, PHC2, ATG9B, ZCCHC11, MAGOH, RINT1, FBLIM1, ARID1A, GTF2B, ACADVL, WDR47, DCLRE1B, HIPK1, ALDH1B1, PRKRIP1, LCK, DNTTIP2, GBP2, PRPF38B, CAV2, ERMP1, GNAI3, ELAC2, POLR2J, SNX7, DNAH2, EXTL2, POT1, ZBTB8OS, PARS2, SH3GLB1, THYN1, CSDE1, ABCD3, CC2D1B, SPATA6, SMCHD1, NUB1, O…	121	8415	18224	1.30655	0.420235	0.0868503	2.123
GOTERM_CC_FAT	GO:0098562~cytoplasmic side of membrane	7	5.34351	0.00178694	CAV2, GNAI3, LCK, DLG4, PTPN22, RASA4, GNG5	106	177	14527	5.41994	0.418374	0.237356	2.36523
GOTERM_MF_ALL	GO:0097159~organic cyclic compound binding	57	43.5115	0.00187425	RNMT, ZNF18, FASTK, PRKAG2, TTLL11, FUBP1, MYOCD, PTBP2, ACAD8, PHC2, CYR61, MAGI3, ZCCHC11, MAGOH, DMRT1, ARID1A, GTF2B, ACADVL, DCLRE1B, HIPK1, LCK, PRKRIP1, DNTTIP2, GBP2, PRPF38B, CBWD5, GNAI3, ELAC2, POLR2J, ARF5, DNAH2, POT1, PFAS, PUS7, KTI12, PARS2, ZSCAN20, C1ORF52, CSDE1, RNF11, ABCD3, ZNF286A, CC2D1B, SMCHD1, CRYZ, RPS8, EPHA2, HDAC1, ZBTB4, ZNF658B, RFX3, DUS4L, FPGT, RBM15, NCOR1, TS…	114	6052	16881	1.39466	0.569292	0.343717	2.62555
GOTERM_BP_FAT	GO:0006188~IMP biosynthetic process	3	2.29008	0.00241257	AMPD2, PFAS, AMPD1	114	11	16650	39.8325	0.998104	0.998104	4.18897
GOTERM_BP_ALL	GO:0006188~IMP biosynthetic process	3	2.29008	0.00241425	AMPD2, PFAS, AMPD1	115	11	16792	39.8229	0.998448	0.998448	4.20611
GOTERM_CC_ALL	GO:0043229~intracellular organelle	95	72.5191	0.00283475	RNMT, ZNF18, CPT2, FAM3C, TTC26, FASTK, PRKAG2, CAPZA1, PTPN22, SDC3, TTLL11, HS2ST1, FUBP1, PIGK, ST6GALNAC3, MYOCD, ZFYVE9, DLG4, ACAD8, PTBP2, DDAH1, GNG5, IFRD1, PHC2, MAGI3, ATG9B, ZCCHC11, MAGOH, RINT1, DMRT1, FBLIM1, STXBP3, ARID1A, GTF2B, ACADVL, WDR47, DCLRE1B, HIPK1, ALDH1B1, TACSTD2, PRKRIP1, LCK, DNTTIP2, JAM3, GBP2, PRPF38B, CAV2, ERMP1, GNAI3, ELAC2, POLR2J, SNX7, ARF5, DNAH2, IL33,…	121	12099	18224	1.18259	0.626581	0.131269	3.80335
GOTERM_BP_FAT	GO:0046040~IMP metabolic process	3	2.29008	0.00393899	AMPD2, PFAS, AMPD1	114	14	16650	31.297	0.999964	0.99403	6.75319
GOTERM_BP_ALL	GO:0046040~IMP metabolic process	3	2.29008	0.0039417	AMPD2, PFAS, AMPD1	115	14	16792	31.2894	0.999974	0.99493	6.7804
GOTERM_BP_FAT	GO:1901068~guanosine-containing compound metabolic process	4	3.05344	0.00397218	MAGI3, GNAI3, DLG4, AMPD2	114	47	16650	12.43	0.999967	0.968024	6.80823
GOTERM_BP_ALL	GO:1901068~guanosine-containing compound metabolic process	4	3.05344	0.00397644	MAGI3, GNAI3, DLG4, AMPD2	115	47	16792	12.427	0.999977	0.971392	6.83818
GOTERM_CC_ALL	GO:0043231~intracellular membrane-bounded organelle	88	67.1756	0.00409768	RNMT, ZNF18, CPT2, FAM3C, FASTK, PRKAG2, PTPN22, SDC3, HS2ST1, FUBP1, PIGK, ST6GALNAC3, MYOCD, ZFYVE9, DLG4, ACAD8, PTBP2, DDAH1, GNG5, IFRD1, PHC2, MAGI3, ATG9B, ZCCHC11, MAGOH, RINT1, DMRT1, STXBP3, ARID1A, GTF2B, ACADVL, DCLRE1B, HIPK1, ALDH1B1, TACSTD2, PRKRIP1, DNTTIP2, JAM3, GBP2, PRPF38B, CAV2, ERMP1, GNAI3, ELAC2, POLR2J, SNX7, ARF5, IL33, EXTL2, PUS7, POT1, ZBTB8OS, PARS2, SH3GLB1, ZSCAN…	121	11035	18224	1.20107	0.759447	0.163143	5.45425
GOTERM_MF_FAT	GO:1901363~heterocyclic compound binding	57	43.5115	0.0043403	RNMT, ZNF18, FASTK, PRKAG2, TTLL11, FUBP1, MYOCD, PTBP2, ACAD8, PHC2, CYR61, MAGI3, ZCCHC11, MAGOH, DMRT1, ARID1A, GTF2B, ACADVL, DCLRE1B, HIPK1, LCK, PRKRIP1, DNTTIP2, GBP2, PRPF38B, CBWD5, GNAI3, ELAC2, POLR2J, ARF5, DNAH2, POT1, PFAS, PUS7, KTI12, PARS2, ZSCAN20, C1ORF52, CSDE1, RNF11, ABCD3, ZNF286A, CC2D1B, SMCHD1, CRYZ, RPS8, EPHA2, HDAC1, ZBTB4, ZNF658B, RFX3, DUS4L, FPGT, RBM15, NCOR1, TS…	110	5971	15478	1.34323	0.849905	0.849905	5.95822
GOTERM_CC_ALL	GO:0031234~extrinsic component of cytoplasmic side of plasma membrane	5	3.81679	0.00446738	CAV2, GNAI3, LCK, DLG4, GNG5	121	101	18224	7.45602	0.788526	0.15855	5.93253
GOTERM_CC_ALL	GO:1902494~catalytic complex	16	12.2137	0.00521072	GNAI3, POLR2J, PRKAG2, DNAH2, GTF2B, RABGGTB, MED31, PIGK, ZYG11A, GPR37, HDAC1, RNF11, RNF19B, NCOR1, GNG5, PHC2	121	1088	18224	2.21488	0.836811	0.165802	6.88741
GOTERM_CC_ALL	GO:0043226~organelle	100	76.3359	0.00584261	RNMT, CAPZA1, PTPN22, HS2ST1, MYOCD, PTBP2, DDAH1, GNG5, IFRD1, ATG9B, MAGI3, MAGOH, RINT1, ARID1A, DCLRE1B, TACSTD2, PRKRIP1, DNTTIP2, GBP2, CAV2, ERMP1, ELAC2, GNAI3, SNX7, ARF5, IL33, EXTL2, PUS7, C1ORF52, RNF11, SMCHD1, OSBPL9, CRYZ, SFMBT1, RPS8, TXNDC12, CADPS2, HDAC1, GPR37, ZNF658B, RFX3, DNAJB4, NCOR1, YIPF1, ALG14, CPT2, ZNF18, FAM3C, TTC26, FASTK, SAT2, PRKAG2, TTLL11, SDC3, FUBP1, PIG…	121	13154	18224	1.14499	0.869101	0.16877	7.69205
GOTERM_MF_FAT	GO:0097159~organic cyclic compound binding	57	43.5115	0.00603554	RNMT, ZNF18, FASTK, PRKAG2, TTLL11, FUBP1, MYOCD, PTBP2, ACAD8, PHC2, CYR61, MAGI3, ZCCHC11, MAGOH, DMRT1, ARID1A, GTF2B, ACADVL, DCLRE1B, HIPK1, LCK, PRKRIP1, DNTTIP2, GBP2, PRPF38B, CBWD5, GNAI3, ELAC2, POLR2J, ARF5, DNAH2, POT1, PFAS, PUS7, KTI12, PARS2, ZSCAN20, C1ORF52, CSDE1, RNF11, ABCD3, ZNF286A, CC2D1B, SMCHD1, CRYZ, RPS8, EPHA2, HDAC1, ZBTB4, ZNF658B, RFX3, DUS4L, FPGT, RBM15, NCOR1, TS…	110	6052	15478	1.32525	0.928601	0.732794	8.19446
GOTERM_CC_FAT	GO:0031234~extrinsic component of cytoplasmic side of plasma membrane	5	3.81679	0.00615449	CAV2, GNAI3, LCK, DLG4, GNG5	106	101	14527	6.78451	0.845964	0.463948	7.93007
GOTERM_MF_ALL	GO:0000166~nucleotide binding	27	20.6107	0.00746019	GNAI3, FASTK, PRKAG2, DNAH2, ARF5, PFAS, TTLL11, KTI12, PARS2, ABCD3, ACAD8, PTBP2, CYR61, MAGI3, SMCHD1, CRYZ, EPHA2, ACADVL, HIPK1, LCK, ZBTB4, DUS4L, TSSK3, RBM15, FPGT, GBP2, CBWD5	114	2389	16881	1.67356	0.96534	0.673957	10.0756
GOTERM_MF_ALL	GO:1901265~nucleoside phosphate binding	27	20.6107	0.00750047	GNAI3, FASTK, PRKAG2, DNAH2, ARF5, PFAS, TTLL11, KTI12, PARS2, ABCD3, ACAD8, PTBP2, CYR61, MAGI3, SMCHD1, CRYZ, EPHA2, ACADVL, HIPK1, LCK, ZBTB4, DUS4L, TSSK3, RBM15, FPGT, GBP2, CBWD5	114	2390	16881	1.67286	0.965966	0.570486	10.1273
GOTERM_CC_ALL	GO:0043227~membrane-bounded organelle	94	71.7557	0.00774344	RNMT, ZNF18, CPT2, FAM3C, FASTK, SAT2, PRKAG2, CAPZA1, PTPN22, SDC3, HS2ST1, FUBP1, PIGK, ST6GALNAC3, MYOCD, ZFYVE9, DLG4, ACAD8, PTBP2, DDAH1, GNG5, IFRD1, AMY2A, PHC2, MAGI3, ATG9B, ZCCHC11, MAGOH, RINT1, DMRT1, STXBP3, ARID1A, GTF2B, ACADVL, DCLRE1B, HIPK1, ALDH1B1, TACSTD2, PRKRIP1, LCK, DNTTIP2, JAM3, GBP2, PRPF38B, CAV2, ERMP1, GNAI3, ELAC2, POLR2J, SNX7, ARF5, IL33, EXTL2, PUS7, PFAS, POT1…	121	12209	18224	1.15959	0.932622	0.201313	10.0739
GOTERM_CC_ALL	GO:0044428~nuclear part	39	29.771	0.00789352	RNMT, CPT2, ELAC2, POLR2J, PRKAG2, POT1, FUBP1, ZBTB8OS, THYN1, CC2D1B, PTBP2, PHC2, SMCHD1, ZCCHC11, NUB1, DTX2, MAGOH, ARID1A, SFMBT1, GTF2B, RPS8, ACADVL, MED31, COG5, DCLRE1B, CADPS2, HDAC1, HIPK1, ALDH1B1, PRKRIP1, RFX3, DNTTIP2, FAF1, DNAJB4, RBM15, NCOR1, NFIA, PRPF38B, ALG14	121	3981	18224	1.47547	0.936067	0.190657	10.2595
GOTERM_CC_ALL	GO:0043233~organelle lumen	42	32.0611	0.00839542	RNMT, CPT2, ELAC2, FAM3C, POLR2J, FASTK, PRKAG2, POT1, SDC3, FUBP1, ZBTB8OS, PARS2, THYN1, ABCD3, CC2D1B, ACAD8, PHC2, SMCHD1, ZCCHC11, NUB1, DTX2, MAGOH, ARID1A, SFMBT1, GTF2B, RPS8, ACADVL, MED31, TXNDC12, COG5, DCLRE1B, CADPS2, HIPK1, HDAC1, ALDH1B1, PRKRIP1, RFX3, DNTTIP2, DNAJB4, RBM15, NCOR1, NFIA	121	4400	18224	1.43766	0.946363	0.188576	10.8776
GOTERM_CC_ALL	GO:0031974~membrane-enclosed lumen	42	32.0611	0.0105049	RNMT, CPT2, ELAC2, FAM3C, POLR2J, FASTK, PRKAG2, POT1, SDC3, FUBP1, ZBTB8OS, PARS2, THYN1, ABCD3, CC2D1B, ACAD8, PHC2, SMCHD1, ZCCHC11, NUB1, DTX2, MAGOH, ARID1A, SFMBT1, GTF2B, RPS8, ACADVL, MED31, TXNDC12, COG5, DCLRE1B, CADPS2, HIPK1, HDAC1, ALDH1B1, PRKRIP1, RFX3, DNTTIP2, DNAJB4, RBM15, NCOR1, NFIA	121	4457	18224	1.41927	0.974383	0.216747	13.4328
GOTERM_CC_ALL	GO:0070013~intracellular organelle lumen	41	31.2977	0.0107999	RNMT, CPT2, ELAC2, POLR2J, FASTK, PRKAG2, POT1, SDC3, FUBP1, ZBTB8OS, PARS2, THYN1, ABCD3, CC2D1B, ACAD8, PHC2, SMCHD1, ZCCHC11, NUB1, DTX2, MAGOH, ARID1A, SFMBT1, GTF2B, RPS8, ACADVL, MED31, TXNDC12, COG5, DCLRE1B, CADPS2, HDAC1, HIPK1, ALDH1B1, PRKRIP1, RFX3, DNTTIP2, DNAJB4, RBM15, NCOR1, NFIA	121	4328	18224	1.42677	0.9769	0.209821	13.7846
GOTERM_BP_FAT	GO:0006635~fatty acid beta-oxidation	4	3.05344	0.0115264	ACADVL, CPT2, ABCD3, ACAD8	114	69	16650	8.46682	1	0.999459	18.5667
GOTERM_BP_ALL	GO:0006635~fatty acid beta-oxidation	4	3.05344	0.0115381	ACADVL, CPT2, ABCD3, ACAD8	115	69	16792	8.46478	1	0.999575	18.642
GOTERM_BP_FAT	GO:0009167~purine ribonucleoside monophosphate metabolic process	7	5.34351	0.0131283	MAGI3, PRKAG2, DLG4, AMPD2, NCOR1, PFAS, AMPD1	114	285	16650	3.58726	1	0.99895	20.8733
GOTERM_BP_ALL	GO:0009167~purine ribonucleoside monophosphate metabolic process	7	5.34351	0.0131544	MAGI3, PRKAG2, DLG4, AMPD2, NCOR1, PFAS, AMPD1	115	285	16792	3.58639	1	0.999164	20.9749
GOTERM_BP_FAT	GO:0009126~purine nucleoside monophosphate metabolic process	7	5.34351	0.0133375	MAGI3, PRKAG2, DLG4, AMPD2, NCOR1, PFAS, AMPD1	114	286	16650	3.57471	1	0.996994	21.1699
GOTERM_BP_ALL	GO:0009126~purine nucleoside monophosphate metabolic process	7	5.34351	0.013364	MAGI3, PRKAG2, DLG4, AMPD2, NCOR1, PFAS, AMPD1	115	286	16792	3.57385	1	0.997523	21.2727
GOTERM_BP_FAT	GO:1990504~dense core granule exocytosis	2	1.52672	0.0135279	CADPS, CADPS2	114	2	16650	146.053	1	0.993586	21.439
GOTERM_BP_ALL	GO:1990504~dense core granule exocytosis	2	1.52672	0.0135322	CADPS, CADPS2	115	2	16792	146.017	1	0.99453	21.511
GOTERM_MF_FAT	GO:0000166~nucleotide binding	27	20.6107	0.0137653	GNAI3, FASTK, PRKAG2, DNAH2, ARF5, PFAS, TTLL11, KTI12, PARS2, ABCD3, ACAD8, PTBP2, CYR61, MAGI3, SMCHD1, CRYZ, EPHA2, ACADVL, HIPK1, LCK, ZBTB4, DUS4L, TSSK3, RBM15, FPGT, GBP2, CBWD5	110	2389	15478	1.59027	0.997626	0.866607	17.7787
GOTERM_MF_FAT	GO:1901265~nucleoside phosphate binding	27	20.6107	0.0138357	GNAI3, FASTK, PRKAG2, DNAH2, ARF5, PFAS, TTLL11, KTI12, PARS2, ABCD3, ACAD8, PTBP2, CYR61, MAGI3, SMCHD1, CRYZ, EPHA2, ACADVL, HIPK1, LCK, ZBTB4, DUS4L, TSSK3, RBM15, FPGT, GBP2, CBWD5	110	2390	15478	1.5896	0.997699	0.780986	17.8616
GOTERM_CC_ALL	GO:0031981~nuclear lumen	35	26.7176	0.0142913	RNMT, CPT2, ELAC2, POLR2J, PRKAG2, POT1, FUBP1, ZBTB8OS, THYN1, CC2D1B, PHC2, SMCHD1, ZCCHC11, NUB1, DTX2, MAGOH, ARID1A, SFMBT1, GTF2B, RPS8, MED31, ACADVL, COG5, DCLRE1B, CADPS2, HDAC1, HIPK1, ALDH1B1, PRKRIP1, RFX3, DNTTIP2, DNAJB4, NCOR1, RBM15, NFIA	121	3592	18224	1.46754	0.993227	0.254586	17.8495
GOTERM_MF_ALL	GO:0003824~catalytic activity	53	40.458	0.0145642	RNMT, CPT2, DPH5, FASTK, PRKAG2, SAT2, PTPN22, HS2ST1, TTLL11, PIGK, ST6GALNAC3, ZYG11A, ZFYVE9, DLG4, ACAD8, AMY2A, GNG5, DDAH1, MAGI3, ZCCHC11, ACADVL, DCLRE1B, HIPK1, ALDH1B1, LCK, GBP2, ERMP1, ELAC2, GNAI3, POLR2J, DNAH2, ARF5, EXTL2, RABGGTB, PFAS, PUS7, PARS2, SH3GLB1, RNF11, ABCD3, DTX2, AMPD2, CRYZ, EPHA2, AMPD1, MED31, TXNDC12, HDAC1, RNF19B, DUS4L, FPGT, TSSK3, ALG14	114	6018	16881	1.30412	0.998622	0.732192	18.7854
GOTERM_CC_ALL	GO:0019897~extrinsic component of plasma membrane	5	3.81679	0.0148158	CAV2, GNAI3, LCK, DLG4, GNG5	121	143	18224	5.26614	0.99437	0.250054	18.4446
GOTERM_BP_FAT	GO:0009127~purine nucleoside monophosphate biosynthetic process	4	3.05344	0.0149478	PRKAG2, AMPD2, PFAS, AMPD1	114	76	16650	7.68698	1	0.992443	23.4183
GOTERM_BP_FAT	GO:0009168~purine ribonucleoside monophosphate biosynthetic process	4	3.05344	0.0149478	PRKAG2, AMPD2, PFAS, AMPD1	114	76	16650	7.68698	1	0.992443	23.4183
GOTERM_BP_ALL	GO:0009127~purine nucleoside monophosphate biosynthetic process	4	3.05344	0.0149627	PRKAG2, AMPD2, PFAS, AMPD1	115	76	16792	7.68513	1	0.993545	23.5099
GOTERM_BP_ALL	GO:0009168~purine ribonucleoside monophosphate biosynthetic process	4	3.05344	0.0149627	PRKAG2, AMPD2, PFAS, AMPD1	115	76	16792	7.68513	1	0.993545	23.5099
GOTERM_BP_FAT	GO:0009161~ribonucleoside monophosphate metabolic process	7	5.34351	0.0157952	MAGI3, PRKAG2, DLG4, AMPD2, NCOR1, PFAS, AMPD1	114	297	16650	3.44232	1	0.989853	24.577
GOTERM_BP_ALL	GO:0009161~ribonucleoside monophosphate metabolic process	7	5.34351	0.0158259	MAGI3, PRKAG2, DLG4, AMPD2, NCOR1, PFAS, AMPD1	115	297	16792	3.44149	1	0.991289	24.6929
GOTERM_BP_FAT	GO:0060674~placenta blood vessel development	3	2.29008	0.0164488	ARID1A, RBM15, CYR61	114	29	16650	15.1089	1	0.986485	25.4596
GOTERM_BP_ALL	GO:0060674~placenta blood vessel development	3	2.29008	0.0164597	ARID1A, RBM15, CYR61	115	29	16792	15.1052	1	0.988219	25.5503
GOTERM_MF_ALL	GO:0036094~small molecule binding	27	20.6107	0.0184412	GNAI3, FASTK, PRKAG2, DNAH2, ARF5, PFAS, TTLL11, KTI12, PARS2, ABCD3, ACAD8, PTBP2, CYR61, MAGI3, SMCHD1, CRYZ, EPHA2, ACADVL, HIPK1, LCK, ZBTB4, DUS4L, TSSK3, RBM15, FPGT, GBP2, CBWD5	114	2571	16881	1.55509	0.999765	0.751647	23.2014
GOTERM_MF_ALL	GO:0016740~transferase activity	26	19.8473	0.0191521	RNMT, CPT2, DPH5, FASTK, POLR2J, PRKAG2, SAT2, EXTL2, PFAS, RABGGTB, HS2ST1, ST6GALNAC3, ZYG11A, SH3GLB1, DLG4, RNF11, MAGI3, ZCCHC11, EPHA2, MED31, HIPK1, LCK, RNF19B, TSSK3, FPGT, ALG14	114	2453	16881	1.56953	0.999831	0.710727	23.9864
GOTERM_BP_FAT	GO:0009123~nucleoside monophosphate metabolic process	7	5.34351	0.0193564	MAGI3, PRKAG2, DLG4, AMPD2, NCOR1, PFAS, AMPD1	114	311	16650	3.28736	1	0.990059	29.2684
GOTERM_BP_ALL	GO:0009123~nucleoside monophosphate metabolic process	7	5.34351	0.0193932	MAGI3, PRKAG2, DLG4, AMPD2, NCOR1, PFAS, AMPD1	115	311	16792	3.28657	1	0.99147	29.4007
GOTERM_MF_ALL	GO:0003876~AMP deaminase activity	2	1.52672	0.0199488	AMPD2, AMPD1	114	3	16881	98.7193	0.999882	0.677272	24.8574
GOTERM_MF_ALL	GO:0047623~adenosine-phosphate deaminase activity	2	1.52672	0.0199488	AMPD2, AMPD1	114	3	16881	98.7193	0.999882	0.677272	24.8574
GOTERM_CC_FAT	GO:0019897~extrinsic component of plasma membrane	5	3.81679	0.0200251	CAV2, GNAI3, LCK, DLG4, GNG5	106	143	14527	4.79186	0.997822	0.78396	23.7171
GOTERM_BP_FAT	GO:0006396~RNA processing	13	9.92366	0.020563	ELAC2, ZCCHC11, RNMT, MAGOH, POLR2J, PUS7, RPS8, ZBTB8OS, PTBP2, DUS4L, NCOR1, RBM15, PRPF38B	114	910	16650	2.08647	1	0.988814	30.7944
GOTERM_BP_ALL	GO:0006396~RNA processing	13	9.92366	0.0206377	ELAC2, ZCCHC11, RNMT, MAGOH, POLR2J, PUS7, RPS8, ZBTB8OS, PTBP2, DUS4L, NCOR1, RBM15, PRPF38B	115	910	16792	2.08596	1	0.990442	30.9767
GOTERM_MF_FAT	GO:0003876~AMP deaminase activity	2	1.52672	0.0209797	AMPD2, AMPD1	110	3	15478	93.8061	0.999903	0.842588	25.8771
GOTERM_MF_FAT	GO:0047623~adenosine-phosphate deaminase activity	2	1.52672	0.0209797	AMPD2, AMPD1	110	3	15478	93.8061	0.999903	0.842588	25.8771
GOTERM_MF_ALL	GO:0005488~binding	105	80.1527	0.021157	RNMT, CAPZA1, PTPN22, MYOCD, PTBP2, DDAH1, GNG5, MAGI3, MAGOH, RINT1, ARID1A, DCLRE1B, TACSTD2, PRKRIP1, DNTTIP2, GBP2, CAV2, ERMP1, ELAC2, PODN, GNAI3, SNX7, IL33, ARF5, EXTL2, PUS7, RABGGTB, C1ORF52, RNF11, SMCHD1, OSBPL9, CRYZ, SFMBT1, RPS8, EPHA2, TXNDC12, CADPS2, HDAC1, GPR37, ZNF658B, RFX3, DNAJB4, FPGT, NCOR1, YIPF1, ZNF18, FAM3C, FASTK, SAT2, PRKAG2, TTLL11, FUBP1, PIGK, ZFYVE9, DLG4, ACA…	114	14381	16881	1.08117	0.999932	0.655901	26.1607
GOTERM_BP_FAT	GO:0009062~fatty acid catabolic process	4	3.05344	0.0213664	ACADVL, CPT2, ABCD3, ACAD8	114	87	16650	6.71506	1	0.986584	31.7932
GOTERM_BP_ALL	GO:0009062~fatty acid catabolic process	4	3.05344	0.0213871	ACADVL, CPT2, ABCD3, ACAD8	115	87	16792	6.71344	1	0.988324	31.9097
GOTERM_BP_FAT	GO:0009156~ribonucleoside monophosphate biosynthetic process	4	3.05344	0.0220137	PRKAG2, AMPD2, PFAS, AMPD1	114	88	16650	6.63876	1	0.983852	32.588
GOTERM_BP_ALL	GO:0009156~ribonucleoside monophosphate biosynthetic process	4	3.05344	0.022035	PRKAG2, AMPD2, PFAS, AMPD1	115	88	16792	6.63715	1	0.985863	32.7066
GOTERM_BP_FAT	GO:0009150~purine ribonucleotide metabolic process	9	6.87023	0.0252776	MAGI3, GNAI3, PRKAG2, DLG4, AMPD2, NCOR1, EPHA2, PFAS, AMPD1	114	520	16650	2.52783	1	0.988077	36.4645
GOTERM_BP_ALL	GO:0009150~purine ribonucleotide metabolic process	9	6.87023	0.0253381	MAGI3, GNAI3, PRKAG2, DLG4, AMPD2, NCOR1, EPHA2, PFAS, AMPD1	115	520	16792	2.52722	1	0.98973	36.6346
GOTERM_BP_ALL	GO:0044238~primary metabolic process	81	61.8321	0.0260182	RNMT, ZNF18, CPT2, DPH5, FASTK, PRKAG2, PTPN22, SDC3, TTLL11, HS2ST1, FUBP1, PIGK, ST6GALNAC3, ZYG11A, MYOCD, ZFYVE9, DLG4, ACAD8, PTBP2, DDAH1, AMY2A, CYR61, PHC2, MAGI3, ZCCHC11, MAGOH, DMRT1, ARID1A, GTF2B, ACADVL, DCLRE1B, HIPK1, ALDH1B1, PRKRIP1, LCK, DNTTIP2, PRPF38B, CAV2, ERMP1, GNAI3, ELAC2, PODN, POLR2J, IL33, EXTL2, PFAS, PUS7, POT1, RABGGTB, ZBTB8OS, PARS2, SH3GLB1, ZSCAN20, CSDE1, AB…	115	10243	16792	1.15468	1	0.987835	37.4161
GOTERM_BP_FAT	GO:0019395~fatty acid oxidation	4	3.05344	0.0268428	ACADVL, CPT2, ABCD3, ACAD8	114	95	16650	6.14958	1	0.987882	38.2479
GOTERM_BP_ALL	GO:0019395~fatty acid oxidation	4	3.05344	0.0268683	ACADVL, CPT2, ABCD3, ACAD8	115	95	16792	6.1481	1	0.986257	38.3801
GOTERM_BP_FAT	GO:0009124~nucleoside monophosphate biosynthetic process	4	3.05344	0.0283182	PRKAG2, AMPD2, PFAS, AMPD1	114	97	16650	6.02279	1	0.987538	39.8857
GOTERM_BP_FAT	GO:0034440~lipid oxidation	4	3.05344	0.0283182	ACADVL, CPT2, ABCD3, ACAD8	114	97	16650	6.02279	1	0.987538	39.8857
GOTERM_BP_ALL	GO:0034440~lipid oxidation	4	3.05344	0.028345	ACADVL, CPT2, ABCD3, ACAD8	115	97	16792	6.02134	1	0.986086	40.0215
GOTERM_BP_ALL	GO:0009124~nucleoside monophosphate biosynthetic process	4	3.05344	0.028345	PRKAG2, AMPD2, PFAS, AMPD1	115	97	16792	6.02134	1	0.986086	40.0215
GOTERM_BP_ALL	GO:1901575~organic substance catabolic process	21	16.0305	0.028901	CPT2, ZCCHC11, NUB1, MAGOH, SAT2, PRKAG2, IL33, RPS8, SDC3, ACADVL, ALDH1B1, SH3GLB1, CSDE1, RNF11, ABCD3, FAF1, ACAD8, RNF19B, NCOR1, AMY2A, DDAH1	115	1889	16792	1.62327	1	0.983924	40.6286
GOTERM_BP_ALL	GO:0009056~catabolic process	22	16.7939	0.0290206	CPT2, ZCCHC11, NUB1, MAGOH, SAT2, PRKAG2, IL33, CRYZ, RPS8, SDC3, ACADVL, ALDH1B1, SH3GLB1, CSDE1, RNF11, ABCD3, FAF1, ACAD8, RNF19B, NCOR1, AMY2A, DDAH1	115	2012	16792	1.59661	1	0.98056	40.7586
GOTERM_BP_FAT	GO:0009259~ribonucleotide metabolic process	9	6.87023	0.0292661	MAGI3, GNAI3, PRKAG2, DLG4, AMPD2, NCOR1, EPHA2, PFAS, AMPD1	114	535	16650	2.45696	1	0.986187	40.9161
GOTERM_BP_ALL	GO:0009259~ribonucleotide metabolic process	9	6.87023	0.0293343	MAGI3, GNAI3, PRKAG2, DLG4, AMPD2, NCOR1, EPHA2, PFAS, AMPD1	115	535	16792	2.45637	1	0.977494	41.0979
GOTERM_CC_ALL	GO:0019898~extrinsic component of membrane	6	4.58015	0.030527	CAV2, GNAI3, SNX7, LCK, DLG4, GNG5	121	264	18224	3.42299	0.999979	0.432325	34.5231
GOTERM_BP_FAT	GO:0016032~viral process	13	9.92366	0.030842	CAV2, MAGI3, HDAC1, CHRM2, POLR2J, LCK, PTPN22, IL33, RBM15, GTF2B, NFIA, RPS8, EPHA2	114	966	16650	1.96551	1	0.986139	42.5925
GOTERM_BP_ALL	GO:0016032~viral process	13	9.92366	0.0309458	CAV2, MAGI3, HDAC1, CHRM2, POLR2J, LCK, PTPN22, IL33, RBM15, GTF2B, NFIA, RPS8, EPHA2	115	966	16792	1.96504	1	0.978151	42.8123
GOTERM_MF_FAT	GO:0036094~small molecule binding	27	20.6107	0.0322911	GNAI3, FASTK, PRKAG2, DNAH2, ARF5, PFAS, TTLL11, KTI12, PARS2, ABCD3, ACAD8, PTBP2, CYR61, MAGI3, SMCHD1, CRYZ, EPHA2, ACADVL, HIPK1, LCK, ZBTB4, DUS4L, TSSK3, RBM15, FPGT, GBP2, CBWD5	110	2571	15478	1.47769	0.999999	0.90793	37.0965
GOTERM_BP_FAT	GO:0044764~multi-organism cellular process	13	9.92366	0.0323499	CAV2, MAGI3, HDAC1, CHRM2, POLR2J, LCK, PTPN22, IL33, RBM15, GTF2B, NFIA, RPS8, EPHA2	114	973	16650	1.95137	1	0.985973	44.1545
GOTERM_BP_ALL	GO:0044764~multi-organism cellular process	13	9.92366	0.0324578	CAV2, MAGI3, HDAC1, CHRM2, POLR2J, LCK, PTPN22, IL33, RBM15, GTF2B, NFIA, RPS8, EPHA2	115	973	16792	1.9509	1	0.978486	44.3779
GOTERM_BP_FAT	GO:0006163~purine nucleotide metabolic process	9	6.87023	0.0327563	MAGI3, GNAI3, PRKAG2, DLG4, AMPD2, NCOR1, EPHA2, PFAS, AMPD1	114	547	16650	2.40306	1	0.983683	44.5686
GOTERM_BP_FAT	GO:1901137~carbohydrate derivative biosynthetic process	11	8.39695	0.0327744	PIGK, ST6GALNAC3, GNAI3, PRKAG2, AMPD2, EXTL2, PFAS, SDC3, AMPD1, HS2ST1, ALG14	114	756	16650	2.1251	1	0.980369	44.5869
GOTERM_BP_ALL	GO:0006163~purine nucleotide metabolic process	9	6.87023	0.0328312	MAGI3, GNAI3, PRKAG2, DLG4, AMPD2, NCOR1, EPHA2, PFAS, AMPD1	115	547	16792	2.40248	1	0.975817	44.7584
GOTERM_BP_ALL	GO:1901137~carbohydrate derivative biosynthetic process	11	8.39695	0.0328664	PIGK, ST6GALNAC3, GNAI3, PRKAG2, AMPD2, EXTL2, PFAS, SDC3, AMPD1, HS2ST1, ALG14	115	756	16792	2.12459	1	0.972044	44.7941
KEGG_PATHWAY	hsa00071:Fatty acid degradation	3	2.29008	0.0330818	ACADVL, CPT2, ALDH1B1	48	42	6879	10.2366	0.974445	0.974445	31.5761
GOTERM_BP_FAT	GO:0050792~regulation of viral process	6	4.58015	0.0330881	CAV2, HDAC1, POLR2J, LCK, PTPN22, GTF2B	114	262	16650	3.34472	1	0.977548	44.9044
GOTERM_BP_ALL	GO:0050792~regulation of viral process	6	4.58015	0.0331374	CAV2, HDAC1, POLR2J, LCK, PTPN22, GTF2B	115	262	16792	3.34391	1	0.968833	45.0684
GOTERM_BP_FAT	GO:0019693~ribose phosphate metabolic process	9	6.87023	0.0333646	MAGI3, GNAI3, PRKAG2, DLG4, AMPD2, NCOR1, EPHA2, PFAS, AMPD1	114	549	16650	2.39431	1	0.974501	45.1829
GOTERM_BP_ALL	GO:0019693~ribose phosphate metabolic process	9	6.87023	0.0334407	MAGI3, GNAI3, PRKAG2, DLG4, AMPD2, NCOR1, EPHA2, PFAS, AMPD1	115	549	16792	2.39373	1	0.965646	45.374
GOTERM_BP_FAT	GO:0032264~IMP salvage	2	1.52672	0.0334804	AMPD2, AMPD1	114	5	16650	58.4211	1	0.970835	45.2991
GOTERM_BP_ALL	GO:0032264~IMP salvage	2	1.52672	0.0334909	AMPD2, AMPD1	115	5	16792	58.407	1	0.961442	45.4244
GOTERM_BP_FAT	GO:0072329~monocarboxylic acid catabolic process	4	3.05344	0.0338155	ACADVL, CPT2, ABCD3, ACAD8	114	104	16650	5.61741	1	0.967724	45.6341
GOTERM_BP_ALL	GO:0072329~monocarboxylic acid catabolic process	4	3.05344	0.0338469	ACADVL, CPT2, ABCD3, ACAD8	115	104	16792	5.61605	1	0.958303	45.7806
GOTERM_BP_FAT	GO:1902532~negative regulation of intracellular signal transduction	8	6.10687	0.0350588	TXNDC12, PODN, SH3GLB1, PTPN22, FAF1, RASA4, NCOR1, EPHA2	114	454	16650	2.57361	1	0.967614	46.8602
GOTERM_BP_ALL	GO:1902532~negative regulation of intracellular signal transduction	8	6.10687	0.0351289	TXNDC12, PODN, SH3GLB1, PTPN22, FAF1, RASA4, NCOR1, EPHA2	115	454	16792	2.57299	1	0.958822	47.0455
GOTERM_BP_FAT	GO:0048593~camera-type eye morphogenesis	4	3.05344	0.036329	HIPK1, ARID1A, EPHA2, WNT2B	114	107	16650	5.45991	1	0.9676	48.086
GOTERM_BP_ALL	GO:0048593~camera-type eye morphogenesis	4	3.05344	0.0363625	HIPK1, ARID1A, EPHA2, WNT2B	115	107	16792	5.45859	1	0.959132	48.2363
GOTERM_BP_FAT	GO:0006399~tRNA metabolic process	5	3.81679	0.0373206	ZBTB8OS, ELAC2, PARS2, DUS4L, PUS7	114	185	16650	3.94737	1	0.966742	49.0242
GOTERM_BP_ALL	GO:0006399~tRNA metabolic process	5	3.81679	0.0373653	ZBTB8OS, ELAC2, PARS2, DUS4L, PUS7	115	185	16792	3.94642	1	0.958603	49.1856
GOTERM_BP_FAT	GO:0044419~interspecies interaction between organisms	13	9.92366	0.0381717	CAV2, MAGI3, HDAC1, CHRM2, POLR2J, LCK, PTPN22, IL33, RBM15, GTF2B, NFIA, RPS8, EPHA2	114	998	16650	1.90249	1	0.965491	49.8168
GOTERM_BP_FAT	GO:0044403~symbiosis, encompassing mutualism through parasitism	13	9.92366	0.0381717	CAV2, MAGI3, HDAC1, CHRM2, POLR2J, LCK, PTPN22, IL33, RBM15, GTF2B, NFIA, RPS8, EPHA2	114	998	16650	1.90249	1	0.965491	49.8168
GOTERM_BP_ALL	GO:0044403~symbiosis, encompassing mutualism through parasitism	13	9.92366	0.0382946	CAV2, MAGI3, HDAC1, CHRM2, POLR2J, LCK, PTPN22, IL33, RBM15, GTF2B, NFIA, RPS8, EPHA2	115	998	16792	1.90203	1	0.957843	50.0506
GOTERM_BP_ALL	GO:0044419~interspecies interaction between organisms	13	9.92366	0.0382946	CAV2, MAGI3, HDAC1, CHRM2, POLR2J, LCK, PTPN22, IL33, RBM15, GTF2B, NFIA, RPS8, EPHA2	115	998	16792	1.90203	1	0.957843	50.0506
GOTERM_BP_FAT	GO:0072009~nephron epithelium development	4	3.05344	0.039826	TACSTD2, AMPD2, HS2ST1, WNT2B	114	111	16650	5.26316	1	0.966694	51.3241
GOTERM_BP_ALL	GO:0072009~nephron epithelium development	4	3.05344	0.0398623	TACSTD2, AMPD2, HS2ST1, WNT2B	115	111	16792	5.26189	1	0.959305	51.4786
GOTERM_BP_FAT	GO:0042760~very long-chain fatty acid catabolic process	2	1.52672	0.0400419	ACADVL, ABCD3	114	6	16650	48.6842	1	0.963628	51.5177
GOTERM_BP_ALL	GO:0042760~very long-chain fatty acid catabolic process	2	1.52672	0.0400544	ACADVL, ABCD3	115	6	16792	48.6725	1	0.956084	51.6508
GOTERM_BP_FAT	GO:1902531~regulation of intracellular signal transduction	19	14.5038	0.0402127	CAV2, MAGI3, PODN, ARHGEF19, PRKAG2, RINT1, PTPN22, EPHA2, TXNDC12, SYDE2, HIPK1, GPR37, HDAC1, SH3GLB1, LCK, FAF1, RASA4, NCOR1, CYR61	114	1714	16650	1.61902	1	0.960344	51.6702
GOTERM_BP_FAT	GO:0034660~ncRNA metabolic process	9	6.87023	0.0402237	ZBTB8OS, ZCCHC11, ELAC2, PARS2, POLR2J, DUS4L, GTF2B, PUS7, RPS8	114	570	16650	2.30609	1	0.956433	51.68
GOTERM_BP_ALL	GO:0034660~ncRNA metabolic process	9	6.87023	0.0403122	ZBTB8OS, ZCCHC11, ELAC2, PARS2, POLR2J, DUS4L, GTF2B, PUS7, RPS8	115	570	16792	2.30554	1	0.953047	51.8811
GOTERM_BP_ALL	GO:1902531~regulation of intracellular signal transduction	19	14.5038	0.0404009	CAV2, MAGI3, PODN, ARHGEF19, PRKAG2, RINT1, PTPN22, EPHA2, TXNDC12, SYDE2, HIPK1, GPR37, HDAC1, SH3GLB1, LCK, FAF1, RASA4, NCOR1, CYR61	115	1714	16792	1.61863	1	0.949341	51.9601
GOTERM_MF_ALL	GO:0003676~nucleic acid binding	37	28.2443	0.0406025	RNMT, ZNF18, ELAC2, POLR2J, FASTK, POT1, PUS7, FUBP1, MYOCD, PARS2, ZSCAN20, C1ORF52, CSDE1, ZNF286A, RNF11, CC2D1B, PTBP2, PHC2, ZCCHC11, MAGOH, DMRT1, ARID1A, CRYZ, GTF2B, RPS8, DCLRE1B, HDAC1, HIPK1, PRKRIP1, ZBTB4, ZNF658B, RFX3, DNTTIP2, RBM15, NCOR1, NFIA, PRPF38B	114	4097	16881	1.3373	1	0.844498	44.4486
GOTERM_BP_ALL	GO:0071704~organic substance metabolic process	83	63.3588	0.040612	RNMT, ZNF18, CPT2, DPH5, FASTK, SAT2, PRKAG2, PTPN22, SDC3, TTLL11, HS2ST1, FUBP1, PIGK, ST6GALNAC3, ZYG11A, MYOCD, ZFYVE9, DLG4, ACAD8, PTBP2, DDAH1, AMY2A, CYR61, PHC2, MAGI3, ZCCHC11, MAGOH, DMRT1, ARID1A, GTF2B, ACADVL, DCLRE1B, HIPK1, ALDH1B1, PRKRIP1, LCK, DNTTIP2, PRPF38B, CAV2, ERMP1, GNAI3, ELAC2, PODN, POLR2J, IL33, EXTL2, PFAS, PUS7, POT1, RABGGTB, ZBTB8OS, PARS2, SH3GLB1, ZSCAN20, CSD…	115	10707	16792	1.13192	1	0.946047	52.1477
GOTERM_BP_FAT	GO:0072521~purine-containing compound metabolic process	9	6.87023	0.0419865	MAGI3, GNAI3, PRKAG2, DLG4, AMPD2, NCOR1, EPHA2, PFAS, AMPD1	114	575	16650	2.28604	1	0.958424	53.2284
GOTERM_BP_ALL	GO:0072521~purine-containing compound metabolic process	9	6.87023	0.0420781	MAGI3, GNAI3, PRKAG2, DLG4, AMPD2, NCOR1, EPHA2, PFAS, AMPD1	115	575	16792	2.28549	1	0.947645	53.4311
GOTERM_CC_FAT	GO:0019898~extrinsic component of membrane	6	4.58015	0.0425653	CAV2, GNAI3, SNX7, LCK, DLG4, GNG5	106	264	14527	3.11471	0.999998	0.92835	44.13
GOTERM_BP_FAT	GO:1901135~carbohydrate derivative metabolic process	15	11.4504	0.0427154	MAGI3, GNAI3, PRKAG2, AMPD2, EXTL2, PFAS, EPHA2, SDC3, AMPD1, HS2ST1, PIGK, ST6GALNAC3, DLG4, NCOR1, ALG14	114	1247	16650	1.75685	1	0.957009	53.8548
GOTERM_BP_ALL	GO:1901135~carbohydrate derivative metabolic process	15	11.4504	0.0428701	MAGI3, GNAI3, PRKAG2, AMPD2, EXTL2, PFAS, EPHA2, SDC3, AMPD1, HS2ST1, PIGK, ST6GALNAC3, DLG4, NCOR1, ALG14	115	1247	16792	1.75642	1	0.946672	54.1109
GOTERM_BP_FAT	GO:0046395~carboxylic acid catabolic process	5	3.81679	0.0431874	ACADVL, CPT2, ABCD3, ACAD8, DDAH1	114	194	16650	3.76424	1	0.954784	54.2562
GOTERM_BP_ALL	GO:0046395~carboxylic acid catabolic process	5	3.81679	0.043238	ACADVL, CPT2, ABCD3, ACAD8, DDAH1	115	194	16792	3.76333	1	0.944139	54.4234
GOTERM_BP_FAT	GO:0043900~regulation of multi-organism process	7	5.34351	0.043503	CAV2, ZCCHC11, HDAC1, POLR2J, LCK, PTPN22, GTF2B	114	377	16650	2.71185	1	0.952038	54.5228
GOTERM_BP_ALL	GO:0043900~regulation of multi-organism process	7	5.34351	0.043576	CAV2, ZCCHC11, HDAC1, POLR2J, LCK, PTPN22, GTF2B	115	377	16792	2.7112	1	0.9415	54.7088
GOTERM_BP_FAT	GO:0043903~regulation of symbiosis, encompassing mutualism through parasitism	6	4.58015	0.0448269	CAV2, HDAC1, POLR2J, LCK, PTPN22, GTF2B	114	285	16650	3.07479	1	0.952718	55.6252
GOTERM_BP_ALL	GO:0043903~regulation of symbiosis, encompassing mutualism through parasitism	6	4.58015	0.0448906	CAV2, HDAC1, POLR2J, LCK, PTPN22, GTF2B	115	285	16792	3.07405	1	0.942634	55.8029
GOTERM_CC_ALL	GO:0000151~ubiquitin ligase complex	6	4.58015	0.0450703	MED31, ZYG11A, GPR37, RNF11, RNF19B, PHC2	121	294	18224	3.07371	1	0.550733	46.7372
GOTERM_MF_ALL	GO:0019900~kinase binding	9	6.87023	0.0463795	CADPS, CAV2, PRKAG2, LCK, PRKRIP1, DLG4, ZBTB4, PTPN22, FAF1	114	595	16881	2.23985	1	0.856071	49.0089
GOTERM_BP_ALL	GO:0008152~metabolic process	85	64.8855	0.047477	RNMT, ZNF18, CPT2, DPH5, FASTK, SAT2, PRKAG2, PTPN22, SDC3, TTLL11, HS2ST1, FUBP1, PIGK, ST6GALNAC3, ZYG11A, MYOCD, ZFYVE9, DLG4, ACAD8, PTBP2, DDAH1, AMY2A, CYR61, PHC2, MAGI3, ZCCHC11, MAGOH, DMRT1, ARID1A, GTF2B, ACADVL, DCLRE1B, HIPK1, ALDH1B1, PRKRIP1, LCK, DNTTIP2, PRPF38B, CAV2, ERMP1, GNAI3, ELAC2, PODN, POLR2J, IL33, EXTL2, PUS7, PFAS, POT1, RABGGTB, ZBTB8OS, PARS2, SH3GLB1, ZSCAN20, CSD…	115	11075	16792	1.12068	1	0.948091	57.8829
GOTERM_BP_FAT	GO:0048646~anatomical structure formation involved in morphogenesis	14	10.687	0.048119	TTC26, ARID1A, EPHA2, HS2ST1, WNT2B, HIPK1, HDAC1, RFX3, SPATA6, GNG5, JAM3, DDAH1, RBM15, CYR61	114	1151	16650	1.77649	1	0.95921	58.258
GOTERM_BP_ALL	GO:0048646~anatomical structure formation involved in morphogenesis	14	10.687	0.048277	TTC26, ARID1A, EPHA2, HS2ST1, WNT2B, HIPK1, HDAC1, RFX3, SPATA6, GNG5, JAM3, DDAH1, RBM15, CYR61	115	1151	16792	1.77606	1	0.947265	58.5073
IntCl2
Category	Term	Count	%	PValue	Genes	List Total	Pop Hits	Pop Total	Fold Enrichment	Bonferroni	Benjamini	FDR
GOTERM_CC_ALL	GO:0005622~intracellular	80	88.8889	5.88e-05	GNA13, GAS2L3, DPP3, ACOX1, ADCY6, CCNT1, HELZ, INTS2, RPS6KB1, MMP24, TRIM47, RBM4B, DIP2B, GRIN2C, SMARCD1, HSF5, C11ORF80, CYGB, RHOD, POLG2, TUBA1A, RBM12, ZNF641, MCRS1, PIGU, NUP85, RAD9A, PFKM, SLC9A3R1, MRM1, ST6GALNAC2, ATP6V1A, BPTF, SDS, SCYL2, NCOA6, ERN1, AKAP1, KCNH3, KPNA2, CTSF, ZNHIT3, GRB2, OAS1, CACNB3, RPL38, DAZAP2, PTRH2, COIL, TPCN1, ABCA6, ABCA5, CCT6B, PROCR, SPATS2, MYO1…	85	14216	18224	1.20653	0.0188681	0.0188681	0.0794528
GOTERM_MF_ALL	GO:0003824~catalytic activity	48	53.3333	7.49e-05	GNA13, DPP3, DHH, ACOX1, GRB2, CCNT1, ADCY6, AMZ2, HELZ, RPS6KB1, OAS1, PTRH2, ABCA6, MMP24, ABCA5, DIP2B, MYO15B, CYGB, POLG2, RHOD, TUBA1A, PPTC7, TSEN54, MCRS1, PIGU, RAD9A, TRIM25, PFKM, DDX5, MRM1, ST6GALNAC2, PSMB8, ATP6V1A, RNF43, TEX14, BPTF, SCYL2, SDS, ERN1, TUBD1, RHOT1, MPO, SMURF2, AKAP1, KCNH3, PC, CTSF, BCDIN3D	84	6018	16881	1.60291	0.0311006	0.0311006	0.105185
GOTERM_CC_ALL	GO:0044422~organelle part	55	61.1111	0.000616	GAS2L3, DPP3, ACOX1, CCNT1, RPS6KB1, INTS2, MMP24, RBM4B, SMARCD1, RHOD, POLG2, TUBA1A, RBM12, ZNF641, MCRS1, PIGU, NUP85, RAD9A, PFKM, SLC9A3R1, ST6GALNAC2, ATP6V1A, BPTF, SCYL2, NCOA6, ERN1, AKAP1, KPNA2, CTSF, GRB2, RPL38, COIL, TPCN1, ABCA5, PROCR, MYO15B, LETMD1, TCTN1, BCAS3, TSEN54, TRIM25, SAP30BP, DDX5, RACGAP1, PSMB8, RNF43, TEX14, SPTBN2, RHOT1, TUBD1, GDF11, SLC25A19, RBM19, SMURF2, PC	85	8415	18224	1.40131	0.180934	0.0949776	0.829388
GOTERM_MF_ALL	GO:0000166~nucleotide binding	24	26.6667	0.000919	GNA13, ACOX1, ADCY6, OAS1, RPS6KB1, HELZ, PFKM, DDX5, ABCA6, ABCA5, RBM4B, ATP6V1A, TEX14, CCT6B, SCYL2, MYO15B, TUBD1, ERN1, RHOT1, RBM19, RHOD, TUBA1A, RBM12, PC	84	2389	16881	2.0189	0.321667	0.17639	1.28449
GOTERM_MF_ALL	GO:1901265~nucleoside phosphate binding	24	26.6667	0.000925	GNA13, ACOX1, ADCY6, OAS1, RPS6KB1, HELZ, PFKM, DDX5, ABCA6, ABCA5, RBM4B, ATP6V1A, TEX14, CCT6B, SCYL2, MYO15B, TUBD1, ERN1, RHOT1, RBM19, RHOD, TUBA1A, RBM12, PC	84	2390	16881	2.01805	0.323205	0.122018	1.29195
GOTERM_CC_ALL	GO:0043229~intracellular organelle	70	77.7778	0.00101596	GNA13, GAS2L3, DPP3, ACOX1, CCNT1, HELZ, INTS2, RPS6KB1, MMP24, TRIM47, RBM4B, DIP2B, GRIN2C, SMARCD1, HSF5, C11ORF80, RHOD, POLG2, TUBA1A, RBM12, ZNF641, MCRS1, PIGU, NUP85, RAD9A, SLC9A3R1, MRM1, ST6GALNAC2, ATP6V1A, BPTF, SCYL2, SDS, NCOA6, ERN1, AKAP1, KPNA2, CTSF, GRB2, OAS1, RPL38, DAZAP2, PTRH2, COIL, ABCA6, TPCN1, ABCA5, PROCR, MYO15B, TCTN1, LETMD1, BCAS3, PPTC7, TSEN54, TRIM25, SAP30BP,…	85	12099	18224	1.24043	0.280599	0.103968	1.36485
GOTERM_MF_ALL	GO:0035639~purine ribonucleoside triphosphate binding	20	22.2222	0.00127954	GNA13, ADCY6, OAS1, RPS6KB1, HELZ, PFKM, DDX5, ABCA6, ABCA5, ATP6V1A, TEX14, CCT6B, SCYL2, MYO15B, TUBD1, RHOT1, ERN1, RHOD, TUBA1A, PC	84	1841	16881	2.18321	0.417433	0.126352	1.78366
GOTERM_MF_ALL	GO:0032550~purine ribonucleoside binding	20	22.2222	0.00135581	GNA13, ADCY6, OAS1, RPS6KB1, HELZ, PFKM, DDX5, ABCA6, ABCA5, ATP6V1A, TEX14, CCT6B, SCYL2, MYO15B, TUBD1, RHOT1, ERN1, RHOD, TUBA1A, PC	84	1850	16881	2.17259	0.43591	0.108196	1.88905
GOTERM_MF_ALL	GO:0001883~purine nucleoside binding	20	22.2222	0.00138209	GNA13, ADCY6, OAS1, RPS6KB1, HELZ, PFKM, DDX5, ABCA6, ABCA5, ATP6V1A, TEX14, CCT6B, SCYL2, MYO15B, TUBD1, RHOT1, ERN1, RHOD, TUBA1A, PC	84	1853	16881	2.16907	0.44214	0.092693	1.92533
GOTERM_MF_ALL	GO:0032549~ribonucleoside binding	20	22.2222	0.00138209	GNA13, ADCY6, OAS1, RPS6KB1, HELZ, PFKM, DDX5, ABCA6, ABCA5, ATP6V1A, TEX14, CCT6B, SCYL2, MYO15B, TUBD1, RHOT1, ERN1, RHOD, TUBA1A, PC	84	1853	16881	2.16907	0.44214	0.092693	1.92533
GOTERM_MF_ALL	GO:0001882~nucleoside binding	20	22.2222	0.00144512	GNA13, ADCY6, OAS1, RPS6KB1, HELZ, PFKM, DDX5, ABCA6, ABCA5, ATP6V1A, TEX14, CCT6B, SCYL2, MYO15B, TUBD1, RHOT1, ERN1, RHOD, TUBA1A, PC	84	1860	16881	2.16091	0.456802	0.0834906	2.01231
GOTERM_MF_FAT	GO:0000166~nucleotide binding	24	26.6667	0.00145451	GNA13, ACOX1, ADCY6, OAS1, RPS6KB1, HELZ, PFKM, DDX5, ABCA6, ABCA5, RBM4B, ATP6V1A, TEX14, CCT6B, SCYL2, MYO15B, TUBD1, ERN1, RHOT1, RBM19, RHOD, TUBA1A, RBM12, PC	80	2389	15478	1.94366	0.447815	0.447815	2.0155
GOTERM_MF_FAT	GO:1901265~nucleoside phosphate binding	24	26.6667	0.00146284	GNA13, ACOX1, ADCY6, OAS1, RPS6KB1, HELZ, PFKM, DDX5, ABCA6, ABCA5, RBM4B, ATP6V1A, TEX14, CCT6B, SCYL2, MYO15B, TUBD1, ERN1, RHOT1, RBM19, RHOD, TUBA1A, RBM12, PC	80	2390	15478	1.94285	0.449691	0.258172	2.02693
GOTERM_MF_ALL	GO:0017111~nucleoside-triphosphatase activity	12	13.3333	0.00146416	GNA13, ATP6V1A, BPTF, MYO15B, TUBD1, RHOT1, HELZ, RHOD, DDX5, TUBA1A, ABCA6, ABCA5	84	779	16881	3.09573	0.461157	0.0743798	2.03858
GOTERM_CC_ALL	GO:0044446~intracellular organelle part	53	58.8889	0.00147224	DPP3, GAS2L3, ACOX1, CCNT1, RPS6KB1, INTS2, MMP24, RBM4B, SMARCD1, RHOD, POLG2, TUBA1A, RBM12, ZNF641, MCRS1, PIGU, NUP85, RAD9A, SLC9A3R1, ST6GALNAC2, ATP6V1A, BPTF, SCYL2, NCOA6, ERN1, AKAP1, KPNA2, CTSF, GRB2, RPL38, COIL, TPCN1, ABCA5, PROCR, MYO15B, LETMD1, BCAS3, TSEN54, TRIM25, SAP30BP, DDX5, RACGAP1, PSMB8, RNF43, TEX14, SPTBN2, RHOT1, TUBD1, GDF11, SLC25A19, RBM19, SMURF2, PC	85	8233	18224	1.3802	0.379578	0.112493	1.97219
GOTERM_MF_ALL	GO:0032555~purine ribonucleotide binding	20	22.2222	0.00168031	GNA13, ADCY6, OAS1, RPS6KB1, HELZ, PFKM, DDX5, ABCA6, ABCA5, ATP6V1A, TEX14, CCT6B, SCYL2, MYO15B, TUBD1, RHOT1, ERN1, RHOD, TUBA1A, PC	84	1884	16881	2.13338	0.508201	0.0758251	2.33622
GOTERM_CC_ALL	GO:0044424~intracellular part	76	84.4444	0.00175422	GNA13, GAS2L3, DPP3, ACOX1, CCNT1, HELZ, INTS2, RPS6KB1, MMP24, TRIM47, RBM4B, DIP2B, GRIN2C, SMARCD1, HSF5, C11ORF80, CYGB, RHOD, POLG2, TUBA1A, RBM12, ZNF641, MCRS1, PIGU, NUP85, RAD9A, PFKM, SLC9A3R1, MRM1, ST6GALNAC2, ATP6V1A, BPTF, SDS, SCYL2, NCOA6, ERN1, AKAP1, KPNA2, CTSF, GRB2, OAS1, CACNB3, RPL38, DAZAP2, PTRH2, COIL, TPCN1, ABCA6, ABCA5, CCT6B, PROCR, SPATS2, MYO15B, TCTN1, LETMD1, UNK…	85	13860	18224	1.17564	0.433833	0.10754	2.34579
GOTERM_MF_ALL	GO:0017076~purine nucleotide binding	20	22.2222	0.00182087	GNA13, ADCY6, OAS1, RPS6KB1, HELZ, PFKM, DDX5, ABCA6, ABCA5, ATP6V1A, TEX14, CCT6B, SCYL2, MYO15B, TUBD1, RHOT1, ERN1, RHOD, TUBA1A, PC	84	1897	16881	2.11876	0.536573	0.0740274	2.52933
GOTERM_MF_ALL	GO:0005102~receptor binding	17	18.8889	0.00182146	GNA13, ACOX1, CSHL1, DHH, GRB2, DDX5, SLC9A3R1, GH2, RNF43, SCYL2, NCOA6, SMARCD1, GDF11, ERN1, SMURF2, BCAS3, ZNHIT3	84	1462	16881	2.33679	0.53669	0.0675518	2.53015
GOTERM_MF_ALL	GO:0032553~ribonucleotide binding	20	22.2222	0.00185469	GNA13, ADCY6, OAS1, RPS6KB1, HELZ, PFKM, DDX5, ABCA6, ABCA5, ATP6V1A, TEX14, CCT6B, SCYL2, MYO15B, TUBD1, RHOT1, ERN1, RHOD, TUBA1A, PC	84	1900	16881	2.11541	0.543153	0.0631986	2.57576
GOTERM_MF_FAT	GO:0035639~purine ribonucleoside triphosphate binding	20	22.2222	0.00190904	GNA13, ADCY6, OAS1, RPS6KB1, HELZ, PFKM, DDX5, ABCA6, ABCA5, ATP6V1A, TEX14, CCT6B, SCYL2, MYO15B, TUBD1, RHOT1, ERN1, RHOD, TUBA1A, PC	80	1841	15478	2.10185	0.541426	0.228854	2.63756
GOTERM_MF_FAT	GO:0017111~nucleoside-triphosphatase activity	12	13.3333	0.00193444	GNA13, ATP6V1A, BPTF, MYO15B, TUBD1, RHOT1, HELZ, RHOD, DDX5, TUBA1A, ABCA6, ABCA5	80	779	15478	2.98036	0.546163	0.179223	2.67221
GOTERM_MF_FAT	GO:0032550~purine ribonucleoside binding	20	22.2222	0.00202058	GNA13, ADCY6, OAS1, RPS6KB1, HELZ, PFKM, DDX5, ABCA6, ABCA5, ATP6V1A, TEX14, CCT6B, SCYL2, MYO15B, TUBD1, RHOT1, ERN1, RHOD, TUBA1A, PC	80	1850	15478	2.09162	0.561866	0.152145	2.78965
GOTERM_MF_FAT	GO:0001883~purine nucleoside binding	20	22.2222	0.00205898	GNA13, ADCY6, OAS1, RPS6KB1, HELZ, PFKM, DDX5, ABCA6, ABCA5, ATP6V1A, TEX14, CCT6B, SCYL2, MYO15B, TUBD1, RHOT1, ERN1, RHOD, TUBA1A, PC	80	1853	15478	2.08824	0.56869	0.130776	2.84195
GOTERM_MF_FAT	GO:0032549~ribonucleoside binding	20	22.2222	0.00205898	GNA13, ADCY6, OAS1, RPS6KB1, HELZ, PFKM, DDX5, ABCA6, ABCA5, ATP6V1A, TEX14, CCT6B, SCYL2, MYO15B, TUBD1, RHOT1, ERN1, RHOD, TUBA1A, PC	80	1853	15478	2.08824	0.56869	0.130776	2.84195
GOTERM_MF_FAT	GO:0001882~nucleoside binding	20	22.2222	0.00215099	GNA13, ADCY6, OAS1, RPS6KB1, HELZ, PFKM, DDX5, ABCA6, ABCA5, ATP6V1A, TEX14, CCT6B, SCYL2, MYO15B, TUBD1, RHOT1, ERN1, RHOD, TUBA1A, PC	80	1860	15478	2.08038	0.584615	0.117951	2.96719
GOTERM_MF_ALL	GO:0016462~pyrophosphatase activity	12	13.3333	0.00227949	GNA13, ATP6V1A, BPTF, MYO15B, TUBD1, RHOT1, HELZ, RHOD, DDX5, TUBA1A, ABCA6, ABCA5	84	824	16881	2.92666	0.618271	0.071403	3.15697
GOTERM_MF_ALL	GO:0097367~carbohydrate derivative binding	22	24.4444	0.00229449	GNA13, ADCY6, PIGU, OAS1, RPS6KB1, HELZ, PFKM, DDX5, ABCA6, ABCA5, ATP6V1A, TEX14, CCT6B, SCYL2, MYO15B, TUBD1, ERN1, RHOT1, MPO, RHOD, TUBA1A, PC	84	2241	16881	1.97288	0.620685	0.0668992	3.17743
GOTERM_MF_ALL	GO:0016818~hydrolase activity, acting on acid anhydrides, in phosphorus-containing anhydrides	12	13.3333	0.00232293	GNA13, ATP6V1A, BPTF, MYO15B, TUBD1, RHOT1, HELZ, RHOD, DDX5, TUBA1A, ABCA6, ABCA5	84	826	16881	2.91958	0.62522	0.0633332	3.21621
GOTERM_MF_ALL	GO:0016817~hydrolase activity, acting on acid anhydrides	12	13.3333	0.00236703	GNA13, ATP6V1A, BPTF, MYO15B, TUBD1, RHOT1, HELZ, RHOD, DDX5, TUBA1A, ABCA6, ABCA5	84	828	16881	2.91253	0.632147	0.0605911	3.27634
GOTERM_MF_ALL	GO:0036094~small molecule binding	24	26.6667	0.00248421	GNA13, ACOX1, ADCY6, OAS1, RPS6KB1, HELZ, PFKM, DDX5, ABCA6, ABCA5, RBM4B, ATP6V1A, TEX14, CCT6B, SCYL2, MYO15B, TUBD1, ERN1, RHOT1, RBM19, RHOD, TUBA1A, RBM12, PC	84	2571	16881	1.87598	0.649936	0.0598761	3.43591
GOTERM_MF_FAT	GO:0032555~purine ribonucleotide binding	20	22.2222	0.00249358	GNA13, ADCY6, OAS1, RPS6KB1, HELZ, PFKM, DDX5, ABCA6, ABCA5, ATP6V1A, TEX14, CCT6B, SCYL2, MYO15B, TUBD1, RHOT1, ERN1, RHOD, TUBA1A, PC	80	1884	15478	2.05387	0.638919	0.119558	3.43216
GOTERM_MF_FAT	GO:0005102~receptor binding	17	18.8889	0.00259034	GNA13, ACOX1, CSHL1, DHH, GRB2, DDX5, SLC9A3R1, GH2, RNF43, SCYL2, NCOA6, SMARCD1, GDF11, ERN1, SMURF2, BCAS3, ZNHIT3	80	1462	15478	2.24971	0.65293	0.110932	3.56311
GOTERM_MF_FAT	GO:0017076~purine nucleotide binding	20	22.2222	0.00269778	GNA13, ADCY6, OAS1, RPS6KB1, HELZ, PFKM, DDX5, ABCA6, ABCA5, ATP6V1A, TEX14, CCT6B, SCYL2, MYO15B, TUBD1, RHOT1, ERN1, RHOD, TUBA1A, PC	80	1897	15478	2.0398	0.667855	0.104361	3.70832
GOTERM_MF_FAT	GO:0032553~ribonucleotide binding	20	22.2222	0.00274687	GNA13, ADCY6, OAS1, RPS6KB1, HELZ, PFKM, DDX5, ABCA6, ABCA5, ATP6V1A, TEX14, CCT6B, SCYL2, MYO15B, TUBD1, RHOT1, ERN1, RHOD, TUBA1A, PC	80	1900	15478	2.03658	0.674458	0.0969922	3.77459
GOTERM_MF_ALL	GO:0016787~hydrolase activity	24	26.6667	0.0029202	GNA13, DPP3, DHH, TSEN54, AMZ2, PIGU, RAD9A, HELZ, DDX5, PTRH2, PSMB8, ABCA6, MMP24, ABCA5, ATP6V1A, BPTF, MYO15B, TUBD1, ERN1, RHOT1, RHOD, TUBA1A, CTSF, PPTC7	84	2603	16881	1.85292	0.708911	0.066265	4.02749
GOTERM_MF_FAT	GO:0016462~pyrophosphatase activity	12	13.3333	0.00299392	GNA13, ATP6V1A, BPTF, MYO15B, TUBD1, RHOT1, HELZ, RHOD, DDX5, TUBA1A, ABCA6, ABCA5	80	824	15478	2.8176	0.705757	0.0969216	4.10751
GOTERM_MF_FAT	GO:0016818~hydrolase activity, acting on acid anhydrides, in phosphorus-containing anhydrides	12	13.3333	0.00305016	GNA13, ATP6V1A, BPTF, MYO15B, TUBD1, RHOT1, HELZ, RHOD, DDX5, TUBA1A, ABCA6, ABCA5	80	826	15478	2.81077	0.712452	0.0914218	4.18315
GOTERM_MF_FAT	GO:0016817~hydrolase activity, acting on acid anhydrides	12	13.3333	0.00310725	GNA13, ATP6V1A, BPTF, MYO15B, TUBD1, RHOT1, HELZ, RHOD, DDX5, TUBA1A, ABCA6, ABCA5	80	828	15478	2.80399	0.719094	0.086704	4.25988
GOTERM_MF_FAT	GO:0097367~carbohydrate derivative binding	22	24.4444	0.00347088	GNA13, ADCY6, PIGU, OAS1, RPS6KB1, HELZ, PFKM, DDX5, ABCA6, ABCA5, ATP6V1A, TEX14, CCT6B, SCYL2, MYO15B, TUBD1, ERN1, RHOT1, MPO, RHOD, TUBA1A, PC	80	2241	15478	1.89935	0.757944	0.090238	4.74723
GOTERM_MF_FAT	GO:0036094~small molecule binding	24	26.6667	0.00384463	GNA13, ACOX1, ADCY6, OAS1, RPS6KB1, HELZ, PFKM, DDX5, ABCA6, ABCA5, RBM4B, ATP6V1A, TEX14, CCT6B, SCYL2, MYO15B, TUBD1, ERN1, RHOT1, RBM19, RHOD, TUBA1A, RBM12, PC	80	2571	15478	1.80607	0.792295	0.093557	5.24574
GOTERM_BP_FAT	GO:0019058~viral life cycle	8	8.88889	0.00435736	CCNT1, NUP85, OAS1, TRIM25, RPL38, DDX5, KPNA2, PC	76	455	16650	3.85194	0.999876	0.999876	7.25718
GOTERM_BP_ALL	GO:0019058~viral life cycle	8	8.88889	0.00447963	CCNT1, NUP85, OAS1, TRIM25, RPL38, DDX5, KPNA2, PC	77	455	16792	3.83434	0.999933	0.999933	7.48563
GOTERM_CC_ALL	GO:0044428~nuclear part	30	33.3333	0.00511572	DPP3, ACOX1, GRB2, CCNT1, RPS6KB1, INTS2, COIL, RBM4B, SMARCD1, BCAS3, RBM12, ZNF641, MCRS1, TSEN54, NUP85, RAD9A, TRIM25, SAP30BP, RACGAP1, DDX5, PSMB8, RNF43, BPTF, NCOA6, ERN1, TUBD1, GDF11, RBM19, SMURF2, KPNA2	85	3981	18224	1.61567	0.810193	0.241914	6.69914
GOTERM_CC_ALL	GO:0043226~organelle	72	80	0.00582188	GNA13, GAS2L3, DPP3, ACOX1, ADCY6, CCNT1, HELZ, INTS2, RPS6KB1, MMP24, TRIM47, RBM4B, DIP2B, GRIN2C, SMARCD1, HSF5, C11ORF80, RHOD, POLG2, TUBA1A, RBM12, ZNF641, MCRS1, PIGU, NUP85, RAD9A, PFKM, SLC9A3R1, MRM1, ST6GALNAC2, ATP6V1A, BPTF, SCYL2, SDS, NCOA6, ERN1, AKAP1, KPNA2, CTSF, GRB2, OAS1, RPL38, DAZAP2, PTRH2, COIL, ABCA6, TPCN1, ABCA5, PROCR, MYO15B, TCTN1, LETMD1, BCAS3, PPTC7, TSEN54, TRI…	85	13154	18224	1.17354	0.8492	0.236817	7.5905
GOTERM_BP_FAT	GO:0043900~regulation of multi-organism process	7	7.77778	0.00701836	CCNT1, MPO, OAS1, TRIM25, SMURF2, DDX5, PC	76	377	16650	4.06778	1	0.999293	11.4419
GOTERM_BP_ALL	GO:0043900~regulation of multi-organism process	7	7.77778	0.00718696	CCNT1, MPO, OAS1, TRIM25, SMURF2, DDX5, PC	77	377	16792	4.04919	1	0.999557	11.7503
GOTERM_CC_ALL	GO:0005654~nucleoplasm	24	26.6667	0.00766865	DPP3, ACOX1, ZNF641, MCRS1, TSEN54, GRB2, CCNT1, RAD9A, INTS2, RPS6KB1, TRIM25, SAP30BP, RACGAP1, DDX5, COIL, PSMB8, BPTF, NCOA6, GDF11, TUBD1, RBM19, SMURF2, KPNA2, RBM12	85	2996	18224	1.71749	0.917439	0.267855	9.88449
GOTERM_BP_FAT	GO:1903900~regulation of viral life cycle	5	5.55556	0.00835078	CCNT1, OAS1, TRIM25, DDX5, PC	76	177	16650	6.18867	1	0.996843	13.4698
GOTERM_BP_ALL	GO:1903900~regulation of viral life cycle	5	5.55556	0.00849333	CCNT1, OAS1, TRIM25, DDX5, PC	77	177	16792	6.16039	1	0.997728	13.7412
GOTERM_CC_ALL	GO:0044464~cell part	83	92.2222	0.00914089	GNA13, GAS2L3, DPP3, ACOX1, ADCY6, CCNT1, HELZ, INTS2, RPS6KB1, MMP24, TRIM47, RBM4B, DIP2B, GRIN2C, SMARCD1, HSF5, C11ORF80, CYGB, RHOD, POLG2, TUBA1A, RBM12, ZNF641, MCRS1, PIGU, NUP85, RAD9A, PFKM, SLC9A3R1, MRM1, ST6GALNAC2, ATP6V1A, BPTF, SDS, SCYL2, NCOA6, ERN1, AKAP1, KCNH3, KPNA2, CD300LB, CTSF, ZNHIT3, DHH, GRB2, OAS1, CACNB3, RPL38, DAZAP2, PTRH2, COIL, TPCN1, ABCA6, ABCA5, CCT6B, PROCR…	85	16449	18224	1.08184	0.948966	0.281497	11.6754
GOTERM_BP_FAT	GO:0043903~regulation of symbiosis, encompassing mutualism through parasitism	6	6.66667	0.00924009	CCNT1, MPO, OAS1, TRIM25, DDX5, PC	76	285	16650	4.61219	1	0.99161	14.7989
GOTERM_BP_ALL	GO:0043903~regulation of symbiosis, encompassing mutualism through parasitism	6	6.66667	0.0094283	CCNT1, MPO, OAS1, TRIM25, DDX5, PC	77	285	16792	4.59111	1	0.99372	15.14
GOTERM_CC_ALL	GO:0005623~cell	83	92.2222	0.0102636	GNA13, GAS2L3, DPP3, ACOX1, ADCY6, CCNT1, HELZ, INTS2, RPS6KB1, MMP24, TRIM47, RBM4B, DIP2B, GRIN2C, SMARCD1, HSF5, C11ORF80, CYGB, RHOD, POLG2, TUBA1A, RBM12, ZNF641, MCRS1, PIGU, NUP85, RAD9A, PFKM, SLC9A3R1, MRM1, ST6GALNAC2, ATP6V1A, BPTF, SDS, SCYL2, NCOA6, ERN1, AKAP1, KCNH3, KPNA2, CD300LB, CTSF, ZNHIT3, DHH, GRB2, OAS1, CACNB3, RPL38, DAZAP2, PTRH2, COIL, TPCN1, ABCA6, ABCA5, CCT6B, PROCR…	85	16478	18224	1.07994	0.964655	0.284132	13.0188
GOTERM_CC_ALL	GO:0005739~mitochondrion	16	17.7778	0.0103533	ACOX1, OAS1, RPS6KB1, PTRH2, MRM1, ATP6V1A, SDS, ERN1, RHOT1, SLC25A19, MPO, LETMD1, POLG2, AKAP1, PC, PPTC7	85	1700	18224	2.01788	0.965678	0.264012	13.1253
GOTERM_MF_ALL	GO:0005488~binding	79	87.7778	0.0113486	GNA13, GAS2L3, DPP3, ACOX1, ADCY6, CCNT1, HELZ, INTS2, RPS6KB1, CDR2L, MMP24, TRIM47, RBM4B, GRIN2C, SMARCD1, HSF5, CYGB, RHOD, POLG2, TUBA1A, RBM12, CSHL1, ZNF641, MCRS1, PIGU, NUP85, RAD9A, PFKM, SLC9A3R1, MRM1, ATP6V1A, BPTF, SDS, SCYL2, NCOA6, ERN1, AKAP1, KCNH3, KPNA2, ZNHIT3, DHH, GRB2, AMZ2, EFCAB3, OAS1, CACNB3, RPL38, DAZAP2, PTRH2, COIL, TPCN1, ABCA6, ABCA5, CCT6B, PROCR, SPATS2, MYO15B…	84	14381	16881	1.10397	0.991905	0.22392	14.8228
GOTERM_BP_FAT	GO:0044419~interspecies interaction between organisms	11	12.2222	0.0137203	GRB2, CCNT1, MPO, NUP85, OAS1, TRIM25, RPL38, DDX5, KPNA2, PSMB8, PC	76	998	16650	2.4147	1	0.996627	21.2072
GOTERM_BP_FAT	GO:0044403~symbiosis, encompassing mutualism through parasitism	11	12.2222	0.0137203	GRB2, CCNT1, MPO, NUP85, OAS1, TRIM25, RPL38, DDX5, KPNA2, PSMB8, PC	76	998	16650	2.4147	1	0.996627	21.2072
GOTERM_MF_ALL	GO:0005524~ATP binding	15	16.6667	0.013761	ADCY6, RPS6KB1, HELZ, OAS1, PFKM, DDX5, ABCA6, ABCA5, ATP6V1A, TEX14, CCT6B, SCYL2, MYO15B, ERN1, PC	84	1495	16881	2.01636	0.997113	0.25351	17.6982
GOTERM_BP_ALL	GO:0044403~symbiosis, encompassing mutualism through parasitism	11	12.2222	0.0141859	GRB2, CCNT1, MPO, NUP85, OAS1, TRIM25, RPL38, DDX5, KPNA2, PSMB8, PC	77	998	16792	2.40366	1	0.997797	21.933
GOTERM_BP_ALL	GO:0044419~interspecies interaction between organisms	11	12.2222	0.0141859	GRB2, CCNT1, MPO, NUP85, OAS1, TRIM25, RPL38, DDX5, KPNA2, PSMB8, PC	77	998	16792	2.40366	1	0.997797	21.933
GOTERM_MF_ALL	GO:0003723~RNA binding	16	17.7778	0.0143106	MCRS1, GRB2, CCNT1, OAS1, TRIM25, HELZ, RPL38, DDX5, MRM1, RBM4B, SPATS2, RBM19, UNK, AKAP1, KPNA2, RBM12	84	1656	16881	1.94168	0.997718	0.251477	18.3406
GOTERM_BP_ALL	GO:0048519~negative regulation of biological process	31	34.4444	0.0158275	GRB2, CCNT1, ADCY6, OAS1, RPS6KB1, PTRH2, TPCN1, ABCA5, PROCR, GRIN2C, CYGB, UNK, BCAS3, MCRS1, NUP85, RAD9A, TRIM25, SLC9A3R1, DDX5, PSMB8, RNF43, TEX14, BPTF, SCYL2, ERN1, GDF11, SPTBN2, MPO, SMURF2, PC, BCDIN3D	77	4623	16792	1.46234	1	0.99663	24.1554
GOTERM_BP_ALL	GO:0043170~macromolecule metabolic process	52	57.7778	0.0162213	DPP3, ADCY6, CCNT1, RPS6KB1, INTS2, MMP24, RBM4B, GRIN2C, SMARCD1, HSF5, C11ORF80, CYGB, POLG2, ZNF641, MCRS1, PIGU, NUP85, RAD9A, PFKM, SLC9A3R1, MRM1, ST6GALNAC2, BPTF, SCYL2, NCOA6, ERN1, KCNH3, KPNA2, ZNHIT3, CTSF, DHH, GRB2, AMZ2, OAS1, RPL38, PTRH2, UNK, BCAS3, PPTC7, TSEN54, TRIM25, SAP30BP, DDX5, PSMB8, RNF43, TEX14, GDF11, SPTBN2, SLC25A19, SMURF2, PC, BCDIN3D	77	9130	16792	1.24206	1	0.993276	24.6797
GOTERM_MF_ALL	GO:0032559~adenyl ribonucleotide binding	15	16.6667	0.0166552	ADCY6, RPS6KB1, HELZ, OAS1, PFKM, DDX5, ABCA6, ABCA5, ATP6V1A, TEX14, CCT6B, SCYL2, MYO15B, ERN1, PC	84	1531	16881	1.96895	0.999165	0.275423	21.0289
GOTERM_BP_FAT	GO:0001701~in utero embryonic development	6	6.66667	0.0167479	GNA13, BPTF, GRB2, TANC2, TCTN1, POLG2	76	331	16650	3.97122	1	0.996969	25.2776
GOTERM_BP_ALL	GO:0001701~in utero embryonic development	6	6.66667	0.0170745	GNA13, BPTF, GRB2, TANC2, TCTN1, POLG2	77	331	16792	3.95307	1	0.990039	25.8037
GOTERM_MF_ALL	GO:0030554~adenyl nucleotide binding	15	16.6667	0.0176275	ADCY6, RPS6KB1, HELZ, OAS1, PFKM, DDX5, ABCA6, ABCA5, ATP6V1A, TEX14, CCT6B, SCYL2, MYO15B, ERN1, PC	84	1542	16881	1.95491	0.99945	0.278419	22.1195
GOTERM_CC_ALL	GO:0031981~nuclear lumen	26	28.8889	0.0178228	DPP3, ACOX1, GRB2, CCNT1, RPS6KB1, INTS2, COIL, RBM4B, BCAS3, RBM12, ZNF641, TSEN54, MCRS1, TRIM25, RAD9A, SAP30BP, RACGAP1, DDX5, PSMB8, BPTF, NCOA6, TUBD1, GDF11, RBM19, SMURF2, KPNA2	85	3592	18224	1.55189	0.997052	0.384645	21.5833
GOTERM_MF_FAT	GO:0005524~ATP binding	15	16.6667	0.0182547	ADCY6, RPS6KB1, HELZ, OAS1, PFKM, DDX5, ABCA6, ABCA5, ATP6V1A, TEX14, CCT6B, SCYL2, MYO15B, ERN1, PC	80	1495	15478	1.94122	0.999456	0.357354	22.7182
GOTERM_MF_ALL	GO:1901363~heterocyclic compound binding	40	44.4444	0.0190138	GNA13, ACOX1, GRB2, CCNT1, ADCY6, HELZ, RPS6KB1, OAS1, RPL38, ABCA6, ABCA5, RBM4B, CCT6B, SPATS2, MYO15B, HSF5, CYGB, POLG2, UNK, RHOD, TUBA1A, RBM12, ZNF641, MCRS1, TRIM25, PFKM, DDX5, MRM1, ATP6V1A, TEX14, BPTF, SCYL2, ERN1, TUBD1, RHOT1, MPO, RBM19, AKAP1, KPNA2, PC	84	5971	16881	1.34627	0.999697	0.286481	23.6502
GOTERM_MF_FAT	GO:0003723~RNA binding	16	17.7778	0.0192054	MCRS1, GRB2, CCNT1, OAS1, TRIM25, HELZ, RPL38, DDX5, MRM1, RBM4B, SPATS2, RBM19, UNK, AKAP1, KPNA2, RBM12	80	1656	15478	1.86932	0.999634	0.355679	23.7584
GOTERM_CC_ALL	GO:0005730~nucleolus	10	11.1111	0.0200976	RBM4B, ACOX1, TSEN54, MCRS1, GRB2, CCNT1, RBM19, BCAS3, DDX5, COIL	85	882	18224	2.43084	0.998609	0.397096	24.0035
GOTERM_MF_FAT	GO:0032559~adenyl ribonucleotide binding	15	16.6667	0.0219883	ADCY6, RPS6KB1, HELZ, OAS1, PFKM, DDX5, ABCA6, ABCA5, ATP6V1A, TEX14, CCT6B, SCYL2, MYO15B, ERN1, PC	80	1531	15478	1.89557	0.999885	0.379629	26.7293
GOTERM_CC_FAT	GO:0005654~nucleoplasm	24	26.6667	0.0221795	DPP3, ACOX1, ZNF641, MCRS1, TSEN54, GRB2, CCNT1, RAD9A, INTS2, RPS6KB1, TRIM25, SAP30BP, RACGAP1, DDX5, COIL, PSMB8, BPTF, NCOA6, GDF11, TUBD1, RBM19, SMURF2, KPNA2, RBM12	75	2996	14527	1.55162	0.998127	0.998127	25.6634
GOTERM_CC_FAT	GO:0005739~mitochondrion	16	17.7778	0.0228878	ACOX1, OAS1, RPS6KB1, PTRH2, MRM1, ATP6V1A, SDS, ERN1, RHOT1, SLC25A19, MPO, LETMD1, POLG2, AKAP1, PC, PPTC7	75	1700	14527	1.823	0.998471	0.960896	26.3722
GOTERM_MF_FAT	GO:0030554~adenyl nucleotide binding	15	16.6667	0.0232378	ADCY6, RPS6KB1, HELZ, OAS1, PFKM, DDX5, ABCA6, ABCA5, ATP6V1A, TEX14, CCT6B, SCYL2, MYO15B, ERN1, PC	80	1542	15478	1.88205	0.999932	0.380998	28.028
GOTERM_MF_ALL	GO:0097159~organic cyclic compound binding	40	44.4444	0.0237906	GNA13, ACOX1, GRB2, CCNT1, ADCY6, HELZ, RPS6KB1, OAS1, RPL38, ABCA6, ABCA5, RBM4B, CCT6B, SPATS2, MYO15B, HSF5, CYGB, POLG2, UNK, RHOD, TUBA1A, RBM12, ZNF641, MCRS1, TRIM25, PFKM, DDX5, MRM1, ATP6V1A, TEX14, BPTF, SCYL2, ERN1, TUBD1, RHOT1, MPO, RBM19, AKAP1, KPNA2, PC	84	6052	16881	1.32825	0.999961	0.333982	28.7132
GOTERM_BP_FAT	GO:0035556~intracellular signal transduction	20	22.2222	0.0242178	GNA13, GRB2, ADCY6, PIGU, RPS6KB1, TRIM25, RAD9A, RACGAP1, DDX5, SLC9A3R1, PSMB8, GH2, GRIN2C, GDF11, RHOT1, SPTBN2, ERN1, RHOD, AKAP1, KCNH3	76	2657	16650	1.64907	1	0.999264	34.4896
GOTERM_CC_ALL	GO:0043231~intracellular membrane-bounded organelle	61	67.7778	0.0249578	GNA13, DPP3, ACOX1, CCNT1, HELZ, RPS6KB1, INTS2, MMP24, TRIM47, RBM4B, DIP2B, SMARCD1, HSF5, RHOD, POLG2, TUBA1A, RBM12, ZNF641, MCRS1, PIGU, NUP85, RAD9A, SLC9A3R1, MRM1, ST6GALNAC2, ATP6V1A, BPTF, SCYL2, SDS, NCOA6, ERN1, AKAP1, KPNA2, CTSF, GRB2, OAS1, PTRH2, DAZAP2, COIL, ABCA6, TPCN1, ABCA5, LETMD1, BCAS3, PPTC7, TSEN54, TRIM25, SAP30BP, DDX5, RACGAP1, PSMB8, RNF43, RHOT1, TUBD1, GDF11, RBM1…	85	11035	18224	1.18517	0.999722	0.442853	28.9443
GOTERM_BP_ALL	GO:0035556~intracellular signal transduction	20	22.2222	0.0254944	GNA13, GRB2, ADCY6, PIGU, RPS6KB1, TRIM25, RAD9A, RACGAP1, DDX5, SLC9A3R1, PSMB8, GH2, GRIN2C, GDF11, RHOT1, SPTBN2, ERN1, RHOD, AKAP1, KCNH3	77	2657	16792	1.64153	1	0.997853	36.0805
GOTERM_MF_ALL	GO:0035257~nuclear hormone receptor binding	4	4.44444	0.0257207	NCOA6, BCAS3, DDX5, ZNHIT3	84	129	16881	6.23145	0.999983	0.344875	30.6691
GOTERM_MF_ALL	GO:0019899~enzyme binding	16	17.7778	0.0269329	GRB2, ADCY6, CCNT1, RPS6KB1, CACNB3, RAD9A, PFKM, RACGAP1, DDX5, SLC9A3R1, TEX14, NCOA6, ERN1, RHOD, BCAS3, KPNA2	84	1789	16881	1.79733	0.99999	0.347357	31.8719
GOTERM_MF_ALL	GO:0019900~kinase binding	8	8.88889	0.027013	TEX14, GRB2, ADCY6, RAD9A, CACNB3, RHOD, PFKM, RACGAP1	84	595	16881	2.70204	0.99999	0.338156	31.9507
GOTERM_BP_FAT	GO:0009790~embryo development	10	11.1111	0.0271071	GNA13, BPTF, GRB2, TANC2, RBM19, TCTN1, POLG2, RPL38, RACGAP1, SLC9A3R1	76	954	16650	2.29643	1	0.999155	37.7569
GOTERM_BP_ALL	GO:0009790~embryo development	10	11.1111	0.0278941	GNA13, BPTF, GRB2, TANC2, RBM19, TCTN1, POLG2, RPL38, RACGAP1, SLC9A3R1	77	954	16792	2.28593	1	0.997659	38.7541
GOTERM_MF_ALL	GO:0003924~GTPase activity	5	5.55556	0.0282419	GNA13, TUBD1, RHOT1, RHOD, TUBA1A	84	234	16881	4.29411	0.999994	0.340902	33.1488
GOTERM_MF_FAT	GO:0035257~nuclear hormone receptor binding	4	4.44444	0.0282667	NCOA6, BCAS3, DDX5, ZNHIT3	80	129	15478	5.99922	0.999992	0.427128	33.0416
GOTERM_BP_FAT	GO:0016032~viral process	10	11.1111	0.0290715	GRB2, CCNT1, NUP85, OAS1, TRIM25, RPL38, DDX5, KPNA2, PSMB8, PC	76	966	16650	2.2679	1	0.998832	39.8899
GOTERM_CC_ALL	GO:0070013~intracellular organelle lumen	29	32.2222	0.0293718	DPP3, ACOX1, GRB2, CCNT1, RPS6KB1, INTS2, COIL, RBM4B, POLG2, BCAS3, RBM12, ZNF641, MCRS1, TSEN54, RAD9A, TRIM25, SAP30BP, RACGAP1, DDX5, PSMB8, BPTF, NCOA6, TUBD1, GDF11, RBM19, SMURF2, KPNA2, PC, CTSF	85	4328	18224	1.4366	0.999936	0.474778	33.172
GOTERM_BP_ALL	GO:0016032~viral process	10	11.1111	0.0299082	GRB2, CCNT1, NUP85, OAS1, TRIM25, RPL38, DDX5, KPNA2, PSMB8, PC	77	966	16792	2.25754	1	0.997288	40.9164
GOTERM_BP_FAT	GO:0044764~multi-organism cellular process	10	11.1111	0.030263	GRB2, CCNT1, NUP85, OAS1, TRIM25, RPL38, DDX5, KPNA2, PSMB8, PC	76	973	16650	2.25158	1	0.998219	41.15
GOTERM_BP_FAT	GO:0050792~regulation of viral process	5	5.55556	0.0305232	CCNT1, OAS1, TRIM25, DDX5, PC	76	262	16650	4.1809	1	0.996988	41.4218
GOTERM_BP_ALL	GO:0051704~multi-organism process	18	20	0.0305596	ACOX1, DHH, GRB2, CCNT1, NUP85, OAS1, RPS6KB1, TRIM25, RPL38, RACGAP1, DDX5, PSMB8, CCT6B, TUBD1, MPO, SMURF2, KPNA2, PC	77	2341	16792	1.67681	1	0.996063	41.6002
GOTERM_BP_ALL	GO:0050792~regulation of viral process	5	5.55556	0.0309983	CCNT1, OAS1, TRIM25, DDX5, PC	77	262	16792	4.16179	1	0.994406	42.0565
GOTERM_BP_ALL	GO:0044764~multi-organism cellular process	10	11.1111	0.0311295	GRB2, CCNT1, NUP85, OAS1, TRIM25, RPL38, DDX5, KPNA2, PSMB8, PC	77	973	16792	2.24129	1	0.992063	42.1924
GOTERM_MF_FAT	GO:0003924~GTPase activity	5	5.55556	0.0317082	GNA13, TUBD1, RHOT1, RHOD, TUBA1A	80	234	15478	4.13408	0.999998	0.449852	36.2835
GOTERM_MF_ALL	GO:0044822~poly(A) RNA binding	12	13.3333	0.0319169	RBM4B, GRB2, SPATS2, RBM19, HELZ, TRIM25, UNK, DDX5, AKAP1, KPNA2, MRM1, RBM12	84	1196	16881	2.01636	0.999999	0.366367	36.6162
GOTERM_MF_FAT	GO:0019900~kinase binding	8	8.88889	0.0320233	TEX14, GRB2, ADCY6, RAD9A, CACNB3, RHOD, PFKM, RACGAP1	80	595	15478	2.60134	0.999998	0.438622	36.573
GOTERM_MF_FAT	GO:1901363~heterocyclic compound binding	40	44.4444	0.0326486	GNA13, ACOX1, GRB2, CCNT1, ADCY6, HELZ, RPS6KB1, OAS1, RPL38, ABCA6, ABCA5, RBM4B, CCT6B, SPATS2, MYO15B, HSF5, CYGB, POLG2, UNK, RHOD, TUBA1A, RBM12, ZNF641, MCRS1, TRIM25, PFKM, DDX5, MRM1, ATP6V1A, TEX14, BPTF, SCYL2, ERN1, TUBD1, RHOT1, MPO, RBM19, AKAP1, KPNA2, PC	80	5971	15478	1.2961	0.999999	0.431236	37.1437
GOTERM_CC_FAT	GO:0005730~nucleolus	10	11.1111	0.0345785	RBM4B, ACOX1, TSEN54, MCRS1, GRB2, CCNT1, RBM19, BCAS3, DDX5, COIL	75	882	14527	2.19607	0.999947	0.962539	37.2054
GOTERM_MF_FAT	GO:0019899~enzyme binding	16	17.7778	0.0355074	GRB2, ADCY6, CCNT1, RPS6KB1, CACNB3, RAD9A, PFKM, RACGAP1, DDX5, SLC9A3R1, TEX14, NCOA6, ERN1, RHOD, BCAS3, KPNA2	80	1789	15478	1.73035	1	0.445683	39.6928
GOTERM_CC_ALL	GO:0043233~organelle lumen	29	32.2222	0.0358039	DPP3, ACOX1, GRB2, CCNT1, RPS6KB1, INTS2, COIL, RBM4B, POLG2, BCAS3, RBM12, ZNF641, MCRS1, TSEN54, RAD9A, TRIM25, SAP30BP, RACGAP1, DDX5, PSMB8, BPTF, NCOA6, TUBD1, GDF11, RBM19, SMURF2, KPNA2, PC, CTSF	85	4400	18224	1.41309	0.999993	0.522087	38.9171
GOTERM_BP_FAT	GO:0002478~antigen processing and presentation of exogenous peptide antigen	4	4.44444	0.0366938	SPTBN2, RACGAP1, PSMB8, CTSF	76	162	16650	5.40936	1	0.998367	47.5321
GOTERM_CC_ALL	GO:0005634~nucleus	42	46.6667	0.0371144	GNA13, DPP3, ACOX1, GRB2, CCNT1, HELZ, RPS6KB1, OAS1, INTS2, DAZAP2, COIL, TRIM47, RBM4B, DIP2B, SMARCD1, HSF5, TUBA1A, BCAS3, RBM12, ZNF641, TSEN54, MCRS1, NUP85, RAD9A, TRIM25, SAP30BP, RACGAP1, SLC9A3R1, DDX5, PSMB8, RNF43, BPTF, NCOA6, ERN1, TUBD1, GDF11, MPO, SLC25A19, RBM19, SMURF2, KPNA2, BCDIN3D	85	7048	18224	1.27764	0.999995	0.513645	40.03
GOTERM_BP_ALL	GO:0002478~antigen processing and presentation of exogenous peptide antigen	4	4.44444	0.0371425	SPTBN2, RACGAP1, PSMB8, CTSF	77	162	16792	5.38464	1	0.995494	48.1044
GOTERM_CC_ALL	GO:0043228~non-membrane-bounded organelle	27	30	0.0372658	GAS2L3, ACOX1, GRB2, CCNT1, RPL38, COIL, RBM4B, PROCR, GRIN2C, MYO15B, C11ORF80, TCTN1, POLG2, BCAS3, TUBA1A, MCRS1, TSEN54, NUP85, RAD9A, SAP30BP, RACGAP1, DDX5, SLC9A3R1, TEX14, TUBD1, SPTBN2, RBM19	85	4026	18224	1.43785	0.999995	0.495205	40.1574
GOTERM_CC_ALL	GO:0043232~intracellular non-membrane-bounded organelle	27	30	0.0372658	GAS2L3, ACOX1, GRB2, CCNT1, RPL38, COIL, RBM4B, PROCR, GRIN2C, MYO15B, C11ORF80, TCTN1, POLG2, BCAS3, TUBA1A, MCRS1, TSEN54, NUP85, RAD9A, SAP30BP, RACGAP1, DDX5, SLC9A3R1, TEX14, TUBD1, SPTBN2, RBM19	85	4026	18224	1.43785	0.999995	0.495205	40.1574
GOTERM_MF_ALL	GO:0051427~hormone receptor binding	4	4.44444	0.0377272	NCOA6, BCAS3, DDX5, ZNHIT3	84	150	16881	5.35905	1	0.407566	41.7591
GOTERM_MF_ALL	GO:0016772~transferase activity, transferring phosphorus-containing groups	11	12.2222	0.0380366	TEX14, SCYL2, GRB2, CCNT1, ERN1, OAS1, RPS6KB1, POLG2, PFKM, AKAP1, KCNH3	84	1077	16881	2.05256	1	0.400342	42.0218
GOTERM_BP_FAT	GO:0030036~actin cytoskeleton organization	7	7.77778	0.0382704	GAS2L3, GRB2, SPTBN2, RHOD, RACGAP1, BCAS3, SLC9A3R1	76	553	16650	2.77315	1	0.997937	48.9941
KEGG_PATHWAY	hsa01230:Biosynthesis of amino acids	3	3.33333	0.0389174	SDS, PFKM, PC	31	72	6879	9.24597	0.995653	0.995653	37.2857
GOTERM_BP_ALL	GO:0030036~actin cytoskeleton organization	7	7.77778	0.0390592	GAS2L3, GRB2, SPTBN2, RHOD, RACGAP1, BCAS3, SLC9A3R1	77	553	16792	2.76048	1	0.995163	49.8659
GOTERM_CC_ALL	GO:0005737~cytoplasm	59	65.5556	0.039126	GNA13, GAS2L3, DPP3, ACOX1, RPS6KB1, MMP24, TRIM47, DIP2B, CYGB, RHOD, POLG2, TUBA1A, ZNF641, MCRS1, PIGU, NUP85, RAD9A, PFKM, SLC9A3R1, MRM1, ST6GALNAC2, ATP6V1A, BPTF, SCYL2, SDS, ERN1, AKAP1, KPNA2, CTSF, GRB2, CACNB3, OAS1, RPL38, PTRH2, DAZAP2, TPCN1, ABCA5, CCT6B, SPATS2, MYO15B, LETMD1, TCTN1, UNK, BCAS3, PPTC7, TRIM25, RACGAP1, PSMB8, RNF43, TEX14, RHOT1, TUBD1, SPTBN2, RBM19, SLC25A19, M…	85	10775	18224	1.17398	0.999998	0.493689	41.7019
GOTERM_CC_ALL	GO:0005741~mitochondrial outer membrane	4	4.44444	0.0395499	RHOT1, LETMD1, RPS6KB1, AKAP1	85	163	18224	5.26135	0.999998	0.479894	42.0486
GOTERM_MF_FAT	GO:0044822~poly(A) RNA binding	12	13.3333	0.0398994	RBM4B, GRB2, SPATS2, RBM19, HELZ, TRIM25, UNK, DDX5, AKAP1, KPNA2, MRM1, RBM12	80	1196	15478	1.94122	1	0.472152	43.4227
GOTERM_BP_FAT	GO:0040011~locomotion	13	14.4444	0.0400785	GNA13, GRB2, RPS6KB1, NUP85, SLC9A3R1, PROCR, GRIN2C, SPTBN2, SMURF2, CYGB, RHOD, UNK, BCAS3	76	1530	16650	1.86146	1	0.997567	50.6234
GOTERM_MF_FAT	GO:0097159~organic cyclic compound binding	40	44.4444	0.0403991	GNA13, ACOX1, GRB2, CCNT1, ADCY6, HELZ, RPS6KB1, OAS1, RPL38, ABCA6, ABCA5, RBM4B, CCT6B, SPATS2, MYO15B, HSF5, CYGB, POLG2, UNK, RHOD, TUBA1A, RBM12, ZNF641, MCRS1, TRIM25, PFKM, DDX5, MRM1, ATP6V1A, TEX14, BPTF, SCYL2, ERN1, TUBD1, RHOT1, MPO, RBM19, AKAP1, KPNA2, PC	80	6052	15478	1.27875	1	0.463747	43.8333
GOTERM_BP_FAT	GO:0019884~antigen processing and presentation of exogenous antigen	4	4.44444	0.0407816	SPTBN2, RACGAP1, PSMB8, CTSF	76	169	16650	5.1853	1	0.996714	51.2437
GOTERM_BP_ALL	GO:0019884~antigen processing and presentation of exogenous antigen	4	4.44444	0.0412757	SPTBN2, RACGAP1, PSMB8, CTSF	77	169	16792	5.16161	1	0.995051	51.8326
GOTERM_MF_FAT	GO:0051427~hormone receptor binding	4	4.44444	0.0413554	NCOA6, BCAS3, DDX5, ZNHIT3	80	150	15478	5.15933	1	0.459587	44.6111
GOTERM_BP_ALL	GO:0040011~locomotion	13	14.4444	0.0414446	GNA13, GRB2, RPS6KB1, NUP85, SLC9A3R1, PROCR, GRIN2C, SPTBN2, SMURF2, CYGB, RHOD, UNK, BCAS3	77	1530	16792	1.85295	1	0.993492	51.9794
GOTERM_CC_ALL	GO:0031974~membrane-enclosed lumen	29	32.2222	0.0416338	DPP3, ACOX1, GRB2, CCNT1, RPS6KB1, INTS2, COIL, RBM4B, POLG2, BCAS3, RBM12, ZNF641, MCRS1, TSEN54, RAD9A, TRIM25, SAP30BP, RACGAP1, DDX5, PSMB8, BPTF, NCOA6, TUBD1, GDF11, RBM19, SMURF2, KPNA2, PC, CTSF	85	4457	18224	1.39502	0.999999	0.481132	43.7257
GOTERM_BP_FAT	GO:0034660~ncRNA metabolic process	7	7.77778	0.0432973	TSEN54, CCNT1, INTS2, POLG2, RPL38, MRM1, BCDIN3D	76	570	16650	2.69044	1	0.99665	53.4034
GOTERM_BP_FAT	GO:0071375~cellular response to peptide hormone stimulus	5	5.55556	0.0440921	GH2, ATP6V1A, GRB2, ADCY6, RPS6KB1	76	295	16650	3.7132	1	0.995765	54.0667
GOTERM_BP_ALL	GO:0034660~ncRNA metabolic process	7	7.77778	0.0441758	TSEN54, CCNT1, INTS2, POLG2, RPL38, MRM1, BCDIN3D	77	570	16792	2.67815	1	0.993849	54.2963
GOTERM_BP_ALL	GO:0071375~cellular response to peptide hormone stimulus	5	5.55556	0.0447533	GH2, ATP6V1A, GRB2, ADCY6, RPS6KB1	77	295	16792	3.69624	1	0.992563	54.7724
GOTERM_BP_FAT	GO:0048878~chemical homeostasis	10	11.1111	0.0454858	GNA13, ATP6V1A, ACOX1, ADCY6, ERN1, OAS1, CACNB3, PFKM, SLC9A3R1, TPCN1	76	1049	16650	2.08846	1	0.995145	55.2086
GOTERM_CC_ALL	GO:0016324~apical plasma membrane	5	5.55556	0.0464787	ATP6V1A, SPTBN2, CACNB3, PFKM, SLC9A3R1	85	293	18224	3.6587	1	0.503873	47.4525
GOTERM_MF_ALL	GO:0019901~protein kinase binding	7	7.77778	0.046581	TEX14, GRB2, ADCY6, RAD9A, CACNB3, RHOD, RACGAP1	84	531	16881	2.64925	1	0.456645	48.8556
GOTERM_BP_ALL	GO:0048878~chemical homeostasis	10	11.1111	0.0467164	GNA13, ATP6V1A, ACOX1, ADCY6, ERN1, OAS1, CACNB3, PFKM, SLC9A3R1, TPCN1	77	1049	16792	2.07891	1	0.992385	56.3564
GOTERM_CC_ALL	GO:0070603~SWI/SNF superfamily-type complex	3	3.33333	0.0469112	MCRS1, BPTF, SMARCD1	85	75	18224	8.576	1	0.491779	47.7738
GOTERM_BP_FAT	GO:0048002~antigen processing and presentation of peptide antigen	4	4.44444	0.0470043	SPTBN2, RACGAP1, PSMB8, CTSF	76	179	16650	4.89562	1	0.994592	56.4222
GOTERM_BP_FAT	GO:0043627~response to estrogen	3	3.33333	0.0471595	DHH, TRIM25, BCAS3	76	77	16650	8.53554	1	0.993096	56.5444
GOTERM_BP_ALL	GO:0048002~antigen processing and presentation of peptide antigen	4	4.44444	0.0475662	SPTBN2, RACGAP1, PSMB8, CTSF	77	179	16792	4.87325	1	0.991286	57.0258
GOTERM_BP_ALL	GO:0043627~response to estrogen	3	3.33333	0.0475662	DHH, TRIM25, BCAS3	77	77	16792	8.49654	1	0.98929	57.0258
GOTERM_CC_ALL	GO:0098805~whole membrane	12	13.3333	0.0479925	ATP6V1A, ACOX1, SCYL2, RHOT1, LETMD1, SMURF2, RPS6KB1, RHOD, SLC9A3R1, AKAP1, TPCN1, ABCA5	85	1363	18224	1.8876	1	0.485192	48.5692
GOTERM_BP_FAT	GO:0044702~single organism reproductive process	11	12.2222	0.0487689	DHH, ACOX1, TEX14, CCT6B, BPTF, GRB2, TUBD1, C11ORF80, SMURF2, RPS6KB1, RACGAP1	76	1231	16650	1.95765	1	0.992588	57.7935

## Sheet: Supplementary Table S9
TableS9: IntCl1-specific EXPcor genes in the validation data
Gene	GeneCluster	mean in PINS+ 1	mean in PINS+ 2	P.Value
GNB1	1	0	-0.471	0.00626241
TNFRSF14	1	-0.205	-0.609	0.0444449
TPRG1L	1	-0.132	-0.67	0.00859577
VAMP3	1	0.106	-0.867	3.47e-07
SLC45A1	1	-0.059	-0.409	0.0282419
PIK3CD	1	0.194	-0.246	0.0170992
PGD	1	0.108	-0.442	0.00174196
TNFRSF1B	1	0.09	-0.261	0.0498275
HNRNPCL1	1	0.093	-0.298	0.0389097
NECAP2	1	0.083	-0.526	0.00175439
MFAP2	1	0.246	-0.121	0.0368955
SDHB	1	-0.077	-0.782	0.0010797
PADI2	1	0.255	-0.243	0.00531373
UBR4	1	0.113	-0.431	0.00232772
HTR6	1	0.087	-0.427	0.00238273
RNF186	1	0.149	-0.271	0.0145985
MUL1	1	-0.015	-0.446	0.0201129
DDOST	1	0.055	-0.376	0.0128308
ECE1	1	-0.013	-0.396	0.0183823
HSPG2	1	0.166	-0.281	0.00883962
LUZP1	1	0.132	-0.406	0.00331345
ZNF436	1	-0.215	-0.71	0.010655
RPL11	1	-0.272	-0.843	0.00904926
PITHD1	1	-0.005	-0.398	0.0440343
LYPLA2	1	0.064	-0.363	0.0270118
CLIC4	1	-0.028	-0.436	0.017214
RUNX3	1	0.135	-0.245	0.0284026
SYF2	1	-0.361	-0.833	0.024328
TMEM50A	1	-0.191	-0.688	0.0148382
LDLRAP1	1	-0.025	-0.487	0.010345
ZNF683	1	0.158	-0.232	0.0193482
ZDHHC18	1	0.149	-0.276	0.0134027
MAP3K6	1	-0.098	-0.5	0.0456906
FGR	1	0.067	-0.378	0.00824227
STX12	1	-0.035	-0.845	9.81e-06
THEMIS2	1	0.135	-0.226	0.036172
RPA2	1	-0.12	-0.6	0.0274945
SMPDL3B	1	0.095	-0.35	0.0115438
PTAFR	1	0.099	-0.521	0.000802082
DNAJC8	1	-0.217	-0.649	0.0384878
LAPTM5	1	0.168	-0.303	0.00930034
SNRNP40	1	0.26	-0.292	0.00143293
TINAGL1	1	0.235	-0.305	0.00294128
PEF1	1	0.061	-0.418	0.00591481
COL16A1	1	0.098	-0.281	0.041425
TXLNA	1	-0.043	-0.452	0.025277
RNF19B	1	0.056	-0.416	0.00909801
AK2	1	-0.069	-0.561	0.0209666
PHC2	1	0.076	-0.3	0.0280111
ZSCAN20	1	-0.005	-0.369	0.0435593
SMIM12	1	0.196	-0.772	3.92e-06
ZMYM6	1	-0.205	-0.746	0.00615481
TRAPPC3	1	0.152	-0.618	0.000406272
SNIP1	1	-0.011	-0.611	0.00102857
INPP5B	1	0.237	-0.387	0.000823076
RRAGC	1	0.053	-0.474	0.0138547
MYCBP	1	0.062	-0.532	0.000632921
AKIRIN1	1	0.089	-0.587	0.00101597
PABPC4	1	0.071	-0.394	0.0185169
PPIE	1	0.314	-0.471	2.77e-06
MFSD2A	1	0.123	-0.213	0.0488168
CAP1	1	0.043	-0.57	0.000481175
ZNF684	1	0.026	-0.685	0.000192864
ERMAP	1	0.148	-0.413	0.0021657
ELOVL1	1	0.201	-0.316	0.00836001
MED8	1	0.286	-0.22	0.0158291
PTPRF	1	0.009	-0.405	0.0389121
EIF2B3	1	0.091	-0.53	0.00237571
LRRC41	1	0.126	-0.48	0.00157756
MOB3C	1	0.032	-0.549	0.001815
ATPAF1	1	-0.16	-0.589	0.0174334
CMPK1	1	0.082	-0.553	0.00140455
CDKN2C	1	0.05	-0.316	0.0328382
RNF11	1	-0.239	-0.883	0.000101452
TXNDC12	1	0.16	-0.452	0.00223259
BTF3L4	1	0.155	-0.463	0.00293185
SCP2	1	-0.01	-0.766	7.18e-05
YIPF1	1	-0.048	-0.526	0.00690368
LRRC42	1	0.004	-0.842	2.31e-05
TMEM59	1	-0.107	-0.526	0.0168516
MRPL37	1	0.212	-0.444	0.00394296
TTC4	1	0.222	-0.378	0.00279343
TTC22	1	0.204	-0.303	0.00858271
PPAP2B	1	0.089	-0.522	0.000399377
PRKAA2	1	-0.011	-0.444	0.00969237
USP1	1	0.058	-0.482	0.00514823
DOCK7	1	0.218	-0.337	0.00519602
ATG4C	1	0.06	-0.408	0.0122297
ALG6	1	0.244	-0.358	0.00173477
PGM1	1	0.205	-0.496	0.000717615
CACHD1	1	0.207	-0.362	0.000269133
PDE4B	1	0.198	-0.265	0.00546528
SLC35D1	1	0.086	-0.46	0.00121853
GADD45A	1	-0.08	-0.524	0.00946578
GNG12	1	-0.154	-0.999	3.12e-05
DIRAS3	1	-0.011	-0.543	0.000825867
LRRC40	1	0.124	-0.386	0.00818649
CTH	1	0.016	-0.452	0.00885479
FPGT	1	-0.174	-0.543	0.0417696
ACADM	1	-0.158	-0.668	0.00659337
PIGK	1	-0.198	-0.628	0.0145618
AK5	1	0.029	-0.479	0.00253648
DNAJB4	1	0.035	-0.563	0.00047445
IFI44L	1	0.231	-0.138	0.0386689
CLCA4	1	0.169	-0.468	0.000392056
SH3GLB1	1	0.02	-0.758	0.000171381
CCBL2	1	-0.057	-0.854	8.78e-06
GBP3	1	-0.059	-0.509	0.010387
GBP1	1	0.212	-0.236	0.00604952
GBP2	1	0.052	-0.324	0.0288102
GBP4	1	0.116	-0.278	0.0255921
GBP6	1	0.179	-0.216	0.0198857
LRRC8B	1	0.037	-0.514	0.0122127
TGFBR3	1	-0.106	-0.553	0.00518016
RPL5	1	-0.103	-0.679	0.00451246
TMED5	1	0.045	-0.77	1.82e-05
DR1	1	0.035	-0.457	0.00767069
GCLM	1	0.126	-0.388	0.00626097
ARHGAP29	1	-0.036	-0.414	0.0359219
ABCD3	1	-0.066	-0.434	0.031564
F3	1	0.066	-0.496	0.00120179
SLC44A3	1	-0.137	-0.632	0.0108928
ALG14	1	-0.073	-0.487	0.0169708
DPYD	1	0.042	-0.536	0.000715554
SNX7	1	-0.011	-0.556	0.000684328
PALMD	1	0.059	-0.387	0.00799614
FRRS1	1	0.028	-0.298	0.0491066
SLC35A3	1	-0.049	-0.417	0.033969
HIAT1	1	-0.015	-0.632	0.000296702
RTCA	1	-0.113	-0.584	0.00755309
SLC30A7	1	0.096	-0.584	0.000178838
SLC25A24	1	-0.065	-0.738	8.41e-05
SARS	1	0.017	-0.561	0.00928401
GNAI3	1	0.079	-0.453	0.0042882
GSTM4	1	-0.028	-0.546	0.00405983
CSF1	1	0.165	-0.607	2.58e-06
AHCYL1	1	-0.012	-0.51	0.00783956
SLC16A4	1	0.014	-0.391	0.0189037
CD53	1	0.124	-0.361	0.00743637
LRIF1	1	-0.042	-0.427	0.0292709
DRAM2	1	-0.008	-0.428	0.0224714
CEPT1	1	0.154	-0.387	0.00311202
CHI3L2	1	0.199	-0.424	0.000383477
ATP5F1	1	0.051	-0.501	0.00460521
ADORA3	1	-0.039	-0.446	0.0400065
RAP1A	1	0.047	-0.834	7.3e-07
CTTNBP2NL	1	0.095	-0.395	0.0036062
CAPZA1	1	0.231	-0.454	0.000326327
RHOC	1	0.063	-0.417	0.0137773
SLC16A1	1	0.104	-0.304	0.0182391
RSBN1	1	-0.05	-0.46	0.0225517
PTPN22	1	0.203	-0.22	0.0193771
BCAS2	1	0.056	-0.647	0.000475973
NRAS	1	0.111	-0.331	0.0176026
CSDE1	1	0.078	-0.636	0.00210639
SIKE1	1	0.016	-0.432	0.0127096
CD58	1	0.258	-0.456	6.93e-05
PTGFRN	1	0.328	-0.309	0.00100025
FAM46C	1	0.058	-0.415	0.0107848
GDAP2	1	0.289	-0.422	0.000720026
NOTCH2	1	0.338	-0.418	0.000110967
ACP6	1	0.451	0.044	0.0234684
ANKRD35	1	0.324	-0.14	0.0123967
CHD1L	1	0.783	0.326	0.0406806
HIST2H3C	1	0.173	-0.229	0.0464545
LIX1L	1	0.221	-0.359	0.000425907
POLR3C	1	1.139	0.338	0.000721282
RNF115	1	0.722	0.291	0.0379896
VPS45	1	1.087	0.627	0.0366026
MCL1	1	0.774	0.138	0.000133572
CTSS	1	0.277	-0.328	0.000369836
CTSK	1	0.101	-0.277	0.0284641
PRUNE	1	0.947	0.199	0.000482002
LOR	1	0.393	-0.301	0.00810907
PGLYRP4	1	0.649	0.061	0.0431236
SNAPIN	1	1.126	0.631	0.0389897
NPR1	1	0.194	-0.269	0.00573038
SLC39A1	1	0.858	0.384	0.0122316
JTB	1	0.979	0.417	0.00560489
RPS27	1	0.649	0.255	0.039006
SHE	1	0.053	-0.309	0.0476071
ADAR	1	0.874	0.368	0.00932978
FLAD1	1	1.409	0.802	0.0214802
SCAMP3	1	1.282	0.59	0.00208468
FDPS	1	1.329	0.429	0.000302085
RUSC1	1	0.806	0.389	0.0345315
MSTO1	1	1.119	0.6	0.0376225
RIT1	1	0.68	0.299	0.0435296
SSR2	1	1.341	0.867	0.0417264
GPATCH4	1	0.771	0.245	0.0108235
CD1D	1	0.188	-0.293	0.00394677
CD1A	1	0.323	-0.227	0.0218791
CD1C	1	0.106	-0.391	0.00504542
CD1E	1	0.235	-0.364	0.000668351
MNDA	1	0.049	-0.446	0.00430604
IFI16	1	0.21	-0.219	0.0131578
FCER1A	1	0.035	-0.491	0.00224303
APCS	1	-0.089	-0.464	0.0371103
TAGLN2	1	0.836	0.416	0.0289916
ATP1A4	1	0.497	-0.021	0.00872253
SLAMF6	1	0.201	-0.176	0.026669
SLAMF1	1	0.188	-0.173	0.0363985
CD48	1	0.135	-0.272	0.0194238
SLAMF7	1	0.147	-0.227	0.0419873
LY9	1	0.126	-0.216	0.0460193
CD244	1	0.212	-0.366	0.000942502
USF1	1	0.668	0.283	0.0184586
ARHGAP30	1	0.231	-0.212	0.0137196
UFC1	1	1.071	0.187	0.000110115
NDUFS2	1	1.247	0.383	0.000245696
FCGR2A	1	0.151	-0.333	0.00945737
FCGR2B	1	0.085	-0.291	0.0281492
DUSP12	1	0.905	0.491	0.0473588
ATF6	1	1.226	0.392	0.00017634
UHMK1	1	0.556	-0.132	0.000148265
UAP1	1	0.972	0.473	0.0149529
RGS4	1	0.13	-0.185	0.0312485
CREG1	1	0.71	-0.151	5.75e-07
RCSD1	1	0.188	-0.342	0.00356212
MPZL1	1	1.062	0.128	5.41e-06
TIPRL	1	0.929	0.239	0.000861918
SFT2D2	1	0.977	0.358	0.00421014
XCL2	1	0.127	-0.177	0.0442739
XCL1	1	0.132	-0.229	0.0167844
DPT	1	0.232	-0.243	0.00586213
NME7	1	0.519	0.114	0.045356
KIFAP3	1	0.842	0.246	0.00406022
FMO2	1	0.228	-0.197	0.0304673
FMO1	1	0.277	-0.328	0.000718086
FMO4	1	0.365	-0.067	0.0218795
METTL13	1	1.176	0.441	0.00138958
FASLG	1	0.049	-0.359	0.0199194
TNN	1	0.026	-0.397	0.0129736
ASTN1	1	0.101	-0.413	0.00152635
TOR3A	1	0.934	0.478	0.0175329
SOAT1	1	0.356	-0.186	0.00385018
TOR1AIP1	1	0.82	0.344	0.0226563
XPR1	1	0.61	0.207	0.0243851
MR1	1	0.743	0.096	0.00026775
LAMC1	1	0.234	-0.122	0.0321008
LAMC2	1	0.348	-0.297	4.08e-05
RGL1	1	0.179	-0.167	0.0363396
TSEN15	1	1.137	0.695	0.0224533
IVNS1ABP	1	0.672	0.292	0.0418127
PDC	1	0.101	-0.454	0.00320653
PLA2G4A	1	0.293	-0.319	0.000879694
RGS18	1	0.064	-0.479	0.00109399
UCHL5	1	0.93	0.45	0.0197986
TROVE2	1	0.939	0.381	0.00622972
CDC73	1	0.887	0.187	0.000420372
CFH	1	0.173	-0.284	0.00934391
CFHR3	1	0.123	-0.347	0.00596102
ZBTB41	1	1.031	0.522	0.0436721
NEK7	1	0.321	-0.036	0.0250254
PTPRC	1	0.06	-0.3	0.0398961
DDX59	1	0.574	0.081	0.0197875
CSRP1	1	0.315	-0.15	0.00725322
TIMM17A	1	0.83	0.289	0.0217793
RNPEP	1	0.794	0.35	0.0303809
ADORA1	1	0.387	-0.188	0.00146333
CHI3L1	1	0.399	-0.222	0.000104043
ETNK2	1	0.261	-0.122	0.037059
LEMD1	1	0.309	-0.198	0.0186972
IKBKE	1	0.809	0.373	0.0166458
RASSF5	1	0.373	0.005	0.0259872
PIGR	1	0.411	-0.064	0.00533861
LAMB3	1	0.404	-0.14	0.000368953
HSD11B1	1	0.204	-0.218	0.00803701
SLC30A1	1	0.73	0.183	0.00745374
MARK1	1	0.287	-0.122	0.0237597
TAF1A	1	0.801	0.224	0.00887136
AIDA	1	0.856	-0.067	1.18e-05
TP53BP2	1	0.803	0.306	0.0229692
SRP9	1	0.451	-0.168	0.000347924
SDE2	1	1.003	0.587	0.0459148
SNAP47	1	1.246	0.692	0.034464
RAB4A	1	0.828	0.069	0.000465985
NUP133	1	1.109	0.546	0.029624
ABCB10	1	0.682	0.188	0.0123335
GALNT2	1	0.815	0.162	0.000613525
ARV1	1	0.96	0.295	0.00811095
EXOC8	1	1.098	0.458	0.0115792
DISC1	1	0.381	-0.011	0.0267011
RBM34	1	1.082	0.502	0.0167956
FH	1	0.968	0.273	0.000626691
CHML	1	0.633	0.18	0.0201019
MAP1LC3C	1	0.292	-0.154	0.0142469
DESI2	1	1.26	0.683	0.0170403
SMYD3	1	0.657	0.152	0.022401
NLRP3	1	0.162	-0.214	0.0294711
ACP1	1	-0.022	-0.652	0.00266067
PXDN	1	0.151	-0.251	0.0247021
TSSC1	1	0.265	-0.241	0.00392401
ADI1	1	0.139	-0.342	0.0135313
RNASEH1	1	0.397	-0.44	0.000128865
ITGB1BP1	1	0.275	-0.338	0.00191839
YWHAQ	1	0.265	-0.487	0.000859064
GRHL1	1	0.21	-0.436	0.000977064
KLF11	1	0.254	-0.187	0.0346757
RRM2	1	0.121	-0.318	0.0132753
PDIA6	1	0.392	-0.51	1.67e-05
E2F6	1	0.221	-0.429	0.000681954
LPIN1	1	0.187	-0.242	0.0367956
TRIB2	1	0.199	-0.285	0.0044772
VSNL1	1	0.256	-0.163	0.0160023
NT5C1B	1	0.086	-0.268	0.0219736
OSR1	1	0.325	-0.251	0.000700862
WDR35	1	0.06	-0.422	0.0102622
LAPTM4A	1	0.053	-0.698	7.62e-05
SDC1	1	0.191	-0.186	0.0332062
KLHL29	1	0.221	-0.178	0.0192147
UBXN2A	1	0.283	-0.57	3.15e-05
TP53I3	1	0.263	-0.361	0.000566966
RAB10	1	0.18	-0.268	0.0132443
HADHA	1	0.318	-0.278	0.0048909
HADHB	1	0.21	-0.548	0.000180664
PREB	1	0.283	-0.163	0.0188906
SLC5A6	1	0.423	-0.185	0.00326008
MPV17	1	0.145	-0.225	0.0468395
GTF3C2	1	0.365	-0.163	0.00738176
EIF2B4	1	0.268	-0.282	0.00383489
SNX17	1	0.389	-0.412	2.64e-06
NRBP1	1	0.356	-0.073	0.0151286
FNDC4	1	0.306	-0.104	0.0161472
ZNF512	1	0.177	-0.28	0.00517532
GPN1	1	0.313	-0.216	0.0332447
BRE	1	0.158	-0.248	0.0299461
PLB1	1	0.2	-0.325	0.00341068
PPP1CB	1	0.39	-0.223	0.000852066
CLIP4	1	0.184	-0.166	0.0361731
EHD3	1	0	-0.355	0.0310971
XDH	1	0.199	-0.562	1.37e-05
SPAST	1	0.131	-0.445	0.00795814
SLC30A6	1	0.256	-0.362	0.00173505
NLRC4	1	0.066	-0.39	0.0134225
YIPF4	1	0.14	-0.617	7.95e-05
FEZ2	1	0.184	-0.787	3.13e-09
PRKD3	1	0.296	-0.246	0.00211494
QPCT	1	0.237	-0.311	0.00150823
RMDN2	1	0.176	-0.274	0.00433191
HNRNPLL	1	0.154	-0.392	0.00523686
SOS1	1	0.283	-0.175	0.00981529
MAP4K3	1	0.091	-0.344	0.0168803
COX7A2L	1	0.181	-0.38	0.00154889
DYNC2LI1	1	-0.038	-0.519	0.00533305
PIGF	1	0.116	-0.437	0.00235053
SOCS5	1	0.228	-0.565	5.78e-06
MCFD2	1	0.161	-0.339	0.00538454
CALM2	1	0.181	-0.139	0.0472409
PPP1R21	1	0.32	-0.17	0.012256
ASB3	1	0.234	-0.353	0.000866511
CHAC2	1	0.235	-0.271	0.0110552
ERLEC1	1	0.204	-0.703	3.15e-06
PSME4	1	0.353	-0.227	0.00414373
SPTBN1	1	0.192	-0.178	0.0244231
RPS27A	1	0.298	-0.521	2.22e-05
BCL11A	1	0.33	-0.089	0.0231368
PAPOLG	1	0.117	-0.267	0.0329965
REL	1	-0.083	-0.485	0.0281149
PEX13	1	0.245	-0.134	0.0439041
USP34	1	0.144	-0.316	0.0292221
CCT4	1	0.254	-0.3	0.00522967
COMMD1	1	0.274	-0.421	0.000494435
B3GNT2	1	0.059	-0.516	0.00107567
TMEM17	1	0.02	-0.446	0.0142283
MDH1	1	0.004	-0.58	0.00447456
UGP2	1	0.321	-0.33	0.00183911
PELI1	1	0.263	-0.139	0.0389852
RAB1A	1	0.243	-0.563	9.33e-06
ACTR2	1	0.17	-0.497	0.000360071
C1D	1	0.023	-0.449	0.00901333
WDR92	1	0.135	-0.298	0.0328715
PNO1	1	0.238	-0.268	0.0076628
PLEK	1	0.141	-0.317	0.0131886
APLF	1	0.218	-0.191	0.0180226
ANXA4	1	0.164	-0.269	0.016517
GMCL1	1	0.041	-0.379	0.0130465
PCYOX1	1	0.17	-0.365	0.00241726
CD207	1	0.17	-0.336	0.00500819
TEX261	1	0.274	-0.27	0.00404694
NAGK	1	0.468	-0.299	6.56e-06
RAB11FIP5	1	0.076	-0.332	0.0202542
DUSP11	1	0.36	-0.435	3.27e-05
MOB1A	1	0.214	-0.391	0.000432883
AUP1	1	0.29	-0.07	0.0316397
HTRA2	1	0.39	-0.105	0.00398883
LOXL3	1	0.102	-0.259	0.0444677
EVA1A	1	0.223	-0.228	0.00950732
MRPL19	1	0.161	-0.283	0.0306836
SUCLG1	1	0.209	-0.498	0.00036476
TCF7L1	1	0.196	-0.21	0.0237397
RETSAT	1	0.017	-0.344	0.045383
CAPG	1	0.168	-0.202	0.0326525
ST3GAL5	1	0.072	-0.364	0.0111958
POLR1A	1	0.16	-0.277	0.0113345
IMMT	1	0.089	-0.506	0.00147916
CHMP3	1	0.255	-0.84	9.41e-09
ZNF2	1	0.137	-0.342	0.011552
TRIM43	1	0.194	-0.246	0.0333021
ITPRIPL1	1	0.2	-0.363	0.00232437
ARID5A	1	0.069	-0.333	0.0168047
UNC50	1	0.042	-0.561	0.000321811
MGAT4A	1	-0.003	-0.532	0.00186556
TXNDC9	1	0.133	-0.723	2.14e-06
NPAS2	1	0.054	-0.346	0.0219513
RNF149	1	0.041	-0.297	0.0401393
FHL2	1	0.045	-0.383	0.0149142
2020-09-10	1	0.044	-0.432	0.0050256
RGPD5	1	-0.107	-0.448	0.0355784
IL1A	1	0.188	-0.264	0.00770417
IL1B	1	0.202	-0.516	4.82e-05
SLC35F5	1	0	-0.463	0.0133742
ACTR3	1	0.086	-0.345	0.0151416
INSIG2	1	0.078	-0.306	0.0229961
STEAP3	1	0.255	-0.202	0.0125236
GLI2	1	0.138	-0.233	0.0278835
GYPC	1	0.226	-0.225	0.0121803
IWS1	1	0.004	-0.467	0.0193363
AMMECR1L	1	0	-0.435	0.0279204
IMP4	1	0.092	-0.345	0.0216301
PLEKHB2	1	-0.115	-0.585	0.0071779
ACMSD	1	-0.039	-0.377	0.0351581
CCNT2	1	-0.1	-0.527	0.0270186
THSD7B	1	0.105	-0.249	0.048987
ARHGAP15	1	0.167	-0.255	0.0223003
ACVR2A	1	0.136	-0.4	0.00169364
MMADHC	1	0.03	-0.885	9.47e-07
RND3	1	0.184	-0.201	0.0260599
NMI	1	0.156	-0.355	0.00280912
ARL5A	1	-0.063	-0.739	0.000134314
FMNL2	1	0.202	-0.353	0.000779722
ACVR1C	1	0.053	-0.439	0.00535328
ACVR1	1	-0.015	-0.733	6.5e-05
2020-03-07	1	0.011	-0.647	0.000176225
LY75	1	0.211	-0.299	0.00278849
PLA2R1	1	0.015	-0.475	0.00233657
ITGB6	1	0.075	-0.37	0.00850293
TANK	1	0.053	-0.561	0.000359924
PSMD14	1	0.022	-0.385	0.0179261
DPP4	1	0.235	-0.218	0.0077488
IFIH1	1	0.078	-0.288	0.0478621
GCA	1	0.086	-0.471	0.00261997
B3GALT1	1	0.028	-0.395	0.0108108
METTL5	1	0.038	-0.34	0.0450142
GORASP2	1	0.125	-0.318	0.00980901
TLK1	1	0.057	-0.36	0.0256819
SLC25A12	1	0.07	-0.565	0.00013529
HAT1	1	-0.01	-0.734	9.54e-05
ITGA6	1	0.104	-0.357	0.0081722
RAPGEF4	1	-0.018	-0.43	0.0119576
GPR155	1	0.024	-0.426	0.00876614
ATF2	1	-0.031	-0.581	0.00516818
ATP5G3	1	-0.055	-0.502	0.0114512
KIAA1715	1	0.082	-0.568	0.000532774
NFE2L2	1	-0.066	-0.633	0.000569623
PRKRA	1	-0.033	-0.585	0.00163368
PLEKHA3	1	-0.136	-0.67	0.00177184
UBE2E3	1	0.217	-0.31	0.00350597
ITGA4	1	0.1	-0.447	0.00225391
DUSP19	1	-0.028	-0.515	0.00670189
ZNF804A	1	0.121	-0.255	0.0177247
ZC3H15	1	0.021	-0.678	0.00072629
ITGAV	1	0.046	-0.65	0.000170902
ASNSD1	1	-0.03	-0.538	0.0170412
INPP1	1	0.158	-0.416	0.000588137
NAB1	1	0.084	-0.393	0.0129864
STAT1	1	0.129	-0.395	0.00270964
STAT4	1	0.15	-0.24	0.0251845
NABP1	1	0.285	-0.339	0.000311648
STK17B	1	0.244	-0.177	0.0101746
SF3B1	1	0.064	-0.615	0.00287639
MOB4	1	-0.001	-0.395	0.0454306
PPIL3	1	-0.012	-0.478	0.0178298
NIF3L1	1	0.034	-0.344	0.0474357
CFLAR	1	0.211	-0.472	0.000167651
TMEM237	1	0.148	-0.27	0.0237042
FZD7	1	0.175	-0.193	0.0257692
BMPR2	1	-0.095	-0.522	0.0187934
ABI2	1	0.026	-0.366	0.0345551
NRP2	1	0.197	-0.158	0.0395062
EEF1B2	1	0.047	-0.463	0.00621104
CREB1	1	-0.086	-0.667	0.000763881
CCNYL1	1	0.146	-0.225	0.0352319
IDH1	1	0.085	-0.515	0.000141957
PIKFYVE	1	-0.043	-0.424	0.0426047
PTH2R	1	0.091	-0.277	0.0441142
RPE	1	0.124	-0.374	0.0110636
LANCL1	1	0.015	-0.579	0.00207598
TNS1	1	0.165	-0.433	0.000613739
CXCR2	1	0.073	-0.272	0.0498076
ARPC2	1	0.084	-0.407	0.00716054
TMBIM1	1	0.261	-0.236	0.00278753
RQCD1	1	0.093	-0.518	0.000472077
CYP27A1	1	0.203	-0.39	0.000328737
NHEJ1	1	0.155	-0.443	0.000446254
ZFAND2B	1	0.075	-0.328	0.0454998
AP1S3	1	-0.004	-0.413	0.0173771
MRPL44	1	-0.007	-0.547	0.0039579
AGFG1	1	-0.12	-0.59	0.0132031
SLC19A3	1	0.08	-0.248	0.0462787
TRIP12	1	0.005	-0.845	2.73e-06
CAB39	1	-0.159	-0.574	0.028386
PDE6D	1	0.06	-0.434	0.00547959
COPS8	1	-0.011	-0.605	0.00108639
NDUFA10	1	-0.01	-0.555	0.00645369
2020-09-02	1	0.09	-0.754	1.5e-05
STK25	1	0.166	-0.278	0.0205446
CHL1	1	0.075	-0.229	0.0491687
LRRN1	1	0.123	-0.274	0.0159961
CAMK1	1	0.11	-0.367	0.00368967
PPARG	1	0.122	-0.275	0.0174649
MKRN2	1	0.234	-0.437	0.000515688
BTD	1	0.098	-0.337	0.0158937
PLCL2	1	0.226	-0.178	0.0184438
UBE2E2	1	0.234	-0.113	0.0444724
UBE2E1	1	0.197	-0.176	0.0331591
RARB	1	0.315	-0.309	0.000402288
NGLY1	1	0.116	-0.42	0.00774187
AZI2	1	-0.231	-0.705	0.025233
TGFBR2	1	0.2	-0.307	0.00369509
CCR4	1	0.155	-0.214	0.0227133
CRTAP	1	0.029	-0.408	0.0271434
STAC	1	0.338	-0.089	0.0331572
ITGA9	1	0.165	-0.411	0.00118624
MYD88	1	0.302	-0.458	1.99e-05
EXOG	1	0.043	-0.398	0.0191199
WDR48	1	0.006	-0.54	0.0107503
GORASP1	1	-0.071	-0.467	0.037079
CX3CR1	1	0.033	-0.543	0.00124269
EIF1B	1	-0.158	-0.605	0.0139393
CTNNB1	1	0.275	-0.466	7.89e-05
SEC22C	1	-0.318	-0.794	0.0267538
HIGD1A	1	-0.117	-0.776	0.00012215
SNRK	1	0.004	-0.488	0.00714495
ANO10	1	0.028	-0.433	0.0155014
ABHD5	1	0.078	-0.826	8.84e-06
TCAIM	1	-0.057	-0.69	0.00192331
ZNF35	1	-0.01	-0.383	0.0358981
ZDHHC3	1	-0.051	-0.424	0.040427
CDCP1	1	-0.021	-0.426	0.0203844
SACM1L	1	-0.204	-0.576	0.0438475
CXCR6	1	0.238	-0.187	0.0134951
CCR1	1	0.11	-0.336	0.0162204
CCR2	1	0.264	-0.327	0.00135748
CCR5	1	0.138	-0.34	0.0100027
LTF	1	0.155	-0.421	0.000261028
MAP4	1	0.156	-0.407	0.00164905
IMPDH2	1	-0.051	-0.503	0.0127577
USP19	1	-0.016	-0.494	0.0104123
KLHDC8B	1	-0.011	-0.381	0.0381852
RHOA	1	0.105	-0.735	7.35e-06
GMPPB	1	0.116	-0.503	0.000412208
UBA7	1	-0.076	-0.464	0.0378246
GNAI2	1	0.102	-0.41	0.00146523
CISH	1	-0.105	-0.492	0.0410526
MAPKAPK3	1	-0.216	-0.649	0.0351929
PARP3	1	-0.104	-0.64	0.00507516
ALAS1	1	0.145	-0.42	0.00200238
TWF2	1	0.247	-0.449	6.64e-05
PPM1M	1	-0.024	-0.554	0.00301941
BAP1	1	0.059	-0.44	0.0112237
TMEM110	1	0.031	-0.491	0.00542116
WNT5A	1	0.096	-0.407	0.00219652
ERC2	1	0.212	-0.162	0.0438551
ARHGEF3	1	-0.041	-0.574	0.00465621
IL17RD	1	0.005	-0.4	0.0262094
ARF4	1	-0.134	-0.852	0.000221179
PSMD6	1	-0.183	-0.628	0.0301686
KBTBD8	1	0.084	-0.339	0.0129965
SUCLG2	1	-0.087	-0.525	0.037821
EOGT	1	0.06	-0.319	0.0205104
UBA3	1	0.112	-0.512	0.00140605
ARL6IP5	1	-0.072	-0.489	0.0244313
EIF4E3	1	-0.068	-0.62	0.00190105
PROK2	1	0.135	-0.212	0.0412524
SHQ1	1	-0.133	-0.587	0.0288215
PDZRN3	1	-0.033	-0.42	0.0245372
GBE1	1	0.02	-0.666	0.000163395
PROS1	1	0.195	-0.365	0.000795106
NSUN3	1	0.28	-0.176	0.00998601
CPOX	1	0.121	-0.281	0.0157122
ST3GAL6	1	0.161	-0.269	0.0169197
TBC1D23	1	0.274	-0.212	0.0276007
TMEM45A	1	0.271	-0.279	0.00168527
TFG	1	0.292	-0.264	0.00395453
PCNP	1	0.21	-0.442	0.000152771
CD47	1	0.265	-0.162	0.0118333
TRAT1	1	0.231	-0.151	0.0389349
GCSAM	1	0.249	-0.164	0.0253245
BTLA	1	0.209	-0.16	0.0466783
ATG3	1	0.282	-0.494	6.16e-05
SLC35A5	1	0.212	-0.498	0.000122124
CD200R1	1	0.221	-0.2	0.0250164
BOC	1	0.296	-0.152	0.00659435
NAA50	1	0.296	-0.301	0.00550481
ATP6V1A	1	0.158	-0.373	0.00736078
ARHGAP31	1	0.245	-0.201	0.00637729
HCLS1	1	0.202	-0.33	0.00453469
PARP9	1	0.164	-0.264	0.0135571
DTX3L	1	0.127	-0.307	0.0172087
PDIA5	1	0.242	-0.281	0.00424279
SEC22A	1	0.26	-0.158	0.0411764
ROPN1	1	0.311	-0.252	0.00283939
MUC13	1	0.136	-0.204	0.0490845
SLC12A8	1	0.15	-0.24	0.0273455
SNX4	1	0.075	-0.313	0.0362516
ROPN1B	1	0.274	-0.232	0.0065483
ALDH1L1	1	0.127	-0.239	0.0309863
RAB43	1	0.218	-0.178	0.0442367
ISY1	1	0.31	-0.365	0.00103112
COL6A6	1	0.177	-0.398	0.000720912
ATP2C1	1	0.241	-0.275	0.00668776
MRPL3	1	0.27	-0.293	0.00718859
PPP2R3A	1	0.346	-0.249	0.00163772
PCCB	1	0.281	-0.253	0.00228686
STAG1	1	0.288	-0.111	0.0244433
NCK1	1	0.314	-0.399	0.000172434
MRAS	1	0.208	-0.222	0.0215432
CEP70	1	0.263	-0.295	0.00589057
PIK3CB	1	0.267	-0.23	0.00672676
TFDP2	1	0.287	-0.318	0.000803994
PLSCR4	1	0.041	-0.365	0.0207532
PLSCR1	1	0.254	-0.415	0.000174534
GYG1	1	0.443	-0.48	2.85e-07
TM4SF18	1	0.166	-0.429	0.000471294
WWTR1	1	0.391	-0.286	0.00246909
COMMD2	1	0.535	-0.223	0.00140934
PFN2	1	0.192	-0.216	0.0423642
SELT	1	0.292	-0.392	7.96e-05
GPR87	1	0.213	-0.205	0.019796
P2RY13	1	0.175	-0.411	0.00146264
P2RY12	1	0.124	-0.588	5.5e-05
IGSF10	1	0.266	-0.277	0.00170836
SUCNR1	1	0.201	-0.286	0.00860766
RAP2B	1	0.283	-0.194	0.00996063
DHX36	1	0.44	-0.263	0.0016778
MME	1	0.199	-0.276	0.0024808
SLC33A1	1	0.236	-0.335	0.00167515
LXN	1	0.131	-0.247	0.0214576
RARRES1	1	0.359	-0.311	0.000179255
MFSD1	1	0.308	-0.48	3.54e-05
ARL14	1	0.214	-0.148	0.0359859
NMD3	1	0.348	-0.156	0.00890125
SERPINI2	1	-0.009	-0.316	0.0441053
PDCD10	1	0.413	-0.33	0.000134275
ACTRT3	1	0.354	-0.412	0.000125842
MYNN	1	0.46	-0.264	0.000467003
SEC62	1	0.221	-0.303	0.00398259
SKIL	1	0.131	-0.194	0.0250332
EIF5A2	1	0.258	-0.131	0.0210969
TNIK	1	0.111	-0.233	0.0363987
PLD1	1	0.35	-0.103	0.0133564
FNDC3B	1	0.401	-0.171	0.00584852
TNFSF10	1	0.121	-0.507	0.00063803
ECT2	1	0.325	-0.131	0.0137344
TBL1XR1	1	0.321	-0.228	0.0086125
PIK3CA	1	0.285	-0.157	0.0308462
MFN1	1	0.467	0.019	0.0470779
GNB4	1	0.328	-0.334	0.000348502
ACTL6A	1	0.637	0.139	0.0332783
NDUFB5	1	0.361	-0.483	8.57e-05
FXR1	1	0.598	-0.314	6.28e-05
ATP11B	1	0.286	-0.196	0.00685446
DCUN1D1	1	0.627	-0.047	0.000825496
LAMP3	1	0.304	-0.14	0.0204824
B3GNT5	1	0.397	-0.086	0.020685
AP2M1	1	0.43	-0.068	0.00440658
DVL3	1	0.527	0.144	0.0434057
EIF2B5	1	0.364	0.017	0.0450037
PARL	1	0.628	-0.146	9.73e-05
PSMD2	1	0.577	-0.072	0.00219479
EPHB3	1	0.364	-0.082	0.0167452
EHHADH	1	0.283	-0.26	0.00281236
TRA2B	1	0.192	-0.402	0.00190746
ETV5	1	0.179	-0.396	0.000926045
TBCCD1	1	0.673	0.243	0.0210244
RPL39L	1	0.417	0.007	0.0165511
LPP	1	0.173	-0.633	2.55e-05
TP63	1	0.15	-0.392	0.00108835
CLDN1	1	0.217	-0.247	0.0120778
IL1RAP	1	0.302	-0.358	0.000146572
CCDC50	1	0.169	-0.334	0.00283102
MB21D2	1	0.263	-0.126	0.0346567
HRASLS	1	0.308	-0.056	0.0394613
ATP13A4	1	0.236	-0.219	0.0113193
PIGX	1	0.184	-0.193	0.0467526
FYTTD1	1	0.417	-0.142	0.00333095
FGFRL1	1	0.066	-0.438	0.00516438
STX18	1	-0.103	-0.501	0.0442344
EVC2	1	0.156	-0.225	0.0258713
MRFAP1	1	-0.166	-0.611	0.0428928
TRMT44	1	-0.019	-0.41	0.0233139
CPZ	1	0.133	-0.277	0.030629
SLC2A9	1	0.172	-0.736	1.82e-07
WDR1	1	-0.055	-0.589	0.00489147
RAB28	1	-0.022	-0.483	0.0139802
BST1	1	0.174	-0.38	0.0014484
FGFBP1	1	0.248	-0.138	0.0308607
PROM1	1	0.345	-0.075	0.0217833
LAP3	1	0.003	-0.647	0.000626285
PACRGL	1	-0.116	-0.625	0.0214432
PI4K2B	1	0.028	-0.487	0.0104215
SLC34A2	1	0.293	-0.333	0.000841374
CCKAR	1	0.043	-0.307	0.0396389
TBC1D19	1	-0.112	-0.535	0.0252335
ARAP2	1	0.036	-0.407	0.00846631
PGM2	1	-0.007	-0.543	0.00348606
KLF3	1	-0.045	-0.429	0.0166795
TLR10	1	0.098	-0.367	0.00747925
TLR1	1	0.184	-0.33	0.00358559
TLR6	1	0.271	-0.305	0.00127213
TMEM156	1	0.131	-0.334	0.00484086
SLC30A9	1	-0.041	-0.624	0.00410138
GNPDA2	1	-0.112	-0.706	0.000986589
SGCB	1	0.157	-0.359	0.00248995
FIP1L1	1	0.101	-0.41	0.00787406
PDGFRA	1	0.164	-0.353	0.0030663
POLR2B	1	0.201	-0.368	0.00883088
FDCSP	1	0.312	-0.342	3.55e-05
PROL1	1	0.167	-0.301	0.0119109
CXCL1	1	0.16	-0.254	0.020511
CXCL2	1	0.208	-0.291	0.00684764
BTC	1	0.006	-0.442	0.0116969
RCHY1	1	0.126	-0.511	0.000645363
CXCL11	1	0.133	-0.236	0.0337039
NUP54	1	0.115	-0.498	0.00450884
SCARB2	1	0.125	-0.258	0.0316028
ANXA3	1	0.156	-0.212	0.0192781
BMP2K	1	-0.096	-0.633	0.00235203
RASGEF1B	1	0.32	-0.162	0.0082996
COPS4	1	-0.152	-0.72	0.00281275
PLAC8	1	0.167	-0.255	0.0200728
COQ2	1	0.032	-0.412	0.020248
AGPAT9	1	0.148	-0.274	0.0256264
HSD17B13	1	0.2	-0.118	0.0488609
PIGY	1	-0.032	-0.82	4.29e-05
FAM13A	1	0.08	-0.284	0.0384617
SNCA	1	0.067	-0.365	0.021169
ADH5	1	0.042	-0.346	0.0325369
DAPP1	1	0.037	-0.688	3.18e-05
UBE2D3	1	-0.028	-0.687	0.000797946
CYP2U1	1	0.11	-0.311	0.0229108
OSTC	1	-0.125	-0.75	0.00213024
ETNPPL	1	0.059	-0.391	0.00394088
CCDC109B	1	0.109	-0.336	0.00948996
CASP6	1	-0.042	-0.767	4.92e-05
CFI	1	0.193	-0.312	0.00274403
TIFA	1	0.181	-0.392	0.000873967
CAMK2D	1	0.083	-0.332	0.00971507
TNIP3	1	0.093	-0.277	0.0240662
BBS7	1	0.065	-0.332	0.016629
BBS12	1	0.008	-0.762	1.83e-05
FGF2	1	0.222	-0.208	0.00686382
MFSD8	1	0.158	-0.271	0.0155627
PCDH18	1	0.118	-0.371	0.00647469
SETD7	1	-0.317	-0.708	0.04617
SCOC	1	-0.042	-0.536	0.0120019
ELMOD2	1	-0.144	-0.56	0.0403563
RNF150	1	0.23	-0.397	0.000465158
ZNF330	1	0.081	-0.636	0.000663582
IL15	1	0.101	-0.469	0.00106503
LSM6	1	-0.024	-0.388	0.0473669
SLC10A7	1	-0.047	-0.499	0.0179261
EDNRA	1	-0.008	-0.356	0.0446015
TLR2	1	0.139	-0.546	0.000116864
RNF175	1	0.215	-0.305	0.00114769
DCHS2	1	0.041	-0.342	0.0377036
PLRG1	1	0.138	-0.456	0.00261834
LRAT	1	0.098	-0.42	0.00260334
NPY2R	1	-0.011	-0.495	0.00189075
GUCY1A3	1	0.155	-0.353	0.00298418
GUCY1B3	1	0.112	-0.404	0.00466669
CTSO	1	-0.039	-0.705	0.000162283
PDGFC	1	0.053	-0.551	0.000533066
2020-03-01	1	0.028	-0.344	0.0279655
CBR4	1	-0.172	-0.569	0.0313076
DCTD	1	0.055	-0.68	0.000112518
ENPP6	1	0.206	-0.307	0.00534416
STOX2	1	0.215	-0.152	0.045283
UFSP2	1	-0.018	-0.464	0.0161918
TLR3	1	-0.017	-0.652	0.000219693
CYP4V2	1	-0.051	-0.41	0.0477308
SDHA	1	0.398	0.023	0.0412583
SLC12A7	1	0.298	-0.083	0.0448687
IRX1	1	0.38	-0.041	0.0413582
DAP	1	0.49	-0.154	0.00188612
FAM105A	1	0.228	-0.446	7.61e-05
ZNF622	1	0.413	-0.255	0.00327675
SLC1A3	1	0.251	-0.154	0.0343765
EGFLAM	1	0.163	-0.267	0.0229371
LIFR	1	0.015	-0.529	0.00771941
OSMR	1	0.345	-0.302	0.000147015
DAB2	1	0.285	-0.152	0.0125521
PTGER4	1	0.278	-0.365	0.000425736
CARD6	1	0.226	-0.205	0.0162235
FBXO4	1	0.179	-0.477	0.00104929
ARL15	1	0.043	-0.455	0.00690719
SNX18	1	0.075	-0.591	0.000290979
PLK2	1	-0.098	-0.559	0.0226049
GAPT	1	-0.054	-0.487	0.0285944
KIF2A	1	0.148	-0.51	0.000271048
DIMT1	1	0.004	-0.437	0.0288722
RNF180	1	0.024	-0.339	0.0170355
CD180	1	0.217	-0.261	0.0161257
PIK3R1	1	0.237	-0.208	0.00711403
TNPO1	1	-0.158	-0.761	0.00397308
ENC1	1	0.046	-0.373	0.0259094
HEXB	1	0.15	-0.624	0.000125679
F2RL2	1	0.008	-0.465	0.0122456
F2R	1	-0.045	-0.394	0.0356445
LHFPL2	1	0.186	-0.36	0.00106637
ATG10	1	-0.02	-0.545	0.00373301
ELL2	1	0.018	-0.407	0.0140011
ERAP1	1	-0.02	-0.436	0.0219067
ST8SIA4	1	0.259	-0.125	0.0356116
FER	1	0.29	-0.21	0.0103865
SLC25A46	1	-0.083	-0.517	0.0254528
TSLP	1	0.289	-0.35	0.000206231
WDR36	1	0.145	-0.446	0.00426811
STARD4	1	0.222	-0.154	0.0276381
MCC	1	0	-0.514	0.00634458
FEM1C	1	-0.097	-0.785	0.000974326
TMED7	1	-0.293	-0.807	0.0176221
PRR16	1	0.132	-0.18	0.0374086
LOX	1	0.217	-0.142	0.0487821
SNX2	1	0.029	-0.392	0.0434228
PPIC	1	0.051	-0.448	0.00644052
ZNF608	1	0.23	-0.22	0.00244496
GRAMD3	1	0.301	-0.07	0.0337786
ALDH7A1	1	0.115	-0.283	0.0259864
2020-03-03	1	0.217	-0.234	0.0140729
CDC42SE2	1	0.317	-0.403	6.31e-05
CSF2	1	0.294	-0.154	0.0233228
IRF1	1	0.28	-0.329	0.000505301
IL13	1	0.201	-0.233	0.0100296
TXNDC15	1	-0.08	-0.512	0.0338267
EGR1	1	0.221	-0.202	0.0118452
ETF1	1	-0.155	-0.613	0.0246648
LRRTM2	1	0.078	-0.292	0.0486966
TMEM173	1	0.102	-0.302	0.0345127
HBEGF	1	0.232	-0.111	0.0480827
PCDHB6	1	0.131	-0.272	0.0224477
PCDHGB6	1	0.3	-0.063	0.0485799
PCDHGC3	1	0.167	-0.218	0.0346036
HDAC3	1	0.365	-0.277	0.00120774
GNPDA1	1	0.266	-0.287	0.00403738
NR3C1	1	0.094	-0.369	0.00476776
YIPF5	1	-0.028	-0.596	0.00446547
PPP2R2B	1	0.243	-0.219	0.0105666
SPINK6	1	0.14	-0.34	0.0141458
ADRB2	1	0.058	-0.38	0.0212027
CD74	1	0.099	-0.401	0.00733571
TNIP1	1	0.178	-0.248	0.010485
CCDC69	1	0.106	-0.311	0.0159868
GM2A	1	0.203	-0.23	0.0192558
FAT2	1	0.372	-0.378	4.9e-05
CNOT8	1	0.111	-0.398	0.0101692
HAVCR2	1	0.131	-0.238	0.0379571
RNF145	1	0.221	-0.162	0.0291759
UBLCP1	1	0.126	-0.446	0.00193879
IL12B	1	0.193	-0.22	0.016481
CCNG1	1	-0.081	-0.878	4.73e-05
MAT2B	1	0.199	-0.368	0.00332965
TENM2	1	0.014	-0.372	0.0222573
DOCK2	1	0.281	-0.253	0.00553414
KCNIP1	1	0.24	-0.364	0.00445285
KCNMB1	1	0.24	-0.192	0.0161716
GABRP	1	0.375	-0.306	0.00020695
UBTD2	1	0.121	-0.738	1.56e-05
BOD1	1	0.106	-0.317	0.0203905
SFXN1	1	0.098	-0.382	0.0111661
TSPAN17	1	0.262	-0.162	0.0308273
PRELID1	1	0.452	-0.207	0.00229964
LMAN2	1	0.214	-0.202	0.0302717
DBN1	1	0.254	-0.081	0.048801
CANX	1	0.17	-0.277	0.0429093
MAPK9	1	0.071	-0.686	0.000243794
MGAT1	1	0.296	-0.15	0.00455842
GNB2L1	1	0.137	-0.452	0.00552678
FOXC1	1	0.337	-0.064	0.0436711
GMDS	1	0.26	-0.194	0.0177111
SERPINB9	1	0.223	-0.17	0.024353
SERPINB6	1	0.076	-0.271	0.048192
PRPF4B	1	0.108	-0.294	0.0497337
FARS2	1	0.234	-0.316	0.00973945
F13A1	1	0.055	-0.315	0.0333802
TXNDC5	1	0.348	-0.136	0.00598396
SLC35B3	1	0.192	-0.628	4.16e-06
GCNT2	1	0.255	-0.368	0.000737932
NEDD9	1	0.13	-0.189	0.0412065
ADTRP	1	0.184	-0.143	0.0438674
KIF13A	1	0.132	-0.222	0.0484703
TPMT	1	0.274	-0.326	0.00110374
ID4	1	0.321	-0.209	0.00607113
TRIM38	1	0.108	-0.445	0.00384112
BTN3A1	1	0.234	-0.324	0.00123912
BTN3A3	1	0.228	-0.23	0.0119199
BTN1A1	1	0.138	-0.321	0.01636
HMGN4	1	0.203	-0.181	0.0320409
PRSS16	1	0.126	-0.384	0.0040211
UBD	1	0.186	-0.414	0.000361104
AIF1	1	0.2	-0.317	0.00433018
CLIC1	1	0.249	-0.094	0.0478326
PSMB8	1	0.207	-0.148	0.0384124
PSMB9	1	0.244	-0.248	0.00426183
TAP1	1	0.252	-0.182	0.00971291
TAP2	1	0.195	-0.283	0.00784071
RPL10A	1	0.05	-0.406	0.00489734
ETV7	1	0.205	-0.287	0.00304142
RNF8	1	0.245	-0.299	0.0110321
TREM2	1	0.092	-0.296	0.0297384
TREML4	1	0.045	-0.373	0.0116949
CAPN11	1	0.127	-0.264	0.0219282
CLIC5	1	0.033	-0.329	0.0487544
ENPP5	1	0.063	-0.52	0.000830411
CYP39A1	1	0.311	-0.347	0.000186077
PAQR8	1	0.284	-0.258	0.0048754
DST	1	0.081	-0.395	0.00314835
PRIM2	1	0.311	-0.106	0.0453289
PTP4A1	1	0.084	-0.357	0.013704
FAM135A	1	0.151	-0.178	0.0490712
EEF1A1	1	0.12	-0.64	5.22e-06
CD109	1	0.044	-0.293	0.0379833
TMEM30A	1	0.089	-0.562	0.00016463
HMGN3	1	0.013	-0.606	0.00238274
BCKDHB	1	-0.065	-0.429	0.0359855
CYB5R4	1	0.096	-0.492	0.0026394
SYNCRIP	1	-0.102	-0.6	0.0232725
SMIM8	1	0.004	-0.518	0.0167791
RARS2	1	-0.133	-0.74	0.00926302
PNRC1	1	0.003	-0.499	0.00471391
UBE2J1	1	0.153	-0.41	0.006631
ANKRD6	1	0.257	-0.306	0.00185411
MANEA	1	0.025	-0.634	0.000393351
FBXL4	1	0.065	-0.543	0.000612491
COQ3	1	0.148	-0.342	0.0193059
USP45	1	-0.062	-0.556	0.0108099
CCNC	1	0.125	-0.744	5.08e-05
PRDM1	1	0.237	-0.099	0.0407333
SNX3	1	0.267	-0.703	1.21e-05
CD164	1	-0.051	-0.595	0.00712884
FIG4	1	0.103	-0.406	0.00853783
DDO	1	0.013	-0.346	0.0237541
TRAF3IP2	1	0.124	-0.447	0.00336255
TUBE1	1	0.059	-0.453	0.0123701
MARCKS	1	0.106	-0.243	0.0409457
FRK	1	0.124	-0.498	0.000954804
DSE	1	0.103	-0.322	0.016666
TSPYL1	1	-0.035	-0.594	0.0010861
FAM26F	1	0.143	-0.329	0.0113104
NUS1	1	0.098	-0.453	0.00478988
MAN1A1	1	0.027	-0.327	0.0325109
FABP7	1	0.241	-0.249	0.0088189
NCOA7	1	0.213	-0.242	0.0106141
HINT3	1	-0.046	-0.544	0.0108638
ECHDC1	1	0.119	-0.296	0.0230915
PTPRK	1	0.032	-0.643	0.000332025
LAMA2	1	0.208	-0.158	0.0186946
ARHGAP18	1	-0.011	-0.489	0.00669379
L3MBTL3	1	0.134	-0.292	0.0104899
SAMD3	1	0.171	-0.185	0.0362202
TMEM200A	1	0.226	-0.189	0.0112904
EPB41L2	1	0.237	-0.501	5.7e-05
AKAP7	1	0.188	-0.486	9.23e-05
MED23	1	-0.127	-0.632	0.0206787
STX7	1	0.199	-0.282	0.0151308
VNN1	1	0.149	-0.298	0.00807642
VNN2	1	0.083	-0.267	0.0390318
SLC18B1	1	0.144	-0.476	0.000412235
TBPL1	1	0.017	-0.477	0.0407528
SGK1	1	0.258	-0.256	0.00168028
MAP3K5	1	0.042	-0.446	0.00570967
IL22RA2	1	0.21	-0.28	0.00409288
IFNGR1	1	0.204	-0.597	5.8e-05
VTA1	1	0.111	-0.683	0.000553999
PEX3	1	0.016	-0.455	0.0219319
PLAGL1	1	0.289	-0.177	0.0139276
SF3B5	1	0.097	-0.61	0.00170637
STX11	1	0.198	-0.36	0.00150913
UTRN	1	0.032	-0.331	0.0334444
EPM2A	1	0.119	-0.367	0.00955743
RAB32	1	0.253	-0.686	6.83e-08
SAMD5	1	0.235	-0.236	0.00782702
PPIL4	1	-0.019	-0.476	0.0319476
GINM1	1	-0.255	-0.847	0.00549581
PCMT1	1	-0.014	-0.474	0.0218943
PPP1R14C	1	0.24	-0.177	0.0235577
SOD2	1	0.032	-0.36	0.0339295
WTAP	1	-0.037	-0.75	0.000922395
TCP1	1	-0.186	-0.724	0.01191
QKI	1	0.119	-0.496	0.000180749
SFT2D1	1	-0.035	-1.027	1.83e-07
MPC1	1	-0.063	-0.632	0.00734852
PHF10	1	-0.171	-0.595	0.0249481
CARD11	1	0.142	-0.314	0.0186299
ZDHHC4	1	0.138	-0.256	0.0451452
C1GALT1	1	0.257	-0.214	0.0288287
SOSTDC1	1	0.312	-0.241	0.00146233
ITGB8	1	0.158	-0.289	0.00693753
FAM126A	1	0.237	-0.109	0.0418499
GPNMB	1	0.171	-0.26	0.0216756
CCDC126	1	0.118	-0.366	0.0101358
DFNA5	1	0.163	-0.344	0.00494093
NFE2L3	1	0.298	-0.11	0.0317778
SKAP2	1	0.007	-0.401	0.0132669
CREB5	1	0.079	-0.276	0.0406813
CPVL	1	0.145	-0.357	0.00415731
PDE1C	1	0.208	-0.185	0.0238692
FKBP9	1	0.322	-0.112	0.0188635
AOAH	1	0.128	-0.429	0.00331037
PSMA2	1	0.378	-0.118	0.0220093
STK17A	1	0.244	-0.14	0.0234651
YKT6	1	0.452	0.059	0.0411978
EGFR	1	0.263	-0.174	0.017645
VKORC1L1	1	0.324	-0.103	0.0239827
ASL	1	0.165	-0.352	0.00774477
TPST1	1	0.146	-0.263	0.0207476
WBSCR17	1	0.02	-0.321	0.0273081
BCL7B	1	0.29	-0.193	0.00769271
CLDN4	1	0.2	-0.189	0.029082
ELN	1	0.23	-0.136	0.0375103
EIF4H	1	0.442	-0.317	0.000405134
LAT2	1	0.184	-0.35	0.00247497
RFC2	1	0.368	-0.246	0.00199863
NCF1	1	0.196	-0.291	0.00888265
FGL2	1	0.085	-0.506	0.00126534
GNAI1	1	0.178	-0.192	0.0460148
SEMA3C	1	-0.043	-0.426	0.0396358
HGF	1	-0.017	-0.385	0.0400517
CACNA2D1	1	0.201	-0.168	0.0479353
CROT	1	-0.016	-0.416	0.0403608
ABCB1	1	0.078	-0.363	0.0190308
SLC25A40	1	0.237	-0.344	0.00226877
STEAP1	1	0.219	-0.467	2.76e-05
STEAP2	1	0.164	-0.261	0.00931046
GTPBP10	1	0.28	-0.141	0.0476902
CLDN12	1	0.13	-0.296	0.0166036
AKAP9	1	0.055	-0.356	0.0200213
RBM48	1	0.453	0.028	0.0383404
SAMD9L	1	0.182	-0.284	0.0123285
CCDC132	1	0.138	-0.314	0.0158694
BET1	1	0.29	-0.474	0.000264244
PON3	1	0.205	-0.186	0.0221757
PON2	1	0.204	-0.634	3.15e-06
TMEM130	1	0.09	-0.239	0.0425222
ARPC1A	1	0.248	-0.31	0.00556981
GAL3ST4	1	0.232	-0.317	0.00287361
EPHB4	1	0.167	-0.203	0.0218684
TRIP6	1	0.173	-0.298	0.00360305
FIS1	1	0.185	-0.413	0.0014624
FBXL13	1	0.256	-0.228	0.037128
ARMC10	1	0.183	-0.494	0.00621764
NAPEPLD	1	0.048	-0.539	0.00235632
PSMC2	1	0.292	-0.205	0.0137017
ORC5	1	0.217	-0.466	0.000392185
SYPL1	1	0.244	-0.752	3.13e-08
NAMPT	1	0.242	-0.337	0.000811269
PIK3CG	1	0.168	-0.292	0.00847329
PRKAR2B	1	-0.125	-0.558	0.0173886
HBP1	1	0.186	-0.595	4.72e-05
COG5	1	0.107	-0.506	0.00161414
BCAP29	1	0.006	-0.508	0.00536876
DLD	1	0.084	-0.491	0.00271356
DNAJB9	1	0.036	-0.587	0.000398376
IMMP2L	1	0.013	-0.442	0.0142668
DOCK4	1	0.101	-0.345	0.00731195
ZNF277	1	0.19	-0.302	0.00294915
MDFIC	1	0.119	-0.298	0.022842
TFEC	1	0.107	-0.351	0.0125774
TES	1	0.162	-0.202	0.0402064
CAV2	1	0.203	-0.307	0.00306985
CAPZA2	1	0.213	-0.545	5.61e-06
WNT2	1	-0.031	-0.435	0.0297225
ING3	1	0.074	-0.472	0.00287577
FAM3C	1	0.194	-0.516	3.27e-05
PTPRZ1	1	0.166	-0.296	0.0119774
AASS	1	0.124	-0.326	0.00793552
SLC13A1	1	-0.018	-0.452	0.0156267
WASL	1	0.028	-0.398	0.0143847
GPR37	1	0.147	-0.214	0.0384951
LEP	1	0.151	-0.212	0.032956
TNPO3	1	0.331	-0.159	0.0181951
TSPAN33	1	0.287	-0.392	0.000397
CPA1	1	0.135	-0.217	0.0371713
CEP41	1	0.208	-0.178	0.0473008
MKLN1	1	0.239	-0.26	0.0222136
PODXL	1	0.219	-0.228	0.0108831
CHCHD3	1	0.301	-0.224	0.0103805
SLC35B4	1	0.276	-0.283	0.00226451
AKR1B1	1	0.234	-0.285	0.00531214
CALD1	1	0.126	-0.244	0.0232055
TMEM140	1	0.196	-0.291	0.0039287
PTN	1	0.222	-0.237	0.0112787
TBXAS1	1	0.093	-0.4	0.00366675
SLC37A3	1	0.339	-0.28	0.00253142
ADCK2	1	0.179	-0.286	0.0146481
CLEC5A	1	0.093	-0.33	0.0147697
GSTK1	1	0.208	-0.244	0.0278124
ZYX	1	0.226	-0.326	0.000824921
EPHA1	1	0.268	-0.123	0.043971
CUL1	1	0.247	-0.347	0.0053824
GIMAP2	1	0.157	-0.385	0.00339167
TMEM176B	1	0.228	-0.217	0.0138455
ABCF2	1	0.246	-0.243	0.0256832
NUB1	1	0.211	-0.276	0.0140878
DNAJB6	1	0.143	-0.318	0.012228
ESYT2	1	0.39	-0.239	0.00633564
FBXO25	1	-0.602	-1.507	0.00432094
ZNF596	1	-0.32	-0.703	0.0433324
DEFB1	1	0.221	-0.376	0.000201134
DEFA6	1	0.054	-0.303	0.0419378
ERI1	1	-0.009	-0.976	5.14e-06
PPP1R3B	1	-0.281	-0.753	0.0331755
TNKS	1	-0.552	-1.105	0.0350762
SOX7	1	0.127	-0.216	0.0266686
NEIL2	1	-0.156	-0.763	0.0185828
CTSB	1	-0.028	-0.468	0.0178194
FDFT1	1	-0.4	-0.887	0.0447693
LONRF1	1	-0.208	-0.941	0.00165743
TUSC3	1	-0.009	-0.411	0.0261954
MSR1	1	-0.064	-0.444	0.0396708
ZDHHC2	1	-0.008	-0.355	0.0409374
CNOT7	1	-0.631	-1.231	0.0485144
VPS37A	1	-0.413	-0.982	0.0363694
ASAH1	1	-0.359	-0.775	0.0288533
CSGALNACT1	1	-0.022	-0.584	0.000194188
INTS10	1	-0.394	-1.405	0.000112497
ATP6V1B2	1	-0.209	-0.934	0.000682242
DOK2	1	0.012	-0.425	0.00809845
XPO7	1	-0.267	-0.988	0.00304387
DMTN	1	-0.19	-0.653	0.0044647
BMP1	1	0.152	-0.175	0.0495295
PHYHIP	1	0.103	-0.356	0.00479633
POLR3D	1	-0.184	-0.846	0.00439569
BIN3	1	-0.271	-0.885	0.012585
EGR3	1	-0.132	-0.565	0.0120245
TNFRSF10B	1	-0.496	-1.093	0.00647766
TNFRSF10A	1	-0.333	-0.932	0.00443716
CHMP7	1	-0.253	-0.863	0.00322158
ENTPD4	1	-0.479	-1.086	0.00624169
SLC25A37	1	-0.203	-0.697	0.0126146
ADAM28	1	-0.215	-0.679	0.00942847
PPP2R2A	1	-0.335	-1.265	5.73e-05
DPYSL2	1	0.016	-0.457	0.00261037
EPHX2	1	-0.325	-0.709	0.043847
SCARA3	1	-0.023	-0.459	0.0118037
SCARA5	1	0.017	-0.381	0.0191898
ELP3	1	-0.436	-1.117	0.0134428
LEPROTL1	1	-0.588	-1.288	0.0224216
DCTN6	1	-0.497	-1.327	0.00153282
GTF2E2	1	-0.163	-0.825	0.00951072
UBXN8	1	-0.471	-0.985	0.0174882
PPP2CB	1	-0.421	-1.27	0.00022604
TTI2	1	-0.12	-0.979	0.000428561
MAK16	1	-0.126	-0.76	0.0261677
IDO1	1	0.152	-0.186	0.049313
IDO2	1	0.184	-0.293	0.0148079
SFRP1	1	0.258	-0.348	0.000359367
CHRNA6	1	0.055	-0.326	0.039647
PENK	1	0.075	-0.255	0.0408559
SDCBP	1	0.446	0.03	0.0206482
SBSPON	1	-0.084	-0.441	0.0354535
HNF4G	1	0.199	-0.269	0.0102829
IL7	1	0.089	-0.376	0.00728309
TMEM64	1	0.387	-0.123	0.0134128
CTHRC1	1	0.136	-0.205	0.0224236
ANGPT1	1	0.454	-0.054	0.0306427
ENPP2	1	0.152	-0.187	0.0327587
SNTB1	1	0.534	-0.201	0.000364611
ANXA13	1	0.013	-0.343	0.0464758
GSDMC	1	0.385	-0.063	0.0367968
TMEM71	1	0.33	-0.142	0.00770927
CBWD1	1	0.089	-0.509	0.000463829
VLDLR	1	0.071	-0.33	0.0425441
SLC1A1	1	-0.065	-0.434	0.0180427
CDC37L1	1	-0.209	-0.754	0.0192731
AK3	1	-0.057	-0.477	0.0234564
JAK2	1	-0.017	-0.56	0.00347219
CD274	1	0.165	-0.29	0.0178139
PDCD1LG2	1	0.365	-0.1	0.0145533
RANBP6	1	0.049	-0.707	1.36e-05
FREM1	1	0.192	-0.291	0.0018932
SNAPC3	1	-0.009	-0.548	0.00836165
RRAGA	1	-0.152	-0.698	0.00847175
PLIN2	1	0.359	-0.105	0.010559
FOCAD	1	-0.083	-0.438	0.0426286
CDKN2B	1	0.167	-0.358	0.00432817
CAAP1	1	-0.155	-0.604	0.0219506
MOB3B	1	0.272	-0.116	0.0446844
DNAJA1	1	0.027	-0.46	0.0116827
DCTN3	1	0.016	-0.576	0.00277075
IL11RA	1	0.128	-0.311	0.013284
VCP	1	0.223	-0.253	0.0164075
STOML2	1	0.41	-0.166	0.0171625
UNC13B	1	-0.094	-0.482	0.0159036
TLN1	1	0.242	-0.18	0.0139461
CREB3	1	0.17	-0.223	0.0247614
GBA2	1	-0.024	-0.395	0.0483585
RGP1	1	0.045	-0.31	0.0482763
GLIPR2	1	0.345	-0.243	0.000544192
CLTA	1	0.123	-0.449	0.0125653
RNF38	1	0.028	-0.543	0.00438427
GRHPR	1	0.054	-0.517	0.0054588
CBWD6	1	0.088	-0.347	0.0130048
CNTNAP3	1	0.291	-0.251	0.00100037
PIP5K1B	1	0.165	-0.446	0.000151757
FAM189A2	1	0.036	-0.388	0.00961275
APBA1	1	0.074	-0.396	0.00270249
PTAR1	1	-0.091	-0.465	0.0373935
MAMDC2	1	0.117	-0.235	0.0450385
SMC5	1	0.033	-0.352	0.0427331
KLF9	1	0.024	-0.275	0.0473812
ABHD17B	1	0.105	-0.372	0.00893019
ZFAND5	1	0.048	-0.323	0.0357862
ALDH1A1	1	0.08	-0.311	0.0281699
ANXA1	1	0.225	-0.218	0.00892004
NMRK1	1	0.007	-0.449	0.025898
FRMD3	1	0.197	-0.331	0.00460153
SLC28A3	1	0.098	-0.309	0.00975179
NTRK2	1	-0.007	-0.379	0.0192623
DAPK1	1	0.274	-0.096	0.0402431
SPIN1	1	-0.004	-0.573	0.00201959
SEMA4D	1	0.182	-0.246	0.0287692
SYK	1	-0.024	-0.41	0.0314649
SPTLC1	1	0.009	-0.507	0.0094355
IARS	1	0.051	-0.447	0.00980145
BICD2	1	0.085	-0.277	0.0397176
SLC35D2	1	0.118	-0.58	0.000440763
CDC14B	1	0.079	-0.302	0.016803
TRIM14	1	-0.021	-0.478	0.0158088
MSANTD3	1	0.148	-0.226	0.0460045
KLF4	1	-0.036	-0.396	0.0338417
FAM206A	1	-0.05	-0.649	0.00421547
PTGR1	1	-0.111	-0.636	0.00536718
GNG10	1	-0.069	-0.708	0.000194689
SUSD1	1	0.043	-0.417	0.00692667
SLC31A1	1	0.067	-0.455	0.00338587
TRIM32	1	-0.04	-0.533	0.0123303
TLR4	1	0.07	-0.45	0.00388696
GSN	1	0.148	-0.336	0.00547342
STOM	1	-0.056	-0.417	0.0430264
TTLL11	1	0.125	-0.248	0.0399186
PTGS1	1	0.091	-0.438	0.00551275
ZBTB26	1	0.003	-0.392	0.0281799
GPR21	1	0.122	-0.385	0.00339032
PPP6C	1	0.134	-0.307	0.0340352
MAPKAP1	1	0.196	-0.252	0.0100214
CERCAM	1	0.186	-0.24	0.0230921
NTMT1	1	0.215	-0.228	0.0311244
GBGT1	1	0.226	-0.206	0.0203484
PTGDS	1	0.14	-0.277	0.00737865
PITRM1	1	0.429	-0.153	0.0146258
AKR1C1	1	0.236	-0.197	0.0138502
AKR1C3	1	0.341	-0.467	7.93e-06
CALML3	1	0.137	-0.211	0.0289915
GDI2	1	0.682	-0.45	7.3e-07
ANKRD16	1	0.29	-0.131	0.0466655
FBXO18	1	0.35	-0.157	0.0128088
IL15RA	1	0.287	-0.146	0.0396003
ATP5C1	1	0.448	-0.271	0.00185065
CELF2	1	0.343	-0.176	0.00469422
ECHDC3	1	0.248	-0.23	0.0107662
CDC123	1	0.72	-0.044	0.00781102
PRPF18	1	0.418	-0.241	0.0113086
SUV39H2	1	0.468	-0.054	0.0410912
NMT2	1	0.373	-0.206	0.00357431
FAM188A	1	0.069	-0.469	0.00355512
TRDMT1	1	0.412	-0.236	0.00355071
VIM	1	0.176	-0.204	0.019867
STAM	1	0.44	-0.274	0.0008905
SLC39A12	1	0.334	-0.244	0.00959812
ARL5B	1	0.402	-0.236	0.00398378
PLXDC2	1	0.292	-0.209	0.00954611
BMI1	1	0.003	-0.413	0.0179096
APBB1IP	1	0.158	-0.284	0.0150802
ABI1	1	0.492	-0.176	0.00127248
YME1L1	1	0.317	-0.354	0.00804472
SVIL	1	0.205	-0.214	0.0316476
ITGB1	1	0.224	-0.272	0.00496246
NRP1	1	0.294	-0.087	0.0372401
CREM	1	0.214	-0.231	0.0272227
FZD8	1	0.048	-0.297	0.0442273
2020-03-08	1	-0.037	-0.485	0.0111955
GDF10	1	0.233	-0.24	0.00430203
WDFY4	1	0.085	-0.315	0.0370221
VSTM4	1	0.104	-0.423	0.00151874
NCOA4	1	0.053	-0.612	0.000610667
UBE2D1	1	0.026	-0.374	0.0276099
ARID5B	1	0.124	-0.341	0.00435059
EGR2	1	0.183	-0.359	0.000491531
NRBF2	1	0.266	-0.377	0.00232467
SRGN	1	0.241	-0.198	0.0149119
VPS26A	1	0.044	-0.714	4.1e-05
PPA1	1	-0.024	-0.614	0.00347287
PRF1	1	0.324	-0.232	0.00320056
PSAP	1	0.336	-0.301	0.000761453
CHST3	1	0.243	-0.289	0.00149425
PPP3CB	1	0.024	-0.494	0.00785738
VCL	1	0.024	-0.395	0.0182502
AP3M1	1	0.096	-0.338	0.0186965
BMPR1A	1	0.034	-0.341	0.0317735
MINPP1	1	-0.138	-0.547	0.025482
RNLS	1	0	-0.525	0.00243736
LIPN	1	0.177	-0.138	0.0387036
ANKRD22	1	0.035	-0.434	0.00694919
STAMBPL1	1	0.206	-0.448	0.000395494
FAS	1	0.226	-0.506	3.8e-05
CH25H	1	0.174	-0.331	0.00345008
LIPA	1	0.092	-0.624	5.76e-05
RPP30	1	0.108	-0.404	0.0200513
PCGF5	1	-0.022	-0.481	0.0123581
CYP26C1	1	0.016	-0.372	0.0239515
SORBS1	1	-0.017	-0.479	0.00395587
TCTN3	1	-0.124	-0.771	0.00280469
ENTPD1	1	0.082	-0.488	0.000645945
PIK3AP1	1	0.152	-0.267	0.0180661
MMS19	1	-0.114	-0.536	0.0463908
PI4K2A	1	0.044	-0.423	0.00638773
LOXL4	1	0.412	-0.297	0.000285993
ERLIN1	1	0.106	-0.824	5.32e-07
CHUK	1	0.01	-0.543	0.00207499
BLOC1S2	1	-0.115	-0.541	0.0297334
PAX2	1	0.15	-0.186	0.0464402
ELOVL3	1	0.229	-0.223	0.0203789
NFKB2	1	0.065	-0.318	0.0395701
CUEDC2	1	0.038	-0.485	0.00895875
WBP1L	1	-0.145	-0.605	0.0108752
COL17A1	1	0.193	-0.456	0.000104768
GSTO1	1	-0.172	-0.656	0.0141721
XPNPEP1	1	0.26	-0.501	0.000211382
SMNDC1	1	-0.137	-0.646	0.0177713
SHOC2	1	-0.102	-0.576	0.0215872
ACSL5	1	0.104	-0.417	0.00354305
NHLRC2	1	-0.057	-0.715	0.000220631
FAM160B1	1	-0.147	-0.792	0.00212162
CACUL1	1	-0.065	-0.654	0.00379686
PRDX3	1	-0.107	-0.576	0.0163843
GRK5	1	0.023	-0.395	0.0222141
TIAL1	1	-0.122	-0.682	0.00800945
CPXM2	1	0.093	-0.299	0.0189757
OAT	1	0.054	-0.57	0.000975189
ZRANB1	1	-0.216	-0.664	0.0242423
UROS	1	0.114	-0.484	0.00275078
DHX32	1	-0.11	-0.771	0.00151194
GLRX3	1	0.197	-0.721	6.15e-05
INPP5A	1	0.061	-0.347	0.0227759
TUBGCP2	1	0.046	-0.567	0.000916713
MTG1	1	0.059	-0.342	0.0467717
IFITM2	1	-0.012	-0.347	0.0412944
RNH1	1	-0.016	-0.492	0.0167838
CTSD	1	0.141	-0.213	0.0441964
SYT8	1	0.281	-0.169	0.0111016
CD81	1	0.155	-0.493	0.000866989
CARS	1	0.077	-0.333	0.0209401
RHOG	1	0.114	-0.366	0.0100923
TRIM21	1	-0.017	-0.436	0.0229543
TRIM6	1	0.019	-0.415	0.0156245
TRIM5	1	-0.004	-0.497	0.00267831
TRIM22	1	0.071	-0.537	0.000345462
SMPD1	1	0.029	-0.423	0.0146581
TPP1	1	-0.027	-0.51	0.00715896
ZNF215	1	0.136	-0.227	0.0356908
CYB5R2	1	0.145	-0.348	0.00990969
EIF3F	1	0.008	-0.686	0.000882924
TMEM9B	1	-0.176	-0.696	0.0124877
WEE1	1	0.049	-0.388	0.0167322
SBF2	1	-0.02	-0.366	0.0335916
LYVE1	1	0.05	-0.313	0.0336758
EIF4G2	1	0.016	-0.506	0.00426871
ARNTL	1	-0.014	-0.418	0.0199651
COPB1	1	0.006	-0.509	0.0129266
PIK3C2A	1	-0.044	-0.536	0.0176921
SAAL1	1	0.082	-0.326	0.0381716
MRGPRX3	1	0.157	-0.215	0.0407634
SAA4	1	0.203	-0.326	0.00697682
SAA2	1	0.195	-0.412	0.000296048
SAA1	1	0.219	-0.402	0.000188915
LDHA	1	0.113	-0.452	0.00295971
SPTY2D1	1	0.037	-0.474	0.0296289
NAV2	1	0.056	-0.317	0.0340371
BBOX1	1	0.311	-0.351	4.27e-05
CCDC34	1	0.053	-0.345	0.023807
LIN7C	1	0.163	-0.669	1.55e-05
ARL14EP	1	0.073	-0.699	0.000443379
RCN1	1	0.338	-0.268	0.000726453
EIF3M	1	-0.05	-0.699	0.00382879
QSER1	1	0.092	-0.62	0.000639591
TCP11L1	1	0.112	-0.365	0.00830942
CD59	1	0.191	-0.535	5.32e-05
FBXO3	1	0.113	-0.592	0.000993657
CAPRIN1	1	0.117	-0.603	0.000559084
CAT	1	0.173	-0.548	0.000519908
CD44	1	0.048	-0.311	0.0368726
PAMR1	1	0.229	-0.254	0.00380722
TRIM44	1	-0.003	-0.587	0.014381
TRAF6	1	-0.013	-0.49	0.0434998
ALKBH3	1	0.181	-0.43	0.000424103
EXT2	1	0.107	-0.31	0.0387345
ATG13	1	0.225	-0.362	0.000598682
ARHGAP1	1	0.178	-0.234	0.0335539
DDB2	1	0.103	-0.324	0.0201456
ACP2	1	0.235	-0.324	0.00160227
SPI1	1	0.143	-0.297	0.0100359
PSMC3	1	0.229	-0.302	0.0103811
PTPRJ	1	0.132	-0.209	0.0404038
FOLH1	1	0.121	-0.281	0.0192821
OR5D13	1	0.003	-0.351	0.0110179
OR5T1	1	0.015	-0.454	0.010229
SLC43A3	1	0.166	-0.323	0.0118043
CLP1	1	0.044	-0.514	0.0157296
ZFP91	1	-0.031	-0.658	0.00250229
GLYATL2	1	0.189	-0.362	0.00213469
TCN1	1	0.06	-0.4	0.00540061
MS4A6A	1	0.061	-0.412	0.00948225
MS4A4A	1	0.076	-0.3	0.0336736
TMEM109	1	0.278	-0.376	0.000385583
SLC15A3	1	0.089	-0.268	0.0363667
CYB561A3	1	0.14	-0.401	0.00243463
TMEM138	1	0.093	-0.348	0.0316069
SDHAF2	1	0.164	-0.371	0.0118206
FADS3	1	0.168	-0.175	0.0386781
FTH1	1	0.188	-0.473	0.000411437
EEF1G	1	0.102	-0.48	0.00391839
FERMT3	1	0.078	-0.294	0.0420565
CAPN1	1	0.034	-0.341	0.0350785
NAALADL1	1	0.187	-0.251	0.00801843
MRPL11	1	0.27	-0.149	0.0368484
RBM4	1	0.311	-0.161	0.00430331
PPP1CA	1	0.605	0.028	0.00214945
RPS6KB2	1	0.393	-0.085	0.0159082
GSTP1	1	0.142	-0.385	0.00165477
RNF121	1	0.297	-0.549	0.000218531
IL18BP	1	0.103	-0.257	0.0407573
ARAP1	1	0.187	-0.296	0.0106755
SLCO2B1	1	0.085	-0.288	0.0304073
SERPINH1	1	0.246	-0.12	0.0491923
DGAT2	1	0.274	-0.262	0.00143796
PAK1	1	0.36	-0.107	0.0153486
KCTD14	1	0.195	-0.329	0.00428079
FOLH1B	1	-0.041	-0.38	0.048821
FUT4	1	0.127	-0.489	0.000598421
MAML2	1	0.247	-0.165	0.0152602
CCDC82	1	0.133	-0.206	0.0431448
TMEM133	1	-0.006	-0.391	0.0225894
BIRC3	1	-0.009	-0.523	0.00171701
MMP7	1	0.219	-0.358	0.000316482
MMP3	1	0.291	-0.16	0.00728363
CASP5	1	-0.095	-0.571	0.00659102
CASP1	1	0.035	-0.552	0.000367252
CARD17	1	-0.025	-0.351	0.0406242
ZC3H12C	1	-0.109	-0.468	0.0143857
PPP2R1B	1	-0.297	-0.648	0.0377441
SDHD	1	-0.264	-0.868	0.00131825
IL18	1	-0.014	-0.534	0.0030696
RBM7	1	-0.064	-0.812	3.22e-06
IL10RA	1	0.146	-0.335	0.00890691
TRIM29	1	0.116	-0.465	0.000977
OAF	1	-0.067	-0.494	0.0191112
TMEM136	1	-0.26	-0.624	0.0341163
HSPA8	1	0.163	-0.429	0.000208555
SLC37A2	1	0.039	-0.315	0.045362
FAM118B	1	-0.089	-0.5	0.0315959
ADAMTS8	1	-0.014	-0.356	0.0142743
TAPBPL	1	0.376	-0.156	0.00348476
LPCAT3	1	0.275	-0.25	0.00518177
C1S	1	0.221	-0.234	0.00635366
CLEC4C	1	0.126	-0.318	0.0111819
C3AR1	1	0.141	-0.431	0.00156101
CLEC4A	1	0.19	-0.327	0.00538095
CLEC4E	1	0.166	-0.294	0.0109548
A2M	1	0.129	-0.37	0.00693497
PZP	1	0.172	-0.423	0.000968455
CLECL1	1	0.104	-0.298	0.0229395
CD69	1	0.222	-0.156	0.0262083
CLEC2B	1	0.089	-0.363	0.011463
CLEC12A	1	0.127	-0.256	0.0175837
CLEC12B	1	0.151	-0.366	0.00322947
CLEC9A	1	0.146	-0.353	0.00370667
CLEC7A	1	0.294	-0.237	0.00576896
GABARAPL1	1	0.204	-0.23	0.014765
BCL2L14	1	0.352	-0.212	0.00230914
CDKN1B	1	-0.129	-0.531	0.0279189
EMP1	1	0.023	-0.312	0.039031
ARHGDIB	1	0.002	-0.416	0.0175896
MGST1	1	0.167	-0.312	0.00444595
PIK3C2G	1	0.132	-0.221	0.0323273
PYROXD1	1	0.127	-0.57	0.00220542
ETNK1	1	0.189	-0.346	0.00615796
SSPN	1	0.226	-0.149	0.0310606
ARNTL2	1	0.311	-0.1	0.049828
PTHLH	1	0.042	-0.44	0.00511543
ALG10	1	0.227	-0.2	0.0294308
CPNE8	1	0.307	-0.125	0.012815
ABCD2	1	0.193	-0.247	0.00952976
RPAP3	1	0.128	-0.339	0.020387
ZNF641	1	0.129	-0.375	0.00581863
KANSL2	1	0.264	-0.123	0.0497622
PRKAG1	1	0.15	-0.218	0.0492515
TUBA1A	1	0.347	-0.16	0.00428162
TUBA1C	1	0.333	-0.03	0.0491558
AQP5	1	0.112	-0.244	0.03779
CERS5	1	0.213	-0.271	0.0109843
BIN2	1	0.234	-0.166	0.0313677
KRT6B	1	0.231	-0.315	0.00112815
KRT6A	1	0.315	-0.364	0.00028852
KRT5	1	0.311	-0.325	0.000300331
PCBP2	1	0.298	-0.343	0.00167981
GPR84	1	0.141	-0.328	0.00985107
PPP1R1A	1	0.164	-0.268	0.00716357
MYL6	1	0.161	-0.461	0.00140805
CS	1	0.219	-0.247	0.0135601
STAT2	1	0.231	-0.375	0.000754472
ATP5B	1	0.252	-0.245	0.00829348
MARS	1	0.338	-0.202	0.00241188
METTL21B	1	0.229	-0.361	0.0027516
GNS	1	0.268	-0.176	0.0276595
IFNG	1	0.173	-0.276	0.0123857
CPSF6	1	0.155	-0.251	0.0251331
LYZ	1	0.16	-0.228	0.0345066
RASSF9	1	0.268	-0.274	0.00247772
DCN	1	0.078	-0.321	0.022669
METAP2	1	0.102	-0.476	0.0070048
NTN4	1	-0.062	-0.479	0.0208553
SCYL2	1	0.04	-0.602	0.00156119
ANO4	1	0.114	-0.191	0.0442909
HCFC2	1	-0.006	-0.437	0.0201747
KIAA1033	1	0.056	-0.36	0.0206501
CKAP4	1	0.064	-0.476	0.0040347
CRY1	1	0.072	-0.307	0.0467916
SELPLG	1	0.163	-0.203	0.0470724
CORO1C	1	0.209	-0.135	0.0456582
GIT2	1	0.2	-0.381	0.00236237
GPN3	1	0.039	-0.518	0.0124852
VPS29	1	0.012	-0.575	0.00856272
PPP1CC	1	0.238	-0.636	9.59e-06
TRAFD1	1	0.208	-0.229	0.0175518
DTX1	1	0.117	-0.394	0.00261601
TRIAP1	1	0.084	-0.414	0.0367157
RNF34	1	0.089	-0.456	0.00696054
PSMD9	1	0.156	-0.288	0.0454413
DENR	1	0.075	-0.535	0.00214512
TMED2	1	0.163	-0.427	0.00480592
EIF2B1	1	0.133	-0.471	0.0090395
ATP6V0A2	1	0.142	-0.295	0.0204667
TCTN2	1	0.088	-0.339	0.0142298
SLC15A4	1	-0.016	-0.426	0.0230689
TMEM132D	1	0.143	-0.194	0.0461458
TUBA3C	1	0.376	-0.126	0.00620289
TNFRSF19	1	-0.043	-0.475	0.0117624
PARP4	1	-0.185	-0.719	0.00518026
MTMR6	1	-0.188	-0.763	0.0042502
CDK8	1	-0.017	-0.541	0.00978454
USP12	1	-0.129	-0.523	0.044293
RPL21	1	-0.121	-0.84	0.000974734
ALOX5AP	1	0.078	-0.723	3.2e-06
MAB21L1	1	-0.015	-0.445	0.0153142
POSTN	1	-0.003	-0.351	0.0396322
FOXO1	1	-0.104	-0.513	0.0150949
TSC22D1	1	-0.059	-0.475	0.0173215
TPT1	1	-0.422	-0.862	0.0384865
SLC25A30	1	-0.199	-0.706	0.00437522
LCP1	1	0.127	-0.486	0.000291713
KIAA0226L	1	0.081	-0.384	0.00704247
ESD	1	-0.304	-0.721	0.0173774
HTR2A	1	0.177	-0.272	0.0119822
SUCLA2	1	-0.315	-0.798	0.0181326
ITM2B	1	-0.333	-0.822	0.026689
LPAR6	1	-0.021	-0.8	0.000267094
RCBTB2	1	-0.064	-0.629	0.00422418
DHRS12	1	-0.302	-0.705	0.0383812
ALG11	1	-0.219	-0.797	0.00942145
UTP14C	1	-0.452	-0.893	0.0313732
OLFM4	1	0.178	-0.312	0.00465924
CLN5	1	-0.109	-0.661	0.00384647
FBXL3	1	-0.261	-0.71	0.0272226
NDFIP2	1	-0.312	-0.8	0.0183005
SPRY2	1	0.102	-0.475	0.00123431
MBNL2	1	-0.063	-0.597	0.00466014
UBAC2	1	0.191	-0.426	0.00174187
GPR18	1	0.074	-0.419	0.0039923
GPR183	1	0.17	-0.173	0.042619
TM9SF2	1	-0.062	-0.768	0.000352388
SLC10A2	1	0.124	-0.24	0.0233111
LIG4	1	-0.063	-0.386	0.0401235
ABHD13	1	-0.108	-0.722	0.00294545
RAB20	1	-0.112	-0.502	0.0291477
CUL4A	1	-0.261	-0.741	0.0460057
TMCO3	1	-0.144	-0.608	0.00998968
CDC16	1	0.016	-0.48	0.0336095
RNASE4	1	-0.076	-0.519	0.0229632
RNASE6	1	0.165	-0.331	0.0063872
RNASE2	1	0.311	-0.466	2.12e-05
RNASE3	1	0.254	-0.09	0.0459007
RNASE7	1	0.233	-0.136	0.00542943
DAD1	1	-0.087	-0.554	0.0200652
TRAV20	1	0.014	-0.263	0.0441118
OXA1L	1	0.253	-0.242	0.0125447
SLC7A7	1	0.158	-0.287	0.0220865
LRP10	1	-0.029	-0.526	0.0201302
RBM23	1	0.116	-0.545	0.000243039
PRMT5	1	0.217	-0.416	0.00105416
CHMP4A	1	0.116	-0.299	0.0209038
GMPR2	1	-0.021	-0.546	0.0175063
GZMH	1	0.151	-0.288	0.0185358
STXBP6	1	0.153	-0.206	0.0411217
G2E3	1	0.247	-0.317	0.0043653
AP4S1	1	-0.017	-0.449	0.0358853
ARHGAP5	1	-0.025	-0.525	0.00861431
SPTSSA	1	-0.008	-0.471	0.00548326
SNX6	1	0.33	-0.484	4.33e-05
BRMS1L	1	0.25	-0.176	0.0241545
SEC23A	1	0.195	-0.197	0.0138108
LRFN5	1	0.203	-0.41	0.000172247
RPL10L	1	0.287	-0.614	1.65e-07
CDKL1	1	0.228	-0.106	0.0426657
TMX1	1	0.063	-0.393	0.0381902
FRMD6	1	-0.061	-0.414	0.0417814
GNG2	1	0.16	-0.3	0.0132034
SOCS4	1	0.026	-0.426	0.0215318
AP5M1	1	0	-0.483	0.0227328
ACTR10	1	0.077	-0.521	0.00297076
PSEN1	1	0.013	-0.507	0.00821317
NPC2	1	0.122	-0.455	0.00218317
LTBP2	1	0.148	-0.249	0.0184751
FOS	1	0.046	-0.326	0.0287637
FLVCR2	1	0.289	-0.127	0.0261329
GPATCH2L	1	0.112	-0.403	0.00651689
DIO2	1	0.111	-0.452	0.00149029
GPR65	1	0.06	-0.374	0.0206915
KCNK13	1	0.076	-0.351	0.0156908
NRDE2	1	-0.001	-0.378	0.0420193
RIN3	1	0.236	-0.185	0.0174353
LGMN	1	0.135	-0.202	0.0403322
SERPINA3	1	0.08	-0.445	0.00202543
GSKIP	1	-0.044	-0.658	0.00151108
EML1	1	0.065	-0.326	0.0190099
WARS	1	0.306	-0.268	0.00162112
PLD4	1	0.064	-0.466	0.00312451
GPR132	1	0.161	-0.249	0.0264406
CYFIP1	1	-0.131	-0.945	1.58e-05
NIPA2	1	0.071	-0.584	0.000240746
TUBGCP5	1	-0.077	-0.467	0.0363793
TJP1	1	-0.204	-0.642	0.03207
AVEN	1	0.155	-0.189	0.0334747
KATNBL1	1	-0.15	-0.942	0.000114077
EMC4	1	-0.245	-0.787	0.0132016
SLC12A6	1	-0.06	-0.622	0.00305298
ZNF770	1	-0.16	-0.66	0.0166115
SPRED1	1	0.104	-0.67	1.83e-06
CHST14	1	-0.026	-0.386	0.0472385
SNAP23	1	0.113	-0.606	0.000114604
TGM5	1	0.412	-0.075	0.0101943
CTDSPL2	1	-0.163	-0.574	0.0316646
B2M	1	0.069	-0.312	0.0289159
BLOC1S6	1	-0.133	-0.912	0.000103126
SQRDL	1	-0.27	-0.708	0.0411807
COPS2	1	-0.317	-0.815	0.0135374
DTWD1	1	-0.17	-0.738	0.00652513
SPPL2A	1	-0.084	-0.671	0.00368805
MAPK6	1	0.016	-0.399	0.0142793
RSL24D1	1	-0.043	-0.582	0.00751001
RAB27A	1	0.053	-0.567	7.69e-05
PIGB	1	-0.197	-0.669	0.0160387
CCPG1	1	-0.174	-0.71	0.00595807
GCOM1	1	-0.061	-0.434	0.0362755
ADAM10	1	-0.089	-0.51	0.0158252
RNF111	1	-0.256	-0.79	0.0060777
BNIP2	1	0.142	-0.302	0.00905464
TPM1	1	-0.093	-0.697	0.00040583
LACTB	1	0.009	-0.57	0.000759109
RAB8B	1	0.048	-0.499	0.00214973
SNX1	1	-0.14	-0.565	0.0450158
RPL4	1	-0.004	-0.42	0.0394031
ARIH1	1	0.129	-0.409	0.00919357
ADPGK	1	0.193	-0.221	0.0291117
PML	1	0.223	-0.264	0.00841977
STRA6	1	0.2	-0.162	0.0376432
UBE2Q2	1	0.012	-0.467	0.0087405
MORF4L1	1	0.035	-0.542	0.00252896
ZFAND6	1	-0.103	-0.869	0.000107756
IL16	1	0.132	-0.277	0.0254109
BTBD1	1	0.052	-0.626	0.000517176
SEC11A	1	-0.12	-0.679	0.0139325
NTRK3	1	0.129	-0.271	0.0295545
HAPLN3	1	0.486	-0.13	0.000730506
MFGE8	1	0.341	-0.141	0.00619856
SEMA4B	1	0	-0.473	0.012359
IQGAP1	1	-0.038	-0.521	0.0232726
CRTC3	1	0.049	-0.526	0.00164734
RGMA	1	0.248	-0.101	0.0492907
ARRDC4	1	-0.049	-0.462	0.0386278
ALDH1A3	1	0.15	-0.266	0.0113438
CHSY1	1	-0.02	-0.506	0.00604113
PCSK6	1	0.022	-0.346	0.0262004
TM2D3	1	0.034	-0.77	0.000741629
CIITA	1	0.082	-0.301	0.0268288
GSPT1	1	0.425	-0.144	0.00152853
BFAR	1	0.666	0.116	0.00803135
TMEM159	1	0.262	-0.188	0.00317698
DCTN5	1	0.543	-0.02	0.0038464
CORO1A	1	0.11	-0.269	0.0241278
HSD3B7	1	0.303	-0.142	0.0130913
PYCARD	1	0.326	-0.114	0.0130552
PYDC1	1	0.316	-0.206	0.00354546
TRIM72	1	0.062	-0.462	0.00293697
ITGAM	1	0.118	-0.324	0.00757775
ZNF267	1	0.214	-0.305	0.00145248
SNX20	1	0.012	-0.35	0.0277921
AKTIP	1	-0.207	-0.618	0.028984
CES1	1	0.191	-0.311	0.00276204
MT1JP	1	-0.188	-0.529	0.0474758
CX3CL1	1	-0.022	-0.349	0.0282474
CCDC102A	1	-0.179	-0.619	0.00872467
TK2	1	-0.03	-0.395	0.0264233
CMTM3	1	0.112	-0.349	0.00692058
CBFB	1	-0.645	-1.15	0.0127354
TRADD	1	-0.663	-1.167	0.0258087
ATP6V0D1	1	-0.485	-0.944	0.0215978
SLC12A4	1	-0.09	-0.436	0.036683
NFATC3	1	-0.482	-0.943	0.0420682
CDH3	1	0.002	-0.312	0.0407019
CHTF8	1	-0.233	-0.632	0.016458
COG8	1	-0.296	-0.732	0.0257335
CYB5B	1	-0.265	-0.804	0.0124497
IL34	1	0.166	-0.335	0.00106753
MLKL	1	-0.333	-0.753	0.0191726
MAF	1	0.12	-0.377	0.00525812
HSD17B2	1	-0.036	-0.379	0.038929
MLYCD	1	-0.378	-0.81	0.0271515
COTL1	1	-0.023	-0.358	0.0367821
IRF8	1	0.134	-0.334	0.00772879
RNF166	1	-0.145	-0.691	0.00599107
PITPNA	1	-0.172	-0.777	0.00365841
OR1A2	1	0.158	-0.301	0.0170467
TAX1BP3	1	0.11	-0.27	0.0280642
PLD2	1	-0.238	-0.65	0.0260442
SCIMP	1	0.001	-0.438	0.00620931
CLEC10A	1	0.148	-0.287	0.00985384
PHF23	1	-0.381	-0.83	0.00530032
GABARAP	1	-0.552	-1.002	0.0223923
CTDNEP1	1	-0.529	-0.969	0.0441192
CD68	1	0.105	-0.368	0.00615793
NDEL1	1	-0.318	-0.758	0.0207813
RCVRN	1	-0.132	-0.554	0.0171113
GAS7	1	0.097	-0.263	0.0405836
ADPRM	1	-0.322	-0.857	0.014207
COX10	1	-0.206	-0.685	0.0121537
TVP23C	1	-0.089	-0.889	0.00012075
ADORA2B	1	0.176	-0.306	0.00956028
FLII	1	-0.276	-0.867	0.00500518
SHMT1	1	-0.157	-0.615	0.0245609
TVP23B	1	-0.4	-0.855	0.0355781
SPECC1	1	-0.004	-0.51	0.00439151
KSR1	1	0.191	-0.209	0.0296216
LGALS9	1	0.177	-0.336	0.0040424
SEBOX	1	0.132	-0.424	0.00011265
PIGS	1	0.27	-0.308	0.00176979
CPD	1	-0.071	-0.552	0.0333066
TEFM	1	0.045	-0.421	0.0345865
EVI2A	1	0.133	-0.254	0.0277704
CCL1	1	0.036	-0.297	0.0374651
CCL2	1	0.126	-0.226	0.0457746
RAD51D	1	0.165	-0.435	0.00220327
SLFN11	1	0.183	-0.185	0.0276105
SLFN12	1	-0.027	-0.615	0.000882052
SLFN13	1	0.183	-0.203	0.0216486
CCL23	1	0.204	-0.243	0.0121438
STAC2	1	0.391	-0.173	0.0020082
KRT13	1	0.205	-0.239	0.00844406
KRT15	1	0.175	-0.229	0.0171291
KRT14	1	0.252	-0.257	0.00287447
KRT16	1	0.314	-0.261	0.00320487
KRT17	1	0.288	-0.272	0.00117307
NT5C3B	1	0.312	-0.377	0.000491239
KLHL10	1	-0.07	-0.459	0.0171319
CNP	1	0.237	-0.148	0.0477859
STAT5A	1	-0.039	-0.727	0.000474232
STAT3	1	-0.001	-0.651	0.000567639
IFI35	1	0.171	-0.312	0.0110164
MEOX1	1	0.158	-0.23	0.0269524
CD300LG	1	0.035	-0.348	0.0269932
GRN	1	0.102	-0.463	0.00288296
FMNL1	1	0.192	-0.315	0.00420793
MAP3K14	1	0.209	-0.266	0.00677691
ITGB3	1	-0.013	-0.338	0.0285745
ABI3	1	-0.028	-0.477	0.0150301
SPAG9	1	0.448	-0.036	0.0264687
TOM1L1	1	0.256	-0.209	0.0247642
MMD	1	0.282	-0.068	0.0370072
COIL	1	0.547	0.05	0.022927
SCPEP1	1	0.193	-0.376	0.000370541
MTMR4	1	0.378	-0.147	0.0101442
DHX40	1	0.433	-0.185	0.0155172
VMP1	1	0.588	-0.073	0.0110976
METTL2A	1	0.51	-0.064	0.0124148
MILR1	1	0.011	-0.469	0.00845248
SMURF2	1	0.485	-0.082	0.00758499
GNA13	1	0.342	-0.082	0.0342152
CEP112	1	0.138	-0.41	0.000622197
NOL11	1	0.749	0.114	0.0106586
PRKAR1A	1	0.433	-0.368	0.00108296
FAM20A	1	0.268	-0.275	0.0016131
ABCA8	1	0.07	-0.373	0.0077407
ABCA9	1	0.02	-0.381	0.0220828
ABCA6	1	0.025	-0.388	0.0185524
MAP2K6	1	0.089	-0.498	0.000857586
KCNJ16	1	0.249	-0.216	0.00984914
CDC42EP4	1	0.332	-0.138	0.0109656
CD300A	1	0.164	-0.267	0.0149447
CD300C	1	0.184	-0.451	0.000395814
CD300LF	1	0.029	-0.432	0.00800472
ITGB4	1	0.128	-0.237	0.0447312
TRIM65	1	0.435	-0.047	0.0193564
SYNGR2	1	0.401	-0.235	0.00159917
SOCS3	1	0.271	-0.14	0.0192867
ACTG1	1	0.181	-0.315	0.00959205
PDE6G	1	0.237	-0.142	0.0391217
SECTM1	1	0.083	-0.247	0.0365757
USP14	1	-0.057	-0.478	0.0109087
YES1	1	0.274	-0.3	0.00444129
EMILIN2	1	0.158	-0.256	0.025539
LAMA1	1	0.223	-0.147	0.0376909
PPP4R1	1	0.111	-0.346	0.0108041
APCDD1	1	0.06	-0.335	0.0263945
SS18	1	0.201	-0.198	0.037609
DSG3	1	0.356	-0.064	0.017289
DSG2	1	0.204	-0.431	0.00106335
RNF138	1	0.135	-0.351	0.015014
CCDC178	1	0.065	-0.312	0.0273921
TPGS2	1	0.005	-0.509	0.0278853
KIAA1328	1	0.025	-0.571	0.00355146
ATP5A1	1	0.002	-0.702	0.000324148
IER3IP1	1	-0.255	-0.674	0.0333612
SMAD2	1	-0.156	-0.798	0.0184726
DYM	1	0.056	-0.563	0.0162215
LIPG	1	0.238	-0.357	0.000157345
MBD1	1	-0.024	-0.723	0.000118089
SKA1	1	0.172	-0.186	0.0491875
ME2	1	0.137	-0.453	0.00471559
ELAC1	1	0.165	-0.307	0.00989918
SMAD4	1	-0.08	-0.847	0.000195924
MEX3C	1	-0.099	-0.635	0.00648004
BOD1L2	1	0.157	-0.282	0.00905646
FECH	1	0.039	-0.555	0.0038657
MALT1	1	0.18	-0.309	0.0162742
LMAN1	1	0.192	-0.418	0.000719044
TNFRSF11A	1	0.118	-0.435	0.00258842
VPS4B	1	0.114	-0.517	0.00197572
SERPINB5	1	0.243	-0.255	0.00357958
SERPINB7	1	0.101	-0.246	0.0400198
SERPINB8	1	0.221	-0.264	0.00984417
SOCS6	1	-0.389	-0.778	0.0374606
GNA15	1	0.112	-0.414	0.00415643
EBI3	1	0.087	-0.321	0.0378718
C3	1	0.15	-0.45	0.00138101
MCOLN1	1	0	-0.408	0.033589
RETN	1	0.082	-0.336	0.00813574
RAB11B	1	0.067	-0.279	0.0381933
HNRNPM	1	0.214	-0.134	0.0236677
PRAM1	1	0.068	-0.37	0.0115663
MBD3L1	1	-0.012	-0.4	0.0434614
ICAM1	1	0.259	-0.351	0.000969277
ICAM3	1	0.18	-0.227	0.0362307
CDC37	1	0.232	-0.134	0.0347655
TMED1	1	0.258	-0.265	0.0124981
ZNF490	1	0.077	-0.392	0.0137993
MAN2B1	1	0.166	-0.262	0.0190726
ASNA1	1	0.188	-0.177	0.0434614
HOOK2	1	0.079	-0.438	0.00263437
JUNB	1	0.196	-0.434	0.000206832
IER2	1	0.15	-0.279	0.0150328
IL27RA	1	0.201	-0.17	0.0463145
CYP4F2	1	0.024	-0.332	0.0328162
FAM32A	1	0.344	-0.499	2.9e-05
ABHD8	1	0.166	-0.156	0.049066
BST2	1	0.16	-0.238	0.0166271
JAK3	1	0.213	-0.175	0.0308128
MAST3	1	0.076	-0.283	0.0410529
LRRC25	1	0.077	-0.362	0.0149677
KXD1	1	0.273	-0.299	0.00619836
HOMER3	1	0.233	-0.207	0.0165185
LPAR2	1	0.179	-0.436	0.000619279
UQCRFS1	1	0.304	-0.479	6.91e-05
DPY19L3	1	0.19	-0.183	0.0222693
PEPD	1	0.37	-0.145	0.00328043
FXYD7	1	0.139	-0.259	0.025344
CAPNS1	1	0.136	-0.215	0.0447285
EIF3K	1	0.495	-0.17	0.0139624
GMFG	1	0.157	-0.214	0.043955
ZFP36	1	0.231	-0.138	0.0247524
FBL	1	0.451	-0.101	0.023798
FCGBP	1	-0.036	-0.398	0.0335691
ZNF780A	1	0.039	-0.426	0.0158503
PLD3	1	0.188	-0.155	0.031373
HIPK4	1	0.026	-0.476	0.00433393
MIA	1	0.236	-0.326	0.00207305
EGLN2	1	-0.013	-0.453	0.00821988
AXL	1	0.201	-0.394	0.000508153
ATP1A3	1	0.123	-0.231	0.0363112
CEACAM1	1	0.074	-0.481	0.00108856
PLAUR	1	0.237	-0.223	0.00838932
ZNF45	1	0.034	-0.476	0.019658
ZNF221	1	-0.014	-0.443	0.0182938
ZNF284	1	0.005	-0.385	0.0245252
APOC4	1	0.035	-0.418	0.0175173
RELB	1	0.144	-0.458	0.000700459
ERCC1	1	0.139	-0.282	0.0282757
SIX5	1	0.161	-0.473	0.000270255
PRKD2	1	0.193	-0.235	0.0172869
CYTH2	1	0.22	-0.222	0.00994905
FTL	1	0.231	-0.137	0.0383855
TEAD2	1	0.276	-0.243	0.00204509
PRMT1	1	0.413	-0.076	0.0119781
AKT1S1	1	0.167	-0.241	0.0144496
SIGLEC11	1	0.08	-0.49	0.00103295
NAPSA	1	0.14	-0.369	0.00396058
KLK5	1	0.266	-0.265	0.00267335
KLK6	1	0.283	-0.228	0.00690467
KLK7	1	0.207	-0.179	0.0313897
KLK8	1	0.274	-0.142	0.0219425
KLK10	1	0.229	-0.177	0.0210503
SIGLEC7	1	0.099	-0.381	0.00679197
SIGLEC9	1	0.107	-0.387	0.00534476
CD33	1	0.105	-0.462	0.00166278
NKG7	1	0.192	-0.23	0.0175217
SIGLEC10	1	0.097	-0.352	0.0110828
SIGLEC5	1	0.045	-0.562	0.000404449
FPR1	1	0.073	-0.323	0.0244691
LILRA4	1	0.116	-0.289	0.0340379
LILRA5	1	0.166	-0.214	0.0272759
LAIR1	1	0.137	-0.307	0.0160769
LILRA2	1	0.069	-0.474	0.00378029
LILRB1	1	0.031	-0.356	0.0354551
LILRA1	1	0.112	-0.458	0.00203668
LILRB4	1	0.194	-0.249	0.019463
FCAR	1	0.207	-0.189	0.0116535
ZNF582	1	0.067	-0.284	0.0467926
ZNF583	1	0.173	-0.198	0.0396139
AURKC	1	0.166	-0.205	0.0460289
ZNF586	1	0.345	-0.294	0.000687484
ZSCAN22	1	0.098	-0.371	0.00872976
RPS5	1	0.378	-0.382	0.000378484
UBE2M	1	0.319	-0.054	0.0367789
ZNF584	1	0.177	-0.296	0.0169816
SIRPA	1	0.31	-0.283	0.00080883
CPXM1	1	0.122	-0.222	0.0318508
PRNP	1	0.361	-0.133	0.00803699
PAK7	1	0.173	-0.304	0.0053072
RIN2	1	0.198	-0.35	0.00163613
REM1	1	0.248	-0.1	0.0471952
HCK	1	0.23	-0.243	0.0098266
SLA2	1	0.254	-0.195	0.0138182
SAMHD1	1	0.319	-0.254	0.00149978
MAFB	1	0.103	-0.306	0.0171516
IFT52	1	0.543	-0.013	0.0208233
GTSF1L	1	0.207	-0.149	0.0271566
SERINC3	1	0.351	-0.192	0.016184
ADA	1	0.256	-0.194	0.0153062
PI3	1	0.169	-0.324	0.00590149
SLPI	1	0.164	-0.302	0.0059965
CD40	1	0.213	-0.337	0.00259107
CDH22	1	0.163	-0.212	0.0280554
SLC35C2	1	0.469	0.031	0.0371601
SULF2	1	0.089	-0.29	0.0360616
TSHZ2	1	0.175	-0.267	0.00425025
EDN3	1	0.134	-0.463	0.00017225
HSPA13	1	0.158	-0.424	0.00588378
SAMSN1	1	0.172	-0.209	0.0330439
CXADR	1	0.111	-0.251	0.0486942
GABPA	1	-0.07	-0.568	0.0133853
USP16	1	-0.049	-0.571	0.0132158
BACH1	1	0.226	-0.213	0.00990127
CLDN8	1	0.158	-0.322	0.00564206
IL10RB	1	0.313	-0.368	0.000347473
IFNGR2	1	0.137	-0.281	0.02222
TMEM50B	1	0.09	-0.535	0.00282862
GART	1	0.348	-0.154	0.0254086
CRYZL1	1	-0.055	-0.526	0.0202064
RCAN1	1	0.267	-0.155	0.0204171
DSCR3	1	0.314	-0.182	0.0265908
PDE9A	1	0.243	-0.245	0.00943054
SUMO3	1	0.246	-0.236	0.0213967
ITGB2	1	0.224	-0.275	0.00486407
PRMT2	1	0.393	-0.071	0.0302897
S100B	1	0.178	-0.38	0.00160078
CRKL	1	-0.078	-0.615	0.00333624
KLHL22	1	-0.139	-0.51	0.0496382
TANGO2	1	0.093	-0.297	0.0280683
YPEL1	1	-0.179	-0.565	0.0188586
MAPK1	1	-0.067	-0.745	0.000740672
ADRBK2	1	-0.237	-0.64	0.0217725
AP1B1	1	0.05	-0.391	0.0157887
OSM	1	0.252	-0.17	0.0138505
SF3A1	1	-0.168	-0.883	0.000120304
TCN2	1	0.157	-0.477	0.000264487
PLA2G3	1	-0.038	-0.369	0.042473
DRG1	1	-0.197	-0.754	0.0125957
YWHAH	1	-0.093	-0.733	0.00120058
[truncated: 1,995 more rows]

## Sheet: Supplementary Table S10
TableS10: IntCl2-specific METcor genes and Enrichment analysis for IntCl2-specific METcor genes in the IntCl2 (down) in the validation data
IntCl2-specific METcor genes
Gene	mean in PINS+ 1	mean in PINS+ 2	GeneCluster	P.Value
AASS	0.0836736	0.140441	2	0.0050419
SPNS3	0.509357	0.578612	2	0.0157803
EIF3A	0.0475152	0.0520699	2	0.0240593
OSR1	0.761874	0.805318	2	4.4e-05
SLC35F2	0.228032	0.329383	2	0.0011892
DOCK9	0.0232438	0.0249023	2	0.044672
PPIE	0.0344042	0.0813939	2	0.00024868
UBE2G2	0.929274	0.935417	2	0.0403402
ABCD4	0.0477012	0.0536435	2	0.0047689
ANKRD10	0.0590878	0.0755504	2	0.0408688
NFKBIE	0.315667	0.417495	2	0.00162552
SIRT7	0.0600467	0.0666534	2	0.0360955
CHMP7	0.014629	0.0164489	2	0.00179968
ZNF638	0.157274	0.192248	2	0.0252391
SH2B3	0.836752	0.849667	2	0.00432362
MMAB	0.0231633	0.0319021	2	0.0193246
MRPS9	0.0722882	0.0811897	2	0.00057701
CCDC25	0.0209504	0.0377119	2	0.0261552
FAM188A	0.105717	0.130728	2	0.0217134
ERCC1	0.0912056	0.100732	2	0.0110007
DPYD	0.0845195	0.103412	2	0.00103665
ECE1	0.560155	0.64744	2	0.00039032
RAMP3	0.107578	0.199688	2	0.0010805
DYX1C1	0.0269396	0.030055	2	0.012122
ARRDC4	0.180563	0.219234	2	0.0200699
ZNF175	0.0986389	0.137339	2	0.0462471
RB1	0.0309575	0.0406877	2	0.0308252
BTBD10	0.0825322	0.0964576	2	0.0286917
SCD5	0.08583	0.126248	2	0.0219856
ZFAND5	0.0440263	0.056068	2	0.0024137
CCDC12	0.0219441	0.0238099	2	0.0128136
GSTM4	0.139893	0.240467	2	0.00073634
PIK3C3	0.130681	0.14894	2	0.026274
Enrichment analysis using DAVID
[truncated: 27 more rows]
